# Supplementary material for: Transcriptome-Wide Identification and Development of SSR Markers for Genetic Diversity Studies in Medicinal Polygonatum Species
Source: Int J Mol Sci. 2026 Mar 13;27(6):2632. doi: 10.3390/ijms27062632 (PMC13026351; doi:10.3390/ijms27062632)
Supplement: Supplementary file 1 [file ijms-27-02632-s001.zip]

Archive with 5 entries (5 files):
- Supplementary Materials.pdf
- Supplementary Table 2.xlsx
- Supplementary Table 6.xlsx
- Supplementary Table 7.xlsx
- Supplementary Table 8.xlsx
