# Supplementary material for: Transcriptome-Wide Identification and Development of SSR Markers for Genetic Diversity Studies in Medicinal Polygonatum Species
Source: Int J Mol Sci. 2026 Mar 13;27(6):2632. doi: 10.3390/ijms27062632 (PMC13026351; doi:10.3390/ijms27062632)
Supplement: Supplementary file 1 [file ijms-27-02632-s001.zip › Supplementary Table 2.xlsx]

## Sheet: Supplementary Table 2
Supplementary Table 2. SSR loci position analysis in unigenes.
Gene ID	SSR nr.	SSR type	SSR	Size	SSR start	SSR end	Position
Cluster-107194.60539	1	p1	(A)10	10	320	329	utr3
Cluster-107194.60532	1	p1	(T)10	10	625	634	undetermined
Cluster-107194.70148	1	p1	(T)10	10	1	10	utr3
Cluster-75034.0	1	p2	(CT)18	36	838	873	undetermined
Cluster-12711.0	1	p2	(TA)6	12	424	435	undetermined
Cluster-11116.0	1	p2	(TC)6	12	583	594	undetermined
Cluster-107194.60538	1	p2	(AT)6	12	916	927	undetermined
Cluster-107194.60538	2	p1	(A)22	22	1877	1898	undetermined
Cluster-109424.0	1	p2	(TC)10	20	44	63	utr5
Cluster-107194.61663	1	p1	(A)10	10	52	61	undetermined
Cluster-99008.0	1	p3	(CCT)6	18	37	54	undetermined
Cluster-71707.0	1	p1	(A)16	16	705	720	undetermined
Cluster-26392.0	1	p1	(T)10	10	128	137	undetermined
Cluster-92644.0	1	p1	(A)10	10	534	543	undetermined
Cluster-88203.0	1	p3	(GCC)7	21	158	178	undetermined
Cluster-107194.52887	1	p1	(T)14	14	75	88	undetermined
Cluster-107194.52888	1	p1	(A)12	12	2	13	utr5
Cluster-107194.52889	1	p2	(AT)6	12	635	646	undetermined
Cluster-47628.0	1	p1	(A)10	10	754	763	undetermined
Cluster-95042.0	1	p2	(GA)7	14	83	96	undetermined
Cluster-107194.57969	1	p1	(A)13	13	1	13	utr5
Cluster-106433.0	1	p1	(A)17	17	59	75	utr3
Cluster-106433.0	2	c	(A)10t(GAA)5	26	1454	1479	utr5
Cluster-107194.49956	1	p1	(A)18	18	720	737	undetermined
Cluster-107194.49958	1	p1	(A)22	22	1	22	utr3
Cluster-3420.0	1	p3	(ATT)6	18	111	128	undetermined
Cluster-107194.62584	1	p1	(A)12	12	143	154	utr3
Cluster-13650.0	1	c	(T)12gttaaagttttga(T)12	37	329	365	undetermined
Cluster-107194.56616	1	p2	(AT)12	24	164	187	undetermined
Cluster-107194.56610	1	c	(T)10cctctt(AG)6g(GA)7	43	123	165	undetermined
Cluster-107194.24061	1	p3	(ATT)7	21	2035	2055	undetermined
Cluster-107194.69279	1	p1	(T)12	12	11	22	utr3
Cluster-107194.56619	1	p1	(A)11	11	324	334	undetermined
Cluster-25741.0	1	p1	(T)10	10	670	679	undetermined
Cluster-63136.0	1	p1	(T)16	16	295	310	utr3
Cluster-21981.0	1	p1	(T)11	11	25	35	undetermined
Cluster-69273.0	1	p2	(AG)16	32	1	32	undetermined
Cluster-69273.0	2	p1	(A)14	14	793	806	undetermined
Cluster-88142.4	1	p2	(AC)8	16	65	80	undetermined
Cluster-88142.2	1	p3	(AGA)8	24	146	169	undetermined
Cluster-107194.52816	1	p2	(CT)9	18	461	478	undetermined
Cluster-107194.15168	1	p1	(T)10	10	1994	2003	utr5
Cluster-107194.15169	1	p1	(A)11	11	3199	3209	utr3
Cluster-107194.15165	1	p3	(CCG)5	15	169	183	cds
Cluster-107194.15166	1	p3	(GGC)5	15	162	176	utr5
Cluster-107194.15167	1	p3	(CTC)6	18	82	99	undetermined
Cluster-24967.0	1	p1	(A)11	11	2087	2097	undetermined
Cluster-74995.0	1	p1	(T)12	12	114	125	undetermined
Cluster-45110.0	1	p1	(T)12	12	292	303	undetermined
Cluster-107194.47919	1	p1	(T)10	10	1212	1221	undetermined
Cluster-107194.47919	2	p1	(T)14	14	1481	1494	undetermined
Cluster-48759.0	1	p1	(T)10	10	1	10	undetermined
Cluster-107194.8042	1	p1	(T)10	10	645	654	undetermined
Cluster-107194.8049	1	p1	(A)10	10	489	498	undetermined
Cluster-107194.58447	1	p1	(A)20	20	59	78	utr3
Cluster-9995.0	1	p1	(A)11	11	285	295	undetermined
Cluster-107194.58672	1	p1	(T)11	11	1	11	utr3
Cluster-108986.1	1	p1	(T)15	15	307	321	undetermined
Cluster-80288.0	1	c	(A)10tag(A)10	23	164	186	undetermined
Cluster-80288.0	2	c	(A)10cttagctatacgtcataaaataatgaaaactcaattaaaatcgtatttaaaaggactaggggtaaaagaaaaaaaagg(A)10	98	464	561	undetermined
Cluster-80288.0	3	p1	(A)10	10	769	778	undetermined
Cluster-81278.0	1	p4	(AAAT)5	20	473	492	undetermined
Cluster-81278.0	2	p1	(A)14	14	709	722	undetermined
Cluster-107194.48494	1	p1	(T)14	14	876	889	undetermined
Cluster-107194.48498	1	p1	(A)10	10	922	931	undetermined
Cluster-107194.61669	1	p2	(CT)7	14	279	292	undetermined
Cluster-60797.0	1	p1	(T)14	14	24	37	undetermined
Cluster-98913.0	1	p1	(A)12	12	1359	1370	undetermined
Cluster-83238.0	1	p1	(A)15	15	1117	1131	undetermined
Cluster-107194.43321	1	p1	(A)11	11	347	357	undetermined
Cluster-107194.43320	1	p1	(T)10	10	6	15	undetermined
Cluster-107194.43327	1	p1	(T)22	22	94	115	utr3
Cluster-50634.0	1	p1	(T)10	10	65	74	undetermined
Cluster-92009.0	1	p2	(CT)6	12	59	70	undetermined
Cluster-92009.0	2	p2	(TC)12	24	241	264	undetermined
Cluster-92009.0	3	p3	(TAT)7	21	531	551	undetermined
Cluster-86212.0	1	p1	(A)14	14	1043	1056	undetermined
Cluster-77337.0	1	p1	(A)13	13	747	759	utr5
Cluster-45776.0	1	p1	(A)10	10	664	673	undetermined
Cluster-107194.44673	1	p1	(A)13	13	70	82	utr3
Cluster-107194.44673	2	c	(CTT)5cctccc(CTT)5	36	1443	1478	utr5
Cluster-107194.44673	3	p3	(CTC)7	21	1792	1812	utr5
Cluster-79454.0	1	p1	(A)14	14	400	413	undetermined
Cluster-107194.45989	1	p1	(T)10	10	574	583	utr3
Cluster-107194.45982	1	p1	(A)24	24	3401	3424	utr5
Cluster-107194.45982	2	p3	(ATG)5	15	3621	3635	utr5
Cluster-107194.45982	3	p1	(A)15	15	4706	4720	utr5
Cluster-95963.1	1	p2	(TC)12	24	1	24	utr5
Cluster-107194.16399	1	p2	(TC)7	14	20	33	undetermined
Cluster-82151.1	1	p1	(A)11	11	336	346	undetermined
Cluster-82151.1	2	p1	(T)11	11	505	515	undetermined
Cluster-82151.0	1	p1	(A)11	11	1609	1619	undetermined
Cluster-8882.0	1	p1	(A)12	12	31	42	undetermined
Cluster-50730.1	1	p2	(CA)6	12	417	428	undetermined
Cluster-57873.0	1	p1	(T)14	14	337	350	undetermined
Cluster-107194.72293	1	p1	(T)18	18	361	378	undetermined
Cluster-65287.0	1	p1	(A)11	11	476	486	undetermined
Cluster-107194.72298	1	c	(T)10ccttggatgtttttttgtttttgaatcgatcctcggtatagactttttgcgtaaaatttca(T)10	81	215	295	undetermined
Cluster-100080.0	1	p1	(T)11	11	236	246	undetermined
Cluster-107194.29648	1	p2	(AG)6	12	2865	2876	utr5
Cluster-107194.29646	1	p2	(AG)10	20	462	481	undetermined
Cluster-107194.29640	1	p2	(CA)7	14	1114	1127	utr3
Cluster-107194.52712	1	p3	(CCT)5	15	317	331	cds
Cluster-100303.0	1	p1	(A)11	11	117	127	undetermined
Cluster-93220.0	1	p4	(ATTT)5	20	289	308	undetermined
Cluster-54746.0	1	p3	(AAC)6	18	52	69	undetermined
Cluster-107194.59878	1	p1	(A)14	14	275	288	cds
Cluster-107194.59874	1	p1	(A)10	10	1493	1502	undetermined
Cluster-107194.59875	1	p1	(T)11	11	469	479	utr3
Cluster-107194.39759	1	p1	(T)10	10	1167	1176	utr3
Cluster-107194.39753	1	p1	(T)10	10	1661	1670	undetermined
Cluster-107194.39753	2	p2	(AG)7	14	3034	3047	undetermined
Cluster-107194.39752	1	c	(T)15aa(T)11	28	59	86	undetermined
Cluster-107194.39752	2	c	(ATAA)5atatat(A)10	36	1070	1105	undetermined
Cluster-107194.35107	1	p1	(A)11	11	1166	1176	utr3
Cluster-81237.0	1	p3	(TTA)5	15	157	171	undetermined
Cluster-97642.0	1	p1	(A)11	11	82	92	undetermined
Cluster-81709.0	1	c	(CA)6(GA)12	36	597	632	undetermined
Cluster-97743.0	1	p1	(A)11	11	1	11	undetermined
Cluster-97743.0	2	p1	(A)16	16	366	381	undetermined
Cluster-97743.1	1	p1	(T)13	13	45	57	undetermined
Cluster-71134.1	1	p1	(T)12	12	1	12	utr3
Cluster-71134.1	2	p1	(A)28	28	1712	1739	utr3
Cluster-71134.2	1	p1	(A)23	23	1	23	undetermined
Cluster-71134.3	1	p1	(A)23	23	1397	1419	undetermined
Cluster-65289.0	1	p2	(TG)6	12	229	240	undetermined
Cluster-5474.0	1	p2	(GA)13	26	49	74	undetermined
Cluster-5474.0	2	p1	(A)14	14	318	331	undetermined
Cluster-65873.0	1	p1	(T)10	10	37	46	undetermined
Cluster-64301.0	1	p1	(A)10	10	63	72	undetermined
Cluster-75304.0	1	p1	(T)10	10	96	105	undetermined
Cluster-101666.0	1	p3	(AAT)5	15	77	91	undetermined
Cluster-101666.0	2	p1	(A)16	16	297	312	undetermined
Cluster-67151.5	1	p1	(T)10	10	408	417	utr3
Cluster-107194.58250	1	p1	(A)12	12	627	638	undetermined
Cluster-107194.57569	1	p3	(CTC)5	15	83	97	cds
Cluster-107194.57569	2	p1	(T)14	14	1019	1032	utr3
Cluster-106005.0	1	c	(ATA)5aaatgcttgtcgtatccccgtatcc(T)11	51	13	63	undetermined
Cluster-107194.14547	1	p1	(T)12	12	284	295	undetermined
Cluster-107194.14547	2	p1	(A)11	11	435	445	undetermined
Cluster-71366.0	1	p1	(A)11	11	196	206	undetermined
Cluster-107194.59006	1	p1	(T)10	10	202	211	undetermined
Cluster-107194.59006	2	p1	(T)11	11	381	391	undetermined
Cluster-76291.1	1	c	(TCT)6cctcgctgctgctctc(CTT)6	52	153	204	undetermined
Cluster-76291.0	1	p3	(AAG)9	27	2369	2395	utr5
Cluster-69839.0	1	p1	(A)11	11	302	312	undetermined
Cluster-77827.0	1	p1	(A)10	10	508	517	undetermined
Cluster-107194.68773	1	p3	(TTC)7	21	107	127	undetermined
Cluster-3175.0	1	p1	(T)10	10	267	276	utr3
Cluster-107194.13013	1	p1	(T)17	17	184	200	undetermined
Cluster-107194.13011	1	p1	(A)16	16	41	56	undetermined
Cluster-107194.13011	2	p1	(A)10	10	2425	2434	undetermined
Cluster-104865.0	1	p1	(T)10	10	1	10	undetermined
Cluster-3790.0	1	p1	(T)11	11	339	349	undetermined
Cluster-107194.58355	1	p1	(A)13	13	918	930	undetermined
Cluster-49678.0	1	p2	(GT)6	12	118	129	undetermined
Cluster-49678.0	2	p1	(A)14	14	269	282	undetermined
Cluster-107194.65841	1	p1	(T)15	15	1566	1580	undetermined
Cluster-104924.0	1	p3	(CGA)5	15	101	115	cds
Cluster-104924.0	2	c	(A)12tccaattatttgaagatgtgtatgctttaatggcttattctggtacaacggaattgcaataagagttccataaaccgaagg(A)10	103	3108	3210	utr3
Cluster-56410.0	1	p1	(T)10	10	648	657	undetermined
Cluster-56410.0	2	p1	(T)10	10	1290	1299	undetermined
Cluster-71629.0	1	c	(TTC)5tcacatgatgacaccacttttttgtctggaaggggtggttggt(TGG)6	76	838	913	cds
Cluster-15881.0	1	p1	(A)10	10	856	865	undetermined
Cluster-107194.57966	1	p2	(TA)6	12	8	19	undetermined
Cluster-12824.0	1	p3	(TTA)5	15	648	662	undetermined
Cluster-37961.0	1	p1	(A)10	10	290	299	undetermined
Cluster-84492.0	1	p1	(A)13	13	343	355	undetermined
Cluster-58775.0	1	p1	(A)13	13	1	13	undetermined
Cluster-95185.0	1	p1	(T)13	13	235	247	utr5
Cluster-6746.0	1	p4	(GGGT)6	24	380	403	undetermined
Cluster-63419.0	1	p1	(T)10	10	246	255	undetermined
Cluster-23499.0	1	p1	(T)10	10	186	195	undetermined
Cluster-104983.0	1	p4	(GTTG)5	20	25	44	utr5
Cluster-27481.0	1	p3	(TTC)5	15	425	439	undetermined
Cluster-107194.3062	1	p2	(TC)9	18	143	160	utr3
Cluster-107194.3062	2	p3	(ACC)5	15	358	372	utr3
Cluster-107194.3061	1	p1	(A)12	12	521	532	undetermined
Cluster-86528.0	1	p1	(A)11	11	1	11	undetermined
Cluster-80046.0	1	p1	(A)10	10	154	163	undetermined
Cluster-97040.0	1	p3	(AAG)5	15	408	422	cds
Cluster-90765.0	1	p1	(T)11	11	98	108	undetermined
Cluster-100342.0	1	p2	(CT)12	24	270	293	undetermined
Cluster-107194.46960	1	p3	(TTA)7	21	197	217	undetermined
Cluster-107194.46963	1	p2	(AG)8	16	349	364	undetermined
Cluster-42605.0	1	p2	(GA)6	12	179	190	undetermined
Cluster-42605.0	2	p2	(GA)6	12	300	311	undetermined
Cluster-38560.0	1	c	(TA)8(GA)9	34	235	268	undetermined
Cluster-26832.0	1	c	(A)12gag(A)10	25	23	47	undetermined
Cluster-108205.1	1	p2	(TC)6	12	387	398	undetermined
Cluster-94915.0	1	p1	(A)12	12	508	519	undetermined
Cluster-107194.49957	1	c	(A)13gacttttttaa(T)10	34	331	364	undetermined
Cluster-1037.0	1	p1	(A)10	10	458	467	undetermined
Cluster-6633.0	1	p1	(T)23	23	1	23	undetermined
Cluster-6633.0	2	p1	(A)10	10	245	254	undetermined
Cluster-49194.0	1	p1	(A)10	10	15	24	undetermined
Cluster-49194.0	2	c	(T)12gggaaagtctga(TC)8	40	139	178	undetermined
Cluster-49194.0	3	p2	(GA)6	12	512	523	undetermined
Cluster-107194.1684	1	p2	(GA)6	12	334	345	utr5
Cluster-107194.1682	1	p1	(A)10	10	348	357	undetermined
Cluster-107194.59112	1	p3	(TTA)8	24	30	53	undetermined
Cluster-17114.0	1	p1	(T)10	10	294	303	undetermined
Cluster-56520.0	1	p1	(A)10	10	135	144	undetermined
Cluster-67350.0	1	p1	(T)10	10	500	509	undetermined
Cluster-92119.0	1	p1	(A)10	10	27	36	undetermined
Cluster-69803.0	1	p1	(T)10	10	425	434	undetermined
Cluster-107194.3855	1	p1	(A)21	21	381	401	undetermined
Cluster-107194.3859	1	p1	(A)15	15	103	117	undetermined
Cluster-107194.71027	1	p1	(T)11	11	178	188	utr3
Cluster-107194.71027	2	p3	(TGA)5	15	868	882	cds
Cluster-107194.71023	1	p1	(T)11	11	411	421	undetermined
Cluster-107194.71021	1	p1	(T)15	15	112	126	undetermined
Cluster-107194.71028	1	p2	(TC)7	14	3358	3371	utr5
Cluster-44971.0	1	p1	(A)12	12	14	25	undetermined
Cluster-22563.0	1	p1	(T)12	12	216	227	undetermined
Cluster-107194.49342	1	p2	(CA)6	12	56	67	undetermined
Cluster-35688.0	1	p1	(A)10	10	128	137	undetermined
Cluster-64002.1	1	p1	(T)10	10	1	10	undetermined
Cluster-8280.0	1	p2	(AG)6	12	91	102	undetermined
Cluster-23952.0	1	c	(AT)6aatcc(TA)11	39	851	889	undetermined
Cluster-87595.0	1	c	(A)11gagaaacacagagatttaaagaaatcgtaaaattagtaattacc(T)16	71	1763	1833	utr5
Cluster-107194.28412	1	p1	(T)12	12	1151	1162	utr5
Cluster-107194.28415	1	p1	(A)13	13	2490	2502	utr5
Cluster-107194.28417	1	p1	(T)14	14	64	77	undetermined
Cluster-107194.33606	1	p1	(T)14	14	1037	1050	utr3
Cluster-107194.33600	1	c	(A)12cacgaaaactagaaatgaaaaacgaaagg(A)12g(A)23	77	331	407	undetermined
Cluster-105411.0	1	p3	(AAT)6	18	360	377	undetermined
Cluster-107194.30101	1	p2	(CT)6	12	36	47	utr5
Cluster-70332.0	1	p1	(T)13	13	313	325	undetermined
Cluster-52452.1	1	p1	(T)13	13	1	13	utr3
Cluster-107194.70326	1	p2	(CA)6	12	301	312	undetermined
Cluster-107194.70325	1	p1	(T)12	12	978	989	undetermined
Cluster-107194.54000	1	p2	(AG)6	12	286	297	undetermined
Cluster-93489.3	1	p1	(A)12	12	4	15	undetermined
Cluster-93489.2	1	p3	(ATG)5	15	170	184	undetermined
Cluster-107194.61835	1	p1	(T)10	10	1	10	undetermined
Cluster-107194.61834	1	p1	(A)10	10	714	723	utr5
Cluster-107194.61837	1	p1	(T)10	10	231	240	undetermined
Cluster-47659.0	1	c	(AG)8ac(AG)19	56	256	311	undetermined
Cluster-83313.0	1	p2	(AT)8	16	55	70	utr3
Cluster-31216.1	1	p2	(AG)9	18	1266	1283	utr5
Cluster-107194.15719	1	p2	(TC)9	18	762	779	undetermined
Cluster-107194.15719	2	p2	(TC)7	14	979	992	undetermined
Cluster-86442.0	1	p1	(T)11	11	430	440	undetermined
Cluster-86442.0	2	p1	(T)10	10	788	797	undetermined
Cluster-107194.56618	1	p2	(CT)16	32	1	32	undetermined
Cluster-107194.56618	2	p3	(GCG)5	15	149	163	undetermined
Cluster-107194.69608	1	p3	(TGA)7	21	507	527	undetermined
Cluster-107194.69608	2	p1	(A)11	11	869	879	undetermined
Cluster-107194.69609	1	p3	(TGC)6	18	139	156	undetermined
Cluster-107194.69606	1	p1	(T)11	11	780	790	undetermined
Cluster-107194.69605	1	c	(GGA)6gagaatggccatggctagggttaggagaagcaatgaaggcttca(T)11	73	1340	1412	undetermined
Cluster-107194.69602	1	p2	(CT)6	12	3	14	undetermined
Cluster-57675.0	1	p1	(T)11	11	233	243	undetermined
Cluster-45748.0	1	p1	(A)10	10	372	381	undetermined
Cluster-107194.54617	1	p3	(AGC)5	15	326	340	undetermined
Cluster-107194.2270	1	p2	(AC)6	12	376	387	undetermined
Cluster-107194.54612	1	p1	(A)11	11	788	798	undetermined
Cluster-85043.0	1	p1	(T)21	21	1616	1636	utr5
Cluster-86001.0	1	p2	(AG)10	20	65	84	utr5
Cluster-76083.0	1	p1	(T)10	10	131	140	undetermined
Cluster-107194.65033	1	p1	(T)13	13	360	372	undetermined
Cluster-107194.15537	1	p1	(T)11	11	58	68	undetermined
Cluster-107194.15537	2	p1	(A)14	14	597	610	undetermined
Cluster-107194.15536	1	p3	(AAT)7	21	1	21	utr5
Cluster-107194.15536	2	p3	(GAG)5	15	963	977	utr5
Cluster-107194.15536	3	c	(GAG)5gaacacagatgagaaagaaagagagagattagggtcagggttaggattt(GCC)5	79	1088	1166	utr5
Cluster-107194.15534	1	p3	(TAG)5	15	199	213	undetermined
Cluster-85614.0	1	p1	(T)13	13	1	13	undetermined
Cluster-30646.0	1	p1	(A)11	11	1110	1120	undetermined
Cluster-107194.14667	1	p1	(A)10	10	505	514	utr5
Cluster-107194.14667	2	p2	(GA)12	24	990	1013	utr5
Cluster-107194.14661	1	p3	(AGG)5	15	302	316	utr5
Cluster-107194.14669	1	c	(T)10agtaac(AAT)5	31	1	31	utr3
Cluster-107194.47543	1	p1	(T)12	12	1	12	utr3
Cluster-107194.47542	1	c	(TC)6tagaagtgacagagag(GA)8	44	11	54	utr5
Cluster-107194.47542	2	p1	(A)23	23	921	943	utr3
Cluster-45360.0	1	p1	(A)10	10	525	534	undetermined
Cluster-5049.0	1	p1	(T)13	13	293	305	undetermined
Cluster-105231.2	1	p1	(A)11	11	84	94	utr3
Cluster-105231.2	2	p3	(GAG)5	15	2163	2177	cds
Cluster-105231.2	3	p3	(GAG)5	15	2325	2339	utr5
Cluster-107194.63602	1	p2	(AT)6	12	180	191	undetermined
Cluster-107194.63602	2	p1	(A)10	10	461	470	undetermined
Cluster-41460.0	1	p2	(CA)9	18	1	18	undetermined
Cluster-56240.0	1	p3	(TCT)5	15	318	332	undetermined
Cluster-107194.56812	1	p1	(T)10	10	547	556	utr5
Cluster-107194.56819	1	p1	(T)10	10	492	501	utr3
Cluster-70532.0	1	p1	(T)11	11	1280	1290	undetermined
Cluster-21858.0	1	p2	(GA)10	20	792	811	undetermined
Cluster-107194.69491	1	p3	(TTC)5	15	68	82	undetermined
Cluster-107194.69491	2	p3	(ATT)6	18	228	245	undetermined
Cluster-107194.13711	1	p2	(TA)6	12	956	967	utr3
Cluster-48518.0	1	c	(GAG)8agggtggttgctgctttggccattggacaaaagaccaaaaccactctctgtccaaatagtttttt(AG)11	111	350	460	undetermined
Cluster-89107.0	1	p1	(A)10	10	483	492	undetermined
Cluster-42318.0	1	p1	(A)12	12	148	159	undetermined
Cluster-17018.0	1	p1	(T)10	10	164	173	utr5
Cluster-102426.1	1	p2	(CT)7	14	1177	1190	utr5
Cluster-107194.18807	1	c	(CT)10ataaactctcccaagcaagatcccatctctctcttaaaaaaagaagaag(A)10	79	34	112	utr5
Cluster-90386.0	1	p1	(A)10	10	488	497	undetermined
Cluster-90386.0	2	p2	(AT)6	12	1426	1437	undetermined
Cluster-15312.0	1	p1	(A)12	12	91	102	undetermined
Cluster-70619.0	1	p1	(T)10	10	1	10	utr3
Cluster-70619.0	2	p1	(T)10	10	904	913	utr5
Cluster-107194.17584	1	c	(AT)11g(TA)6	35	469	503	undetermined
Cluster-107194.17585	1	p1	(T)12	12	111	122	undetermined
Cluster-107194.17586	1	p2	(CT)8	16	14	29	undetermined
Cluster-107194.17581	1	p1	(T)11	11	1771	1781	utr5
Cluster-107194.17582	1	p2	(CT)8	16	1	16	undetermined
Cluster-107194.17588	1	p2	(CT)9	18	12	29	utr5
Cluster-57218.1	1	p3	(CTG)5	15	384	398	cds
Cluster-61700.0	1	p1	(A)10	10	1643	1652	undetermined
Cluster-107194.57589	1	p3	(CTT)7	21	68	88	utr5
Cluster-72566.0	1	p1	(T)10	10	381	390	undetermined
Cluster-19512.0	1	p1	(A)10	10	148	157	undetermined
Cluster-107194.1965	1	p3	(TGG)5	15	38	52	undetermined
Cluster-107194.1965	2	p1	(A)13	13	1155	1167	undetermined
Cluster-107194.1960	1	p1	(T)17	17	305	321	undetermined
Cluster-107194.1960	2	p1	(T)14	14	862	875	undetermined
Cluster-107194.1961	1	p1	(T)10	10	71	80	undetermined
Cluster-107194.51393	1	p1	(T)11	11	1	11	utr3
Cluster-43155.0	1	p1	(T)17	17	230	246	undetermined
Cluster-107194.205	1	p1	(T)10	10	281	290	undetermined
Cluster-107194.207	1	p3	(AAT)6	18	816	833	undetermined
Cluster-93346.0	1	p2	(TC)6	12	39	50	undetermined
Cluster-93346.0	2	p1	(T)11	11	860	870	undetermined
Cluster-107194.19389	1	p1	(G)11	11	1	11	utr3
Cluster-107194.6605	1	p3	(AGC)5	15	1319	1333	utr3
Cluster-107194.45514	1	p1	(A)13	13	54	66	utr5
Cluster-107194.45514	2	p1	(T)12	12	832	843	utr3
Cluster-68370.0	1	p2	(AT)7	14	43	56	utr5
Cluster-62966.1	1	p1	(A)10	10	459	468	undetermined
Cluster-107194.61198	1	p1	(A)10	10	897	906	utr3
Cluster-87605.0	1	p1	(T)11	11	72	82	utr5
Cluster-87605.0	2	p1	(T)10	10	2952	2961	utr3
Cluster-82043.0	1	c	(AG)11actaggggagagtaagcagagagagattgagggagagagagc(AG)6	76	1	76	undetermined
Cluster-82043.0	2	p1	(T)11	11	715	725	undetermined
Cluster-107194.61199	1	p1	(T)15	15	120	134	undetermined
Cluster-77559.0	1	p1	(T)12	12	219	230	undetermined
Cluster-26160.0	1	p1	(A)11	11	23	33	undetermined
Cluster-70297.1	1	p3	(GAC)6	18	255	272	utr5
Cluster-70297.0	1	p1	(T)12	12	2289	2300	utr3
Cluster-6878.0	1	p3	(ATC)6	18	120	137	undetermined
Cluster-19456.0	1	p3	(GGA)5	15	78	92	utr5
Cluster-92596.0	1	p1	(A)11	11	329	339	undetermined
Cluster-107194.29219	1	p2	(CT)8	16	43	58	utr5
Cluster-107194.29218	1	p1	(T)11	11	794	804	utr5
Cluster-107194.29210	1	p1	(A)16	16	348	363	undetermined
Cluster-107194.29212	1	p2	(TA)12	24	1	24	undetermined
Cluster-74801.3	1	p2	(AG)9	18	1360	1377	utr5
Cluster-74801.0	1	p1	(T)12	12	843	854	utr3
Cluster-74801.1	1	p2	(AG)12	24	93	116	undetermined
Cluster-46181.1	1	p1	(A)12	12	317	328	undetermined
Cluster-1047.0	1	p3	(CAT)5	15	3	17	undetermined
Cluster-90432.0	1	p1	(T)16	16	119	134	undetermined
Cluster-107194.3959	1	p3	(TGG)5	15	281	295	undetermined
Cluster-107194.49174	1	p1	(T)17	17	7	23	undetermined
Cluster-107194.49174	2	p1	(A)10	10	1534	1543	undetermined
Cluster-103421.0	1	p1	(T)10	10	30	39	undetermined
Cluster-55245.0	1	p1	(A)11	11	323	333	undetermined
Cluster-62853.0	1	p1	(T)16	16	1	16	undetermined
Cluster-53219.0	1	p1	(A)10	10	404	413	undetermined
Cluster-72859.0	1	p2	(GA)7	14	342	355	undetermined
Cluster-72859.0	2	p1	(T)11	11	457	467	undetermined
Cluster-107194.41362	1	p1	(T)11	11	259	269	undetermined
Cluster-107194.41362	2	p2	(GT)12	24	568	591	undetermined
Cluster-107194.41366	1	p1	(A)11	11	406	416	undetermined
Cluster-107194.41364	1	p1	(A)10	10	199	208	undetermined
Cluster-51990.0	1	p1	(A)11	11	229	239	undetermined
Cluster-103242.0	1	p1	(T)10	10	339	348	undetermined
Cluster-44070.0	1	p3	(AAT)5	15	2220	2234	undetermined
Cluster-64466.0	1	p1	(A)10	10	190	199	undetermined
Cluster-107194.2025	1	p2	(GA)8	16	77	92	undetermined
Cluster-104806.0	1	p1	(T)10	10	456	465	undetermined
Cluster-59673.0	1	p1	(A)12	12	126	137	undetermined
Cluster-107194.23603	1	p4	(AATA)5	20	260	279	undetermined
Cluster-5062.0	1	p4	(ATAA)5	20	1	20	undetermined
Cluster-5062.1	1	p1	(A)13	13	516	528	undetermined
Cluster-107194.58787	1	p1	(T)11	11	322	332	utr5
Cluster-107194.58787	2	p1	(T)10	10	2259	2268	utr3
Cluster-107194.58783	1	c	(GA)12g(GA)6	37	1829	1865	utr5
Cluster-107194.58781	1	p1	(T)19	19	297	315	undetermined
Cluster-107194.58780	1	p2	(CT)12	24	3	26	undetermined
Cluster-107194.8817	1	p1	(A)10	10	470	479	undetermined
Cluster-107194.60884	1	p2	(TC)6	12	1355	1366	utr5
Cluster-40061.0	1	p1	(A)11	11	9	19	utr3
Cluster-16443.0	1	p2	(CT)9	18	40	57	undetermined
Cluster-98860.1	1	p1	(T)10	10	752	761	undetermined
Cluster-75637.0	1	p1	(A)12	12	83	94	undetermined
Cluster-76282.0	1	c	(TC)6g(CT)10	33	2316	2348	utr5
Cluster-35532.0	1	p1	(A)11	11	41	51	utr3
Cluster-107207.0	1	p1	(A)12	12	79	90	undetermined
Cluster-101188.0	1	p3	(AAC)8	24	89	112	undetermined
Cluster-107194.67759	1	p1	(A)10	10	64	73	undetermined
Cluster-107194.67756	1	p1	(T)16	16	2140	2155	undetermined
Cluster-28618.0	1	p2	(AG)6	12	729	740	undetermined
Cluster-107194.67750	1	p2	(AT)6	12	316	327	undetermined
Cluster-107194.67751	1	c	(A)10tacaaagc(A)17ccaaagcttggtcgtcttcctcactctctctcttctcttatctcacaagaattgggggg(A)11	105	48	152	undetermined
Cluster-107194.24927	1	p1	(T)10	10	622	631	undetermined
Cluster-107194.24921	1	p1	(T)16	16	5845	5860	utr3
Cluster-85411.1	1	p1	(T)10	10	164	173	undetermined
Cluster-85411.1	2	p2	(GA)8	16	594	609	undetermined
Cluster-63560.0	1	p1	(A)10	10	60	69	undetermined
Cluster-107194.54929	1	p1	(T)10	10	76	85	undetermined
Cluster-107194.54927	1	p1	(A)10	10	48	57	utr3
Cluster-107194.9311	1	p1	(T)13	13	525	537	utr3
Cluster-107194.9311	2	p1	(T)12	12	1087	1098	utr3
Cluster-107194.9311	3	p1	(T)10	10	1479	1488	utr3
Cluster-34589.0	1	p1	(T)11	11	16	26	utr5
Cluster-107194.5005	1	p2	(GA)8	16	48	63	undetermined
Cluster-107194.5009	1	p3	(AGA)6	18	807	824	undetermined
Cluster-18576.1	1	p1	(T)14	14	463	476	undetermined
Cluster-18576.0	1	p1	(T)13	13	206	218	utr3
Cluster-107194.64223	1	p3	(CCT)5	15	305	319	cds
Cluster-107194.64221	1	p1	(A)18	18	3396	3413	utr3
Cluster-70702.0	1	p1	(T)11	11	97	107	undetermined
Cluster-107194.49468	1	p1	(T)12	12	72	83	utr3
Cluster-107194.65450	1	p1	(A)11	11	65	75	undetermined
Cluster-107194.65450	2	p1	(A)11	11	311	321	undetermined
Cluster-72581.0	1	p1	(T)13	13	350	362	undetermined
Cluster-107194.50338	1	p1	(T)20	20	1	20	undetermined
Cluster-107194.50338	2	p1	(T)10	10	133	142	undetermined
Cluster-37574.0	1	p1	(A)12	12	120	131	undetermined
Cluster-41935.1	1	p1	(A)10	10	511	520	undetermined
Cluster-107194.65459	1	p1	(T)10	10	595	604	undetermined
Cluster-107194.41675	1	p2	(AC)6	12	145	156	undetermined
Cluster-107194.41676	1	p2	(AG)17	34	2308	2341	utr5
Cluster-107194.41671	1	p1	(T)15	15	9	23	undetermined
Cluster-107194.41678	1	p3	(GGC)5	15	665	679	cds
Cluster-81392.0	1	p2	(GA)7	14	469	482	undetermined
Cluster-87471.1	1	p1	(A)11	11	506	516	undetermined
Cluster-90529.0	1	c	(A)10ctctaaatctgacatttaaaaactctagaaactattccatttatcataaattggctgggatactcgagatagagactccaccctttccctcaattgg(A)11	118	704	821	undetermined
Cluster-90529.0	2	p3	(TCT)5	15	1574	1588	undetermined
Cluster-107194.43576	1	p1	(A)10	10	865	874	undetermined
Cluster-107194.57644	1	p1	(T)11	11	1549	1559	utr3
Cluster-107194.57643	1	p3	(TAT)5	15	74	88	utr3
Cluster-107194.57643	2	p2	(AC)6	12	1276	1287	utr5
Cluster-107194.57641	1	p1	(T)13	13	154	166	undetermined
Cluster-96635.0	1	p1	(A)11	11	1803	1813	utr3
Cluster-107194.56999	1	p1	(T)23	23	1	23	utr3
Cluster-107194.56999	2	p1	(T)23	23	394	416	utr5
Cluster-107194.56995	1	p1	(T)16	16	372	387	undetermined
Cluster-107194.53817	1	p2	(AC)12	24	745	768	undetermined
Cluster-107194.53815	1	c	(A)10ttagaaagagggaaatgtgcaatacttgttaaaaaaaaattaaaattac(T)10	69	244	312	utr5
Cluster-52361.0	1	p2	(GA)8	16	18	33	undetermined
Cluster-107194.53819	1	p1	(T)10	10	357	366	undetermined
Cluster-100697.0	1	p1	(A)10	10	355	364	undetermined
Cluster-101905.1	1	p2	(GA)9	18	15	32	undetermined
Cluster-58865.0	1	p2	(AG)6	12	286	297	undetermined
Cluster-64160.0	1	p3	(TAT)5	15	206	220	cds
Cluster-107748.2	1	c	(T)13cttattcttctcttccgattagtctc(CTT)5	54	361	414	utr5
Cluster-25247.0	1	p3	(AAC)5	15	184	198	undetermined
Cluster-22500.0	1	p1	(T)10	10	200	209	undetermined
Cluster-22500.0	2	p1	(A)10	10	357	366	undetermined
Cluster-93012.0	1	p1	(A)14	14	148	161	undetermined
Cluster-17103.0	1	p1	(A)10	10	345	354	undetermined
Cluster-107649.0	1	p1	(T)15	15	1	15	undetermined
Cluster-64864.0	1	p2	(TG)6	12	68	79	undetermined
Cluster-74965.0	1	c	(ATT)5aa(T)10	27	142	168	undetermined
Cluster-74965.0	2	p1	(A)10	10	686	695	undetermined
Cluster-18688.0	1	p1	(T)10	10	402	411	undetermined
Cluster-107194.12561	1	p2	(AT)7	14	221	234	undetermined
Cluster-107194.12563	1	p2	(CT)7	14	356	369	undetermined
Cluster-46776.0	1	p1	(T)10	10	1104	1113	undetermined
Cluster-64015.0	1	p1	(T)10	10	539	548	undetermined
Cluster-107194.11032	1	p2	(AG)8	16	592	607	undetermined
Cluster-1771.0	1	p1	(T)11	11	347	357	undetermined
Cluster-107194.19222	1	p2	(AC)11	22	323	344	utr5
Cluster-55873.0	1	p1	(T)10	10	190	199	undetermined
Cluster-107994.0	1	p1	(A)10	10	393	402	undetermined
Cluster-63689.0	1	p1	(A)12	12	133	144	undetermined
Cluster-77855.0	1	p1	(T)10	10	552	561	undetermined
Cluster-46258.0	1	p2	(AG)7	14	164	177	undetermined
Cluster-107194.9619	1	p1	(T)29	29	407	435	undetermined
Cluster-107194.9611	1	p1	(A)10	10	298	307	undetermined
Cluster-107194.9611	2	p1	(A)10	10	1511	1520	undetermined
Cluster-107194.9611	3	p1	(A)10	10	2216	2225	undetermined
Cluster-107194.9615	1	p1	(T)12	12	197	208	undetermined
Cluster-107194.40213	1	p1	(T)12	12	455	466	utr5
Cluster-3048.0	1	p2	(TA)6	12	143	154	undetermined
Cluster-45666.1	1	p1	(A)12	12	838	849	undetermined
Cluster-13614.0	1	p1	(A)10	10	21	30	undetermined
Cluster-92680.1	1	p1	(T)17	17	1	17	utr5
Cluster-63687.0	1	p1	(A)10	10	471	480	undetermined
Cluster-42165.1	1	p2	(GC)7	14	9	22	undetermined
Cluster-103711.0	1	p1	(T)20	20	483	502	undetermined
Cluster-39920.1	1	c	(CA)6cttatactcttatgtgatagctg(AT)12	59	20	78	undetermined
Cluster-36433.1	1	p1	(T)10	10	492	501	undetermined
Cluster-92489.0	1	p3	(TCT)5	15	42	56	utr5
Cluster-92489.0	2	p1	(T)17	17	253	269	utr5
Cluster-92489.1	1	p1	(A)11	11	114	124	utr3
Cluster-92489.1	2	p3	(GAA)5	15	739	753	cds
Cluster-3315.0	1	p1	(T)10	10	27	36	utr3
Cluster-107194.33806	1	c	(GAT)5ataagctccataggtaaccccacctagaagggaaaaggc(GAT)5ataagctccatagctaaccccacctagaagggaaaaggc(GAT)5	123	380	502	undetermined
Cluster-107194.33805	1	p3	(GGA)6	18	897	914	utr5
Cluster-68126.0	1	p1	(T)16	16	2053	2068	undetermined
Cluster-15279.0	1	p1	(T)10	10	29	38	undetermined
Cluster-15279.0	2	p1	(A)11	11	336	346	undetermined
Cluster-51181.0	1	p1	(T)12	12	602	613	undetermined
Cluster-101865.0	1	p1	(A)13	13	73	85	undetermined
Cluster-99394.0	1	p1	(A)16	16	1	16	utr5
Cluster-107194.62324	1	p2	(GT)6	12	33	44	undetermined
Cluster-54769.1	1	p1	(A)15	15	686	700	utr3
Cluster-57850.0	1	p1	(A)10	10	222	231	undetermined
Cluster-107194.60789	1	p3	(TCT)5	15	138	152	utr5
Cluster-107194.60787	1	p1	(A)10	10	619	628	utr3
Cluster-56018.0	1	p1	(T)10	10	542	551	undetermined
Cluster-107194.61438	1	p1	(A)10	10	107	116	undetermined
Cluster-107194.61438	2	p1	(T)10	10	1060	1069	undetermined
Cluster-107194.61433	1	p1	(T)11	11	115	125	cds
Cluster-107194.73604	1	c	(TA)6gtggctggaaccttgctcaatcctaattct(A)12	54	1	54	undetermined
Cluster-107194.73607	1	p1	(A)23	23	661	683	undetermined
Cluster-6620.0	1	p3	(TAA)5	15	134	148	undetermined
Cluster-107194.63498	1	p1	(A)12	12	179	190	undetermined
Cluster-107194.63494	1	p1	(T)12	12	190	201	undetermined
Cluster-107194.63494	2	p1	(T)12	12	410	421	undetermined
Cluster-107194.63491	1	p1	(T)10	10	292	301	utr3
Cluster-77634.0	1	p1	(T)17	17	4	20	undetermined
Cluster-107194.31599	1	p1	(A)16	16	34	49	utr3
Cluster-107194.72557	1	p1	(A)10	10	2402	2411	utr3
Cluster-10674.0	1	p2	(CT)6	12	309	320	undetermined
Cluster-10674.1	1	p2	(TA)8	16	61	76	undetermined
Cluster-81607.0	1	p1	(T)13	13	320	332	undetermined
Cluster-107194.44671	1	p2	(TA)12	24	52	75	utr5
Cluster-107194.44671	2	p2	(TG)20	40	245	284	utr5
Cluster-107194.55996	1	p2	(TA)11	22	2	23	undetermined
Cluster-107194.55996	2	p2	(CT)7	14	3063	3076	undetermined
Cluster-98076.0	1	p1	(T)10	10	797	806	undetermined
Cluster-37812.0	1	p1	(T)10	10	234	243	undetermined
Cluster-97133.0	1	p3	(GAG)13	39	732	770	utr5
Cluster-107194.21832	1	p2	(TC)13	26	34	59	utr5
Cluster-107194.21832	2	p3	(TTC)5	15	2757	2771	utr3
Cluster-107194.67490	1	p1	(T)14	14	89	102	utr5
Cluster-107194.67494	1	p1	(T)11	11	1629	1639	undetermined
Cluster-107194.67494	2	p2	(TA)6	12	2175	2186	undetermined
Cluster-18427.0	1	p2	(GA)12	24	266	289	undetermined
Cluster-9027.0	1	p2	(GA)6	12	49	60	utr5
Cluster-9027.0	2	p1	(T)11	11	778	788	utr3
Cluster-107194.40946	1	p3	(AGC)12	36	797	832	cds
Cluster-107194.4255	1	p2	(TG)7	14	52	65	undetermined
Cluster-107194.4254	1	c	(T)10(A)10ccaattaaggcaaccat(AG)6	49	57	105	utr5
Cluster-107194.4250	1	p2	(TA)7	14	1011	1024	undetermined
Cluster-72809.0	1	p1	(A)10	10	538	547	utr3
Cluster-107194.42067	1	p2	(TC)9	18	143	160	undetermined
Cluster-33095.4	1	p3	(CTG)6	18	989	1006	cds
Cluster-33095.5	1	p2	(AT)7	14	381	394	undetermined
Cluster-33095.5	2	p4	(TACA)6	24	1140	1163	undetermined
Cluster-33095.1	1	p1	(A)23	23	1	23	utr5
Cluster-33095.1	2	p4	(ATGT)6	24	1505	1528	utr3
Cluster-33095.2	1	p1	(T)28	28	27	54	undetermined
Cluster-107194.42060	1	c	(T)12ggggtggactacgtgaatccatttcttccattcagctgtgctaagggtcaccttttctg(TA)9	89	161	249	undetermined
Cluster-107194.48270	1	p1	(T)20	20	1	20	undetermined
Cluster-107194.48275	1	p1	(A)10	10	13	22	undetermined
Cluster-104195.1	1	p1	(T)10	10	186	195	undetermined
Cluster-81914.1	1	p3	(GCT)5	15	283	297	undetermined
Cluster-25976.0	1	p1	(T)11	11	354	364	undetermined
Cluster-88727.0	1	p1	(T)11	11	810	820	undetermined
Cluster-88727.0	2	p1	(T)10	10	1067	1076	undetermined
Cluster-13513.0	1	p1	(A)10	10	294	303	undetermined
Cluster-13513.0	2	p1	(A)10	10	516	525	undetermined
Cluster-13513.0	3	p2	(AT)12	24	968	991	undetermined
Cluster-79035.0	1	p3	(TTA)5	15	1	15	undetermined
Cluster-107194.49587	1	p1	(A)10	10	45	54	undetermined
Cluster-107194.49587	2	p1	(T)19	19	1983	2001	undetermined
Cluster-107194.49585	1	p1	(T)11	11	1	11	utr3
Cluster-104903.0	1	p1	(T)15	15	1	15	undetermined
Cluster-59552.0	1	p1	(A)12	12	291	302	undetermined
Cluster-107194.40948	1	p3	(CTC)8	24	76	99	utr5
Cluster-107194.40800	1	p1	(T)13	13	1104	1116	utr3
Cluster-104882.2	1	c	(T)10cagttctagttttagaaaattcaaaaaattagaaaattcggcgatggcttgccgcattttctacttttttttc(T)10	93	609	701	utr5
Cluster-104882.2	2	p1	(T)10	10	864	873	utr5
Cluster-3817.0	1	p2	(TC)6	12	83	94	undetermined
Cluster-95239.1	1	p2	(CA)9	18	763	780	undetermined
Cluster-12816.0	1	c	(TC)6cctgtctctcgcgatctctctctttca(CT)6	51	266	316	undetermined
Cluster-107194.9183	1	p1	(T)11	11	1424	1434	undetermined
Cluster-21021.0	1	p1	(A)11	11	684	694	undetermined
Cluster-103320.0	1	p1	(A)11	11	194	204	undetermined
Cluster-103320.1	1	p2	(GT)9	18	304	321	undetermined
Cluster-68381.4	1	p3	(TCA)6	18	266	283	cds
Cluster-68381.4	2	p1	(A)11	11	1217	1227	utr3
Cluster-68381.6	1	p2	(CT)6	12	53	64	undetermined
Cluster-8209.0	1	p2	(TA)7	14	759	772	undetermined
Cluster-91558.0	1	p1	(T)12	12	155	166	undetermined
Cluster-55111.0	1	p3	(ATT)5	15	30	44	undetermined
Cluster-75474.0	1	c	(A)10ctgaataatgtt(GA)9	40	1311	1350	undetermined
Cluster-107194.12247	1	p1	(T)13	13	741	753	utr3
Cluster-47131.0	1	p2	(GA)6	12	13	24	undetermined
Cluster-47131.1	1	p2	(CT)6	12	33	44	undetermined
Cluster-85939.0	1	p1	(A)11	11	53	63	undetermined
Cluster-85939.0	2	p1	(A)11	11	332	342	undetermined
Cluster-60265.0	1	p1	(A)10	10	238	247	undetermined
Cluster-7429.0	1	p2	(CT)18	36	58	93	undetermined
Cluster-70108.0	1	p1	(T)11	11	52	62	undetermined
Cluster-61004.0	1	p2	(AT)7	14	461	474	utr5
Cluster-13569.4	1	p3	(GAG)5	15	133	147	cds
Cluster-69961.0	1	p1	(A)10	10	187	196	undetermined
Cluster-63802.0	1	p1	(A)12	12	428	439	undetermined
Cluster-63507.0	1	p1	(A)10	10	47	56	undetermined
Cluster-63486.0	1	p1	(A)11	11	399	409	undetermined
Cluster-107194.8443	1	c	(AG)18at(AG)7	52	1	52	utr5
Cluster-107194.8443	2	p1	(A)11	11	1456	1466	utr3
Cluster-107194.8446	1	p3	(GAC)5	15	51	65	utr5
Cluster-57252.0	1	p3	(GGC)5	15	2862	2876	utr5
Cluster-95805.0	1	p4	(ATGA)5	20	431	450	utr5
Cluster-107194.72029	1	c	(A)25ctgtaaataaaatgtccaagaaattaact(CTC)5	69	11	79	utr5
Cluster-107194.72029	2	p1	(T)14	14	599	612	utr3
Cluster-80869.0	1	p2	(TG)6	12	33	44	undetermined
Cluster-107194.72023	1	p1	(A)12	12	158	169	undetermined
Cluster-80928.0	1	p2	(GA)8	16	620	635	utr5
Cluster-104678.0	1	p2	(TA)10	20	1315	1334	undetermined
Cluster-107194.55608	1	p1	(A)16	16	498	513	undetermined
Cluster-107194.55600	1	p1	(T)12	12	357	368	undetermined
Cluster-9443.0	1	p1	(A)11	11	265	275	undetermined
Cluster-107194.66268	1	p2	(AG)11	22	402	423	undetermined
Cluster-78398.0	1	p2	(CT)7	14	32	45	undetermined
Cluster-107194.20798	1	p1	(A)12	12	363	374	utr3
Cluster-76727.0	1	p1	(T)10	10	850	859	utr3
Cluster-107194.39566	1	p2	(AT)8	16	662	677	undetermined
Cluster-107194.39560	1	p2	(TC)14	28	66	93	utr5
Cluster-67503.0	1	p1	(T)12	12	716	727	undetermined
Cluster-57654.0	1	p1	(A)12	12	172	183	undetermined
Cluster-84429.0	1	p1	(T)10	10	1	10	undetermined
Cluster-84429.0	2	p2	(TC)6	12	418	429	undetermined
Cluster-107194.22759	1	p1	(A)17	17	425	441	undetermined
Cluster-107194.22758	1	p1	(A)10	10	889	898	undetermined
Cluster-107194.22755	1	p2	(AG)11	22	333	354	utr5
Cluster-107194.22754	1	p3	(GCC)7	21	3126	3146	utr5
Cluster-107194.22757	1	p3	(TAA)5	15	1941	1955	utr5
Cluster-107194.26981	1	p2	(TC)9	18	299	316	undetermined
Cluster-107194.26984	1	p1	(A)11	11	447	457	undetermined
Cluster-107194.54557	1	p1	(T)10	10	373	382	undetermined
Cluster-38875.0	1	p2	(TC)8	16	130	145	undetermined
Cluster-107194.23808	1	p1	(T)12	12	457	468	undetermined
Cluster-22311.0	1	p3	(GCT)5	15	11	25	undetermined
Cluster-107194.38216	1	p3	(TCG)6	18	116	133	cds
Cluster-107194.38210	1	p3	(CAA)5	15	566	580	undetermined
Cluster-31415.0	1	c	(CT)8cgttcgtcacaaccgcagcaaatctgagctctctcaga(TC)6	66	108	173	undetermined
Cluster-107194.34844	1	c	(GA)6gtatttatagagg(A)16	41	346	386	utr5
Cluster-107194.34841	1	p4	(GATC)5	20	851	870	utr5
Cluster-107194.34848	1	p1	(A)12	12	117	128	undetermined
Cluster-107194.34849	1	p1	(T)11	11	1	11	utr3
Cluster-107194.34849	2	p1	(A)10	10	432	441	utr3
Cluster-50593.0	1	p1	(A)15	15	232	246	undetermined
Cluster-107194.28929	1	p3	(ATT)8	24	2147	2170	undetermined
Cluster-62049.0	1	p1	(A)16	16	1238	1253	utr3
Cluster-41054.0	1	p1	(T)10	10	122	131	undetermined
Cluster-71711.0	1	p1	(T)10	10	531	540	undetermined
Cluster-38117.1	1	c	(TA)6aaaaagaggccccgtaaatttcgatagttattattccccagaaaatgtctctcttctcagttctgtgg(A)10gtcaggatttttttttggttttctcccatttcgaagctgagatca(T)10	145	129	273	undetermined
Cluster-78693.0	1	c	(T)10ccaattttgcccttgaaactttatccctaggaccatatcctgagac(CT)6	68	591	658	undetermined
Cluster-21600.2	1	p1	(T)12	12	157	168	undetermined
Cluster-80817.0	1	p2	(TC)9	18	334	351	undetermined
Cluster-79778.0	1	p2	(GT)7	14	424	437	undetermined
Cluster-107976.1	1	p1	(A)23	23	1	23	undetermined
Cluster-107976.1	2	p1	(A)14	14	360	373	undetermined
Cluster-107976.0	1	p2	(AT)7	14	5507	5520	undetermined
Cluster-82873.1	1	p1	(A)10	10	6401	6410	utr5
Cluster-82873.1	2	c	(GA)8aagagaga(AG)10	44	6713	6756	utr5
Cluster-107194.24549	1	p1	(A)14	14	219	232	utr3
Cluster-44600.0	1	p1	(T)11	11	911	921	undetermined
Cluster-107194.70912	1	p3	(CAC)5	15	932	946	undetermined
Cluster-84795.0	1	p1	(A)10	10	312	321	undetermined
Cluster-59773.0	1	p1	(T)12	12	979	990	undetermined
Cluster-55937.0	1	p1	(A)13	13	6	18	undetermined
Cluster-4622.0	1	p3	(TGT)5	15	56	70	undetermined
Cluster-107656.0	1	p1	(T)22	22	640	661	undetermined
Cluster-94114.0	1	p1	(T)11	11	400	410	undetermined
Cluster-27820.0	1	p2	(GA)7	14	851	864	undetermined
Cluster-92860.0	1	p1	(T)12	12	30	41	undetermined
Cluster-71185.0	1	p1	(A)13	13	1226	1238	undetermined
Cluster-81682.0	1	p1	(A)12	12	190	201	undetermined
Cluster-107194.61726	1	p2	(AC)6	12	389	400	utr3
Cluster-107194.65373	1	p1	(A)10	10	120	129	undetermined
Cluster-107194.71701	1	p1	(T)11	11	242	252	undetermined
Cluster-50412.0	1	p1	(T)11	11	129	139	utr5
Cluster-107194.32454	1	p1	(A)11	11	807	817	undetermined
Cluster-77209.0	1	p1	(T)14	14	425	438	utr3
Cluster-73076.0	1	p2	(CT)10	20	109	128	undetermined
Cluster-63210.0	1	p1	(T)10	10	585	594	undetermined
Cluster-63210.0	2	p1	(A)21	21	918	938	undetermined
Cluster-38300.1	1	p1	(A)10	10	381	390	undetermined
Cluster-93410.0	1	p3	(TCC)6	18	1	18	undetermined
Cluster-93410.0	2	p2	(CT)6	12	357	368	utr5
Cluster-109120.0	1	p2	(AG)6	12	250	261	utr5
Cluster-99799.1	1	p1	(A)13	13	394	406	undetermined
Cluster-91766.0	1	p2	(TA)6	12	289	300	undetermined
Cluster-73894.0	1	p1	(T)10	10	1	10	undetermined
Cluster-30758.0	1	p3	(TGG)6	18	143	160	undetermined
Cluster-41973.0	1	p1	(A)12	12	322	333	undetermined
Cluster-30385.0	1	p1	(A)10	10	183	192	undetermined
Cluster-30385.0	2	p2	(CT)6	12	456	467	undetermined
Cluster-107194.9228	1	p1	(A)13	13	316	328	utr3
Cluster-107194.9224	1	p1	(T)11	11	708	718	undetermined
Cluster-107194.9221	1	p1	(T)11	11	935	945	utr5
Cluster-107194.19899	1	p1	(T)11	11	516	526	undetermined
Cluster-107194.19894	1	p3	(AAG)7	21	1051	1071	undetermined
Cluster-107194.19897	1	p1	(T)22	22	338	359	utr3
Cluster-107194.19891	1	p1	(A)12	12	130	141	utr3
Cluster-39899.0	1	p3	(TAG)5	15	423	437	undetermined
Cluster-38731.1	1	p3	(TTA)8	24	449	472	undetermined
Cluster-8815.0	1	p1	(A)13	13	17	29	undetermined
Cluster-8815.0	2	p1	(T)14	14	368	381	undetermined
Cluster-94249.0	1	p1	(T)10	10	153	162	undetermined
Cluster-8440.0	1	p1	(T)10	10	11	20	undetermined
Cluster-49872.0	1	p1	(A)15	15	226	240	undetermined
Cluster-107194.63348	1	p1	(T)18	18	20	37	utr3
Cluster-37256.0	1	p1	(A)12	12	186	197	undetermined
Cluster-59132.0	1	p1	(T)10	10	347	356	undetermined
Cluster-107194.43214	1	p1	(T)13	13	408	420	undetermined
Cluster-107194.43213	1	c	(AG)11aaacgtgttagtattcaccagccgatcgatcagcagttataagattcaatttatatatataggagtatac(AT)6	104	82	185	utr5
Cluster-93745.0	1	p1	(A)10	10	13	22	undetermined
Cluster-93745.0	2	p1	(A)12	12	1456	1467	undetermined
Cluster-91653.0	1	p1	(T)10	10	1	10	utr3
Cluster-91653.1	1	p1	(T)10	10	664	673	utr5
Cluster-107194.63346	1	c	(A)10ttaagaaagaaattggaaggttaa(AT)8agattagagagtaat(TG)11	87	1452	1538	utr5
Cluster-30256.0	1	p1	(A)10	10	98	107	undetermined
Cluster-65790.0	1	p1	(T)13	13	1	13	undetermined
Cluster-107194.26251	1	p1	(A)12	12	304	315	undetermined
Cluster-40648.0	1	p3	(TGG)7	21	493	513	undetermined
Cluster-15483.0	1	p1	(A)16	16	1	16	undetermined
Cluster-107194.40979	1	p2	(AT)11	22	290	311	undetermined
Cluster-29159.0	1	p1	(T)12	12	449	460	undetermined
Cluster-107194.40974	1	p1	(T)12	12	184	195	utr5
Cluster-107194.40974	2	p1	(T)11	11	1601	1611	utr5
Cluster-107194.40976	1	p2	(GA)6	12	1945	1956	utr5
Cluster-107194.40972	1	p2	(AG)6	12	9	20	utr5
Cluster-107194.40972	2	p1	(T)13	13	2817	2829	utr3
Cluster-107194.40972	3	p1	(T)18	18	4249	4266	utr3
Cluster-107194.70767	1	c	(AT)12(AG)12	48	246	293	undetermined
Cluster-107194.70765	1	p1	(A)10	10	1105	1114	undetermined
Cluster-107194.70765	2	p3	(ATG)8	24	1593	1616	undetermined
Cluster-107194.21935	1	p1	(A)10	10	22	31	undetermined
Cluster-107194.21933	1	p2	(CT)10	20	1629	1648	utr5
Cluster-108394.0	1	p4	(TTTA)5	20	173	192	undetermined
Cluster-94693.0	1	p2	(TC)14	28	354	381	undetermined
Cluster-70937.0	1	p1	(A)12	12	10	21	undetermined
Cluster-70937.0	2	p1	(A)11	11	1268	1278	undetermined
Cluster-107194.73235	1	p2	(AT)11	22	51	72	undetermined
Cluster-107194.73230	1	c	(T)24cctcgctcc(TTCT)5	53	216	268	undetermined
Cluster-59036.0	1	p1	(T)15	15	305	319	undetermined
Cluster-43627.0	1	p1	(T)12	12	155	166	undetermined
Cluster-100333.0	1	p3	(TTA)7	21	448	468	undetermined
Cluster-107194.28683	1	p2	(CT)8	16	36	51	utr5
Cluster-107194.72187	1	p1	(T)12	12	134	145	utr5
Cluster-107194.72187	2	p6	(CTGATG)5	30	302	331	cds
Cluster-107194.72186	1	c	(T)10ctttttcttttcttctctctcc(CT)7	46	132	177	utr5
Cluster-52176.0	1	c	(AT)6ag(AC)10aaacatacatac(AT)6	58	1	58	undetermined
Cluster-107194.34640	1	p3	(GGA)5	15	907	921	undetermined
Cluster-30802.0	1	p1	(A)13	13	339	351	undetermined
Cluster-107194.52668	1	p1	(T)10	10	926	935	undetermined
Cluster-107194.52668	2	p1	(T)12	12	1613	1624	undetermined
Cluster-107194.52669	1	p2	(TA)11	22	83	104	undetermined
Cluster-107194.52667	1	p3	(CAG)6	18	350	367	undetermined
Cluster-83643.0	1	p2	(GA)11	22	15	36	utr5
Cluster-9244.0	1	p2	(GA)8	16	225	240	undetermined
Cluster-107194.25303	1	c	(AC)7caacaacc(A)13	35	7	41	undetermined
Cluster-107194.25302	1	p2	(TC)6	12	2600	2611	undetermined
Cluster-107194.25305	1	p3	(TTA)6	18	19	36	undetermined
Cluster-107194.25304	1	p3	(TTA)6	18	698	715	undetermined
Cluster-107194.36970	1	p2	(CT)13	26	1	26	utr5
Cluster-107194.36970	2	p1	(T)16	16	338	353	utr5
Cluster-107194.36970	3	p3	(GGC)6	18	748	765	cds
Cluster-107194.36976	1	p3	(CAG)5	15	2894	2908	cds
Cluster-95786.0	1	p1	(T)11	11	1938	1948	undetermined
Cluster-104334.0	1	p1	(A)10	10	1121	1130	undetermined
Cluster-109278.0	1	p1	(T)13	13	7	19	undetermined
Cluster-109278.0	2	p1	(T)11	11	612	622	undetermined
Cluster-107194.70696	1	p1	(A)10	10	113	122	undetermined
Cluster-9592.0	1	p2	(TC)6	12	45	56	undetermined
Cluster-9592.0	2	p3	(TTA)5	15	705	719	undetermined
Cluster-107194.70695	1	p1	(A)10	10	224	233	undetermined
Cluster-49058.0	1	p1	(T)10	10	259	268	undetermined
Cluster-31626.0	1	p1	(A)12	12	304	315	undetermined
Cluster-65297.0	1	c	(T)10gggaaaaaggatggagaaaccctccagtcgcaaatatataaaattaaaaagcgatatg(A)10	78	1	78	undetermined
Cluster-107194.22657	1	p1	(A)22	22	328	349	utr3
Cluster-107194.22651	1	p3	(TGC)5	15	192	206	cds
Cluster-19328.0	1	p2	(CT)11	22	502	523	undetermined
Cluster-15962.0	1	p1	(A)10	10	452	461	undetermined
Cluster-107194.26822	1	p3	(CAA)13	39	421	459	cds
Cluster-107194.26821	1	p1	(A)23	23	1	23	utr5
Cluster-107194.26825	1	p3	(AAT)5	15	316	330	undetermined
Cluster-107194.26824	1	p1	(A)10	10	591	600	undetermined
Cluster-45816.0	1	p1	(A)10	10	1991	2000	undetermined
Cluster-27523.0	1	p1	(T)15	15	382	396	undetermined
Cluster-107194.55539	1	p1	(T)20	20	1	20	undetermined
Cluster-75087.0	1	p1	(A)16	16	760	775	utr3
Cluster-39783.0	1	p1	(T)10	10	37	46	undetermined
Cluster-107194.28502	1	p1	(T)11	11	114	124	undetermined
Cluster-107194.15789	1	p1	(T)10	10	260	269	undetermined
Cluster-107194.15780	1	p2	(AG)6	12	4	15	undetermined
Cluster-107194.15781	1	p1	(T)15	15	109	123	undetermined
Cluster-98577.0	1	p1	(A)14	14	450	463	undetermined
Cluster-72943.0	1	p2	(TA)6	12	50	61	cds
Cluster-72943.0	2	p3	(CCA)8	24	438	461	cds
Cluster-10336.0	1	p2	(CT)17	34	79	112	undetermined
Cluster-107194.14435	1	p1	(A)10	10	136	145	undetermined
Cluster-107194.14435	2	p2	(CT)9	18	283	300	undetermined
Cluster-107194.14437	1	p1	(T)12	12	68	79	undetermined
Cluster-32331.1	1	p1	(T)10	10	260	269	undetermined
Cluster-107194.47378	1	p1	(A)10	10	82	91	undetermined
Cluster-107194.47377	1	p1	(A)12	12	76	87	utr5
Cluster-107194.47373	1	p2	(AG)7	14	3343	3356	utr5
Cluster-106274.0	1	p1	(A)10	10	160	169	utr3
Cluster-107194.59138	1	p2	(GA)6	12	223	234	undetermined
Cluster-44386.0	1	p1	(A)10	10	423	432	undetermined
Cluster-104910.0	1	p1	(A)15	15	41	55	utr5
Cluster-104910.0	2	p1	(T)13	13	2468	2480	utr3
Cluster-93360.0	1	c	(T)10c(T)12	23	1	23	utr5
Cluster-83007.0	1	p1	(T)10	10	176	185	undetermined
Cluster-107194.58551	1	p4	(TAAT)5	20	1644	1663	undetermined
Cluster-25735.0	1	p1	(T)13	13	1	13	utr5
Cluster-107194.30681	1	p2	(AT)6	12	746	757	utr3
Cluster-107194.30681	2	p1	(A)14	14	1676	1689	utr3
Cluster-4820.0	1	p1	(T)12	12	91	102	cds
Cluster-4820.0	2	c	(T)12gcgtcacagagcagcaaattcgctgagatcagcagatgagcaaaga(T)11gcttggattcctttgtttag(GA)9	107	1132	1238	utr5
Cluster-66143.0	1	p1	(A)10	10	272	281	undetermined
Cluster-107194.18695	1	p1	(A)10	10	520	529	undetermined
Cluster-107194.18693	1	p1	(A)10	10	185	194	undetermined
Cluster-107194.58559	1	p1	(T)13	13	457	469	undetermined
Cluster-25832.0	1	p1	(A)10	10	310	319	undetermined
Cluster-11566.0	1	p1	(A)10	10	433	442	undetermined
Cluster-79475.0	1	p2	(AC)6	12	50	61	undetermined
Cluster-70824.0	1	p1	(A)13	13	359	371	undetermined
Cluster-107194.54180	1	p4	(AGAA)6	24	19	42	utr5
Cluster-107194.12697	1	p2	(AT)11	22	1	22	utr5
Cluster-107194.12697	2	p1	(T)18	18	1454	1471	utr3
Cluster-107194.12695	1	p1	(T)13	13	1	13	utr3
Cluster-107194.12695	2	p1	(A)12	12	2782	2793	utr5
Cluster-107194.12695	3	p1	(T)13	13	3017	3029	utr5
Cluster-107194.12698	1	p1	(A)18	18	157	174	utr3
Cluster-107194.12698	2	p2	(TA)12	24	1605	1628	utr5
Cluster-107194.69286	1	p1	(T)26	26	219	244	undetermined
Cluster-107194.11863	1	p1	(T)13	13	240	252	utr3
Cluster-107194.64709	1	p2	(AT)6	12	166	177	undetermined
Cluster-66363.0	1	p1	(T)12	12	898	909	utr5
Cluster-107194.44055	1	p1	(T)12	12	274	285	utr3
Cluster-95553.0	1	p1	(T)10	10	198	207	undetermined
Cluster-98789.0	1	p1	(T)17	17	700	716	utr3
Cluster-56922.0	1	p1	(A)10	10	168	177	undetermined
Cluster-50395.0	1	c	(AAT)5ataag(AAC)5	35	489	523	undetermined
Cluster-107194.57981	1	p1	(A)10	10	159	168	undetermined
Cluster-93846.0	1	p3	(TAT)6	18	110	127	undetermined
Cluster-93846.0	2	p2	(TA)10	20	473	492	undetermined
Cluster-50878.0	1	p3	(ACA)5	15	160	174	undetermined
Cluster-88023.0	1	p1	(A)10	10	104	113	undetermined
Cluster-107194.41530	1	p1	(T)12	12	20	31	undetermined
Cluster-80467.0	1	p1	(A)10	10	685	694	undetermined
Cluster-52592.0	1	p2	(CT)6	12	702	713	undetermined
Cluster-13121.0	1	p1	(T)15	15	3	17	undetermined
Cluster-68985.0	1	p1	(A)10	10	120	129	undetermined
Cluster-48991.0	1	p1	(A)13	13	7	19	undetermined
Cluster-107194.7009	1	c	(CT)8(AT)7	30	86	115	undetermined
Cluster-17120.0	1	p1	(A)18	18	388	405	undetermined
Cluster-107194.7008	1	c	(T)13gggtgttgttggttgcggtaagaagcaaggaataataa(AG)7	65	192	256	undetermined
Cluster-37806.0	1	p1	(T)10	10	260	269	undetermined
Cluster-57362.0	1	p1	(T)12	12	669	680	undetermined
Cluster-87527.0	1	p1	(A)10	10	442	451	undetermined
Cluster-107194.42046	1	p1	(T)10	10	1	10	utr3
Cluster-86004.0	1	p1	(A)10	10	399	408	undetermined
Cluster-4915.0	1	p1	(T)12	12	260	271	undetermined
Cluster-59691.0	1	p1	(A)14	14	129	142	utr3
Cluster-107194.43393	1	p1	(A)10	10	22	31	utr5
Cluster-107194.43394	1	p1	(T)10	10	173	182	undetermined
Cluster-107194.43396	1	p1	(A)10	10	825	834	undetermined
Cluster-107194.43397	1	c	(A)14gaaaattcttgaaaattcgcaaccctaacccacttc(CT)6	62	90	151	undetermined
Cluster-105249.0	1	p1	(A)13	13	112	124	undetermined
Cluster-72533.0	1	c	(AG)8ctataagagatgataggggaaagtaagggaaattttgggggaacgagaggagggagagagaggtcttcgttagccctcac(T)11	107	773	879	undetermined
Cluster-20214.0	1	p2	(TC)6	12	295	306	undetermined
Cluster-107194.37507	1	p2	(CT)6	12	14	25	utr5
Cluster-107194.37507	2	p3	(TCA)6	18	1035	1052	utr5
Cluster-107194.63175	1	p1	(A)15	15	1	15	utr5
Cluster-107194.63179	1	p1	(A)10	10	202	211	undetermined
Cluster-41465.0	1	p1	(A)13	13	91	103	undetermined
Cluster-107194.20980	1	p1	(T)12	12	395	406	undetermined
Cluster-79882.0	1	p1	(T)10	10	73	82	utr3
Cluster-31070.0	1	p1	(A)14	14	129	142	utr3
Cluster-68221.0	1	p2	(TG)6	12	1707	1718	undetermined
Cluster-105403.0	1	p1	(T)23	23	1	23	utr3
Cluster-105403.0	2	p1	(T)38	38	188	225	utr3
Cluster-105403.1	1	p1	(A)10	10	435	444	undetermined
Cluster-83459.0	1	p1	(A)26	26	42	67	undetermined
Cluster-107194.69874	1	p1	(A)13	13	1	13	undetermined
Cluster-50679.0	1	p1	(T)10	10	439	448	utr5
Cluster-19724.0	1	p1	(T)10	10	271	280	undetermined
Cluster-92735.0	1	p2	(GA)7	14	548	561	undetermined
Cluster-24923.0	1	p1	(T)23	23	1	23	undetermined
Cluster-96436.0	1	p1	(T)10	10	411	420	undetermined
Cluster-107194.37943	1	p1	(T)12	12	1776	1787	utr5
Cluster-107194.37946	1	p1	(A)15	15	1531	1545	undetermined
Cluster-107194.37944	1	p1	(A)10	10	60	69	utr5
Cluster-107194.58570	1	p1	(T)10	10	1	10	utr3
Cluster-107194.58571	1	p1	(T)10	10	169	178	utr5
Cluster-107194.58573	1	p1	(T)10	10	1805	1814	utr3
Cluster-107194.58573	2	p1	(A)10	10	2184	2193	utr3
Cluster-107194.58573	3	p1	(T)12	12	3874	3885	utr3
Cluster-107194.58576	1	p1	(T)12	12	177	188	undetermined
Cluster-107194.58576	2	p1	(T)12	12	622	633	undetermined
Cluster-73006.0	1	p6	(CCGCCT)6	36	106	141	undetermined
Cluster-35429.3	1	p1	(A)11	11	1206	1216	utr3
Cluster-35429.2	1	p1	(A)10	10	170	179	undetermined
Cluster-73187.0	1	p1	(T)17	17	1	17	undetermined
Cluster-83280.0	1	p2	(CT)8	16	252	267	undetermined
Cluster-64643.0	1	p2	(GA)6	12	299	310	undetermined
Cluster-107194.29695	1	c	(T)10atgtgctctgtgtttc(T)17	43	796	838	utr3
Cluster-721.0	1	p3	(CAC)5	15	186	200	undetermined
Cluster-66388.0	1	p1	(T)11	11	220	230	undetermined
Cluster-15084.0	1	p2	(CT)7	14	265	278	undetermined
Cluster-107194.68641	1	p1	(T)13	13	252	264	undetermined
Cluster-107194.5699	1	p1	(A)12	12	650	661	undetermined
Cluster-107194.5691	1	p1	(T)13	13	603	615	undetermined
Cluster-71068.0	1	p1	(T)12	12	374	385	undetermined
Cluster-107194.69510	1	p1	(T)23	23	317	339	undetermined
Cluster-107194.69511	1	p1	(T)21	21	1	21	undetermined
Cluster-107194.54793	1	p1	(A)10	10	402	411	undetermined
Cluster-107194.54796	1	p1	(T)10	10	65	74	undetermined
Cluster-63791.0	1	c	(A)14tgattagagggaccagtataaagaactggatcgaac(T)12	62	594	655	undetermined
Cluster-36565.0	1	p1	(T)11	11	49	59	undetermined
Cluster-107194.46700	1	p1	(T)14	14	62	75	utr3
Cluster-107194.46700	2	p1	(T)12	12	1590	1601	utr5
Cluster-107194.46700	3	p1	(A)10	10	2700	2709	utr5
Cluster-107194.46702	1	p1	(T)12	12	151	162	undetermined
Cluster-107194.46708	1	p1	(T)11	11	472	482	utr3
Cluster-107194.46708	2	p1	(A)17	17	588	604	utr3
Cluster-107194.46709	1	p2	(CT)9	18	1776	1793	utr5
Cluster-103823.0	1	p1	(T)10	10	23	32	undetermined
Cluster-107194.41089	1	p3	(CTG)6	18	205	222	cds
Cluster-107194.41086	1	p3	(GTT)5	15	465	479	utr5
Cluster-107194.41087	1	p3	(GCT)6	18	195	212	cds
Cluster-107194.41080	1	p2	(AT)11	22	1	22	utr3
Cluster-58734.0	1	p1	(A)12	12	167	178	undetermined
Cluster-24229.0	1	p1	(A)10	10	519	528	undetermined
Cluster-18448.0	1	p1	(T)11	11	1	11	undetermined
Cluster-18448.0	2	p1	(T)10	10	263	272	undetermined
Cluster-104578.0	1	p1	(A)10	10	138	147	undetermined
Cluster-7215.0	1	p1	(T)10	10	1	10	undetermined
Cluster-38076.0	1	p2	(TA)8	16	265	280	undetermined
Cluster-92714.0	1	p3	(AAT)5	15	59	73	undetermined
Cluster-4014.0	1	p1	(A)10	10	10	19	undetermined
Cluster-79638.0	1	p1	(A)12	12	2913	2924	undetermined
Cluster-68835.0	1	p1	(T)10	10	293	302	undetermined
Cluster-66706.0	1	p1	(T)10	10	118	127	undetermined
Cluster-28720.0	1	p2	(CT)6	12	208	219	undetermined
Cluster-37622.0	1	p3	(TGT)5	15	62	76	undetermined
Cluster-42937.0	1	p2	(GT)6	12	445	456	undetermined
Cluster-42937.0	2	p2	(GT)7	14	581	594	undetermined
Cluster-42937.0	3	c	(TG)6aacaccgagaatcataacacagtagctggtataaattagtgtgtgaacaccgagaatcataacacagtagctggtataaattatat(TG)6	110	728	837	undetermined
Cluster-22187.0	1	p1	(T)10	10	141	150	undetermined
Cluster-34996.0	1	p1	(A)13	13	194	206	undetermined
Cluster-34996.0	2	p3	(AAG)6	18	643	660	undetermined
Cluster-105450.2	1	p1	(T)19	19	626	644	undetermined
Cluster-105450.3	1	p1	(T)13	13	566	578	utr3
Cluster-41699.0	1	p1	(A)10	10	262	271	undetermined
Cluster-107194.32861	1	p2	(GA)10	20	2195	2214	utr5
Cluster-107194.52958	1	p3	(GGA)6	18	592	609	cds
Cluster-107194.52955	1	p3	(AAT)5	15	184	198	undetermined
Cluster-107194.52956	1	p1	(A)10	10	259	268	undetermined
Cluster-61157.0	1	p2	(GA)12	24	1	24	undetermined
Cluster-61157.0	2	p2	(TC)11	22	551	572	undetermined
Cluster-72823.0	1	p3	(GGC)6	18	1412	1429	utr5
Cluster-107194.43625	1	p1	(A)10	10	569	578	undetermined
Cluster-107194.43627	1	c	(AT)9acaagaatattgatttacacaaaataaattataacgaaaaaaaataaataacctatagaaagtattacatagtcaagtcctcgtagtgtatatataaga(AT)10	137	295	431	undetermined
Cluster-107194.43627	2	p1	(A)12	12	584	595	undetermined
Cluster-107194.67359	1	p2	(TC)8	16	1	16	utr5
Cluster-107194.18718	1	p1	(T)14	14	1767	1780	undetermined
Cluster-66610.0	1	p1	(T)11	11	320	330	undetermined
Cluster-107194.44392	1	p1	(A)12	12	1	12	utr5
Cluster-107194.44397	1	p1	(A)12	12	1	12	undetermined
Cluster-107194.44396	1	p2	(AG)11	22	1023	1044	undetermined
Cluster-5126.0	1	p1	(A)11	11	398	408	undetermined
Cluster-107194.10168	1	p6	(ATGGCG)6	36	767	802	utr5
Cluster-4741.0	1	p1	(A)10	10	345	354	undetermined
Cluster-107194.20617	1	p1	(T)15	15	743	757	undetermined
Cluster-107194.20617	2	p1	(A)10	10	1023	1032	undetermined
Cluster-107194.20613	1	p1	(A)10	10	1267	1276	utr5
Cluster-107194.20611	1	p1	(A)11	11	495	505	utr5
Cluster-107194.13014	1	c	(GCT)5gcggccgatctcttggaaccctaaccctaaccctaatttcccagatcggggggaggatttggtgagatggaatggggaagga(GAT)5	112	1390	1501	undetermined
Cluster-36180.0	1	p2	(AC)7	14	168	181	undetermined
Cluster-107194.13015	1	c	(AG)12aaagaacgaagatttagattaggagattattattgttgtcttgagatttctgatatggctactggtaaccttttatttgtttttggttta(ATT)6	132	147	278	undetermined
Cluster-107194.1810	1	p1	(T)10	10	455	464	undetermined
Cluster-107194.1813	1	p1	(T)10	10	94	103	utr5
Cluster-107194.1817	1	p2	(TA)10	20	723	742	utr3
Cluster-21470.0	1	c	(T)10attta(T)10	25	343	367	undetermined
Cluster-19807.0	1	c	(TG)12ggggggggaatcaatttttcgatatacgagtccctccctctt(TG)8	82	64	145	undetermined
Cluster-6728.0	1	c	(TC)7atccgctctttctccgctcgtgg(TC)6	49	12	60	undetermined
Cluster-107194.21569	1	p1	(A)10	10	209	218	undetermined
Cluster-107194.21562	1	p1	(T)10	10	208	217	undetermined
Cluster-50087.0	1	p1	(T)11	11	279	289	utr5
Cluster-69439.0	1	p1	(A)10	10	295	304	undetermined
Cluster-101004.0	1	p1	(C)10	10	408	417	undetermined
Cluster-101004.0	2	c	(A)15(TAA)5	30	1531	1560	undetermined
Cluster-107194.58356	1	p1	(T)11	11	1	11	undetermined
Cluster-107194.18469	1	p2	(GA)12	24	1	24	utr5
Cluster-107194.18469	2	p1	(T)10	10	756	765	utr3
Cluster-81961.0	1	p1	(A)12	12	120	131	utr3
Cluster-18573.0	1	p1	(A)10	10	607	616	undetermined
Cluster-45871.0	1	p1	(A)13	13	41	53	undetermined
Cluster-45871.0	2	p4	(GGTG)6	24	195	218	undetermined
Cluster-107194.54701	1	p1	(A)11	11	1134	1144	undetermined
Cluster-82406.0	1	p3	(GCA)5	15	452	466	utr3
Cluster-75568.0	1	p1	(A)10	10	186	195	undetermined
Cluster-75568.0	2	p1	(T)16	16	400	415	undetermined
Cluster-79936.0	1	p2	(TC)6	12	2815	2826	undetermined
Cluster-107194.29106	1	p1	(T)10	10	1	10	utr3
Cluster-68026.0	1	p1	(T)17	17	1	17	undetermined
Cluster-68026.0	2	p1	(A)14	14	286	299	undetermined
Cluster-107194.29102	1	p1	(T)10	10	131	140	undetermined
Cluster-43366.0	1	p2	(GT)6	12	279	290	undetermined
Cluster-59805.0	1	p1	(A)10	10	291	300	cds
Cluster-85592.0	1	p1	(T)17	17	180	196	undetermined
Cluster-107194.48735	1	p1	(T)10	10	933	942	utr3
Cluster-104435.0	1	p3	(TAA)6	18	494	511	undetermined
Cluster-57089.0	1	p1	(T)12	12	302	313	undetermined
Cluster-19124.0	1	p2	(GA)7	14	87	100	undetermined
Cluster-68297.0	1	p2	(GA)6	12	248	259	undetermined
Cluster-26885.0	1	p2	(TA)7	14	50	63	undetermined
Cluster-26885.0	2	p2	(AT)12	24	506	529	undetermined
Cluster-94554.1	1	p1	(T)11	11	263	273	undetermined
Cluster-14809.0	1	p1	(T)10	10	32	41	undetermined
Cluster-89523.0	1	p1	(T)10	10	1	10	utr3
Cluster-89523.0	2	p1	(T)12	12	306	317	utr3
Cluster-8137.0	1	p2	(TC)12	24	84	107	undetermined
Cluster-37028.2	1	p3	(AAT)5	15	107	121	undetermined
Cluster-33800.0	1	p1	(T)10	10	323	332	undetermined
Cluster-83885.0	1	p1	(T)10	10	262	271	undetermined
Cluster-83885.0	2	p3	(GAC)5	15	587	601	undetermined
Cluster-72950.0	1	p1	(A)16	16	366	381	undetermined
Cluster-72950.0	2	p1	(T)11	11	720	730	undetermined
Cluster-107194.59545	1	p2	(TA)10	20	346	365	undetermined
Cluster-107194.59548	1	p2	(TG)6	12	509	520	undetermined
Cluster-61112.0	1	p3	(ATA)5	15	200	214	undetermined
Cluster-107194.63626	1	p1	(T)13	13	51	63	undetermined
Cluster-107194.63626	2	p6	(CAATTC)5	30	202	231	undetermined
Cluster-107194.63627	1	p3	(AGG)9	27	592	618	utr3
Cluster-107194.63627	2	p2	(AG)7	14	747	760	utr3
Cluster-107194.63622	1	p1	(T)10	10	1162	1171	undetermined
Cluster-107194.63628	1	c	(A)13cccttgtaaaaccctacaaattctagaatttttcttataaagtcattgaa(AG)8	79	3	81	undetermined
Cluster-107194.63628	2	p3	(GTG)5	15	418	432	undetermined
Cluster-67520.0	1	p2	(CT)6	12	80	91	utr5
Cluster-62395.4	1	p1	(A)11	11	1026	1036	undetermined
Cluster-62395.0	1	p2	(GA)7	14	86	99	utr5
Cluster-62395.2	1	p1	(A)12	12	1	12	undetermined
Cluster-107194.72349	1	p1	(T)12	12	1	12	utr3
Cluster-35546.2	1	p1	(T)10	10	34	43	utr5
Cluster-9977.0	1	p1	(T)10	10	108	117	undetermined
Cluster-93311.0	1	p1	(T)10	10	130	139	undetermined
Cluster-107194.4443	1	p2	(AC)7	14	360	373	undetermined
Cluster-107194.4448	1	p1	(A)23	23	1	23	utr3
Cluster-11130.0	1	c	(GA)7gggggttgcgatcaggt(GA)6	43	333	375	undetermined
Cluster-11130.1	1	c	(GA)8a(AG)15ggggtttgcgatcaga(AG)8	79	539	617	undetermined
Cluster-107194.68564	1	p3	(TAG)6	18	228	245	undetermined
Cluster-107194.68564	2	p3	(ACA)5	15	1028	1042	undetermined
Cluster-107194.68562	1	c	(CT)10(AT)6	32	33	64	undetermined
Cluster-107194.67629	1	p2	(AT)8	16	185	200	undetermined
Cluster-68790.1	1	p2	(AT)6	12	361	372	undetermined
Cluster-33887.0	1	p1	(A)10	10	344	353	undetermined
Cluster-64191.0	1	p2	(CA)9	18	484	501	undetermined
Cluster-57992.0	1	p1	(A)11	11	335	345	undetermined
Cluster-63456.0	1	c	(A)10c(A)11	22	5	26	utr5
Cluster-72401.0	1	p1	(A)11	11	3	13	undetermined
Cluster-107194.55443	1	c	(T)10cataaatcatgccgcaaat(TTTA)5	49	1	49	undetermined
Cluster-107194.55442	1	p1	(T)10	10	198	207	utr3
Cluster-36438.0	1	p1	(A)13	13	171	183	undetermined
Cluster-18112.0	1	p2	(TG)6	12	537	548	undetermined
Cluster-107194.5718	1	p1	(A)10	10	1597	1606	undetermined
Cluster-107194.5712	1	p1	(T)14	14	1	14	undetermined
Cluster-107194.5712	2	c	(A)10taaaaggaataataatttaag(A)13	44	525	568	undetermined
Cluster-107194.45353	1	p1	(A)25	25	391	415	utr3
Cluster-107194.45350	1	p1	(A)12	12	635	646	undetermined
Cluster-107194.45354	1	p1	(A)13	13	259	271	undetermined
Cluster-107194.65085	1	p1	(T)14	14	81	94	undetermined
Cluster-107194.65086	1	p2	(AT)6	12	100	111	undetermined
Cluster-107194.65086	2	p2	(CA)7	14	989	1002	undetermined
Cluster-90354.0	1	p2	(AC)10	20	114	133	undetermined
Cluster-33225.0	1	p3	(TCG)5	15	218	232	cds
Cluster-107194.40652	1	p1	(A)13	13	75	87	undetermined
Cluster-107194.40653	1	p1	(T)12	12	1694	1705	utr3
Cluster-107194.40654	1	p1	(A)10	10	23	32	undetermined
Cluster-107194.40654	2	p1	(T)13	13	222	234	undetermined
Cluster-107194.40657	1	p2	(CT)10	20	84	103	utr5
Cluster-107194.40657	2	p3	(TGC)10	30	326	355	cds
Cluster-107194.40658	1	p3	(GCT)8	24	3	26	utr3
Cluster-107194.40658	2	p2	(GT)9	18	3430	3447	utr3
Cluster-13324.0	1	p2	(TA)6	12	255	266	undetermined
Cluster-62771.0	1	p3	(AGA)5	15	49	63	undetermined
Cluster-52169.0	1	p1	(T)17	17	1044	1060	undetermined
Cluster-107194.50204	1	p2	(GT)8	16	623	638	undetermined
Cluster-18598.0	1	p5	(ATCAA)5	25	81	105	undetermined
Cluster-107194.4991	1	p2	(TG)9	18	550	567	cds
Cluster-54822.0	1	p1	(T)10	10	362	371	utr3
Cluster-58873.0	1	p1	(T)19	19	110	128	undetermined
Cluster-36555.0	1	p1	(T)12	12	1	12	undetermined
Cluster-107194.53960	1	c	(A)10tgtttatatgag(T)10	32	80	111	undetermined
Cluster-4546.0	1	p2	(AC)7	14	454	467	undetermined
Cluster-107194.53969	1	c*	(A)13(AC)8*	28	367	394	undetermined
Cluster-98794.0	1	p1	(T)10	10	262	271	undetermined
Cluster-91200.0	1	p1	(T)24	24	271	294	undetermined
Cluster-91200.1	1	p1	(T)11	11	199	209	undetermined
Cluster-91200.1	2	p1	(A)20	20	418	437	undetermined
Cluster-91200.1	3	p1	(A)20	20	1522	1541	undetermined
Cluster-90640.0	1	p1	(A)10	10	1019	1028	utr5
Cluster-90543.0	1	p1	(A)10	10	195	204	undetermined
Cluster-70554.0	1	p1	(T)11	11	446	456	utr5
Cluster-54764.1	1	p1	(T)12	12	288	299	undetermined
Cluster-107194.26120	1	p1	(A)11	11	874	884	utr5
Cluster-107194.26121	1	p2	(TA)11	22	59	80	undetermined
Cluster-107194.26121	2	p1	(T)10	10	514	523	undetermined
Cluster-34785.0	1	p2	(CT)6	12	158	169	undetermined
Cluster-107194.27655	1	p1	(T)10	10	77	86	utr3
Cluster-107194.27654	1	p1	(T)15	15	36	50	utr5
Cluster-107194.27654	2	p1	(A)20	20	1547	1566	utr3
Cluster-76898.0	1	p1	(T)11	11	1216	1226	undetermined
Cluster-107194.4526	1	p2	(CT)7	14	55	68	undetermined
Cluster-107194.4526	2	p1	(A)13	13	268	280	undetermined
Cluster-21535.0	1	p1	(T)12	12	792	803	undetermined
Cluster-65849.0	1	p1	(T)11	11	415	425	undetermined
Cluster-84683.0	1	p1	(T)13	13	53	65	undetermined
Cluster-88288.0	1	p1	(A)10	10	375	384	cds
Cluster-23812.1	1	p3	(TGA)5	15	2863	2877	utr5
Cluster-24520.1	1	p1	(A)11	11	447	457	undetermined
Cluster-59249.0	1	p3	(AAG)5	15	6	20	undetermined
Cluster-107194.1616	1	p3	(CAC)5	15	323	337	cds
Cluster-2003.0	1	c	(TC)19(ATT)8	62	271	332	undetermined
Cluster-32766.0	1	p1	(T)10	10	679	688	undetermined
Cluster-90891.0	1	p1	(A)13	13	348	360	undetermined
Cluster-100144.0	1	p1	(A)10	10	282	291	undetermined
Cluster-105112.1	1	p1	(T)12	12	228	239	utr5
Cluster-105112.1	2	p1	(A)10	10	568	577	utr5
Cluster-107194.61202	1	c	(A)13ctggtaatgtaaggcatatcagaaatggaaaataaaatgccaagagaataagtaaataaaattgggaaaatttaaagcgaaagaggaaaaagt(A)10	116	2848	2963	utr5
Cluster-97442.0	1	p1	(T)10	10	350	359	undetermined
Cluster-93901.1	1	p2	(TG)9	18	5	22	undetermined
Cluster-107194.46870	1	p1	(T)11	11	1862	1872	utr5
Cluster-107194.46871	1	p1	(A)18	18	42	59	undetermined
Cluster-107194.35965	1	p2	(TC)31	62	24	85	undetermined
Cluster-107194.35965	2	p3	(AAT)5	15	912	926	undetermined
Cluster-107194.35963	1	p2	(AG)11	22	76	97	utr5
Cluster-107194.3060	1	p2	(TC)6	12	60	71	utr5
Cluster-15879.0	1	p3	(TTG)8	24	280	303	undetermined
Cluster-107194.38823	1	p1	(T)11	11	302	312	undetermined
Cluster-107194.28174	1	p1	(T)12	12	341	352	undetermined
Cluster-95280.0	1	p2	(CA)6	12	749	760	undetermined
Cluster-46922.0	1	c	(CT)7t(TA)7	29	66	94	undetermined
Cluster-100645.0	1	p1	(A)12	12	1695	1706	undetermined
Cluster-29782.0	1	p2	(AG)14	28	864	891	undetermined
Cluster-77849.0	1	p3	(TGT)5	15	27	41	undetermined
Cluster-99683.0	1	p1	(T)12	12	459	470	undetermined
Cluster-8263.0	1	p1	(T)12	12	1	12	undetermined
Cluster-71241.0	1	p1	(T)12	12	304	315	undetermined
Cluster-75213.0	1	p1	(T)10	10	1124	1133	undetermined
Cluster-53178.0	1	p1	(A)10	10	73	82	undetermined
Cluster-92497.0	1	p1	(T)11	11	585	595	undetermined
Cluster-107432.0	1	p1	(T)11	11	15	25	undetermined
Cluster-79873.0	1	c	(A)12ccggttgatattaaaactgattcc(A)10	46	1	46	utr3
Cluster-107432.1	1	p1	(T)23	23	342	364	undetermined
Cluster-107194.30449	1	p1	(T)16	16	398	413	utr5
Cluster-107194.30446	1	p2	(GA)6	12	888	899	undetermined
Cluster-107194.30447	1	p2	(AG)12	24	77	100	undetermined
Cluster-107194.30442	1	p1	(A)23	23	1	23	undetermined
Cluster-107194.30440	1	p4	(ATAC)6	24	2700	2723	undetermined
Cluster-85259.0	1	p1	(T)10	10	955	964	undetermined
Cluster-107194.54343	1	p1	(T)10	10	379	388	utr5
Cluster-107194.54347	1	c	(CT)10cgcatgagaggcggccgcggaaactgaggagcgacagcggcagcggaggggaccaacc(CT)7tctcgctctctcgtccag(CT)8	126	224	349	undetermined
Cluster-107194.54344	1	c	(CT)6ccctccctccctccctcaatccaaacgtaacgcaaaaaggtaaaaaggggg(A)10	73	105	177	utr5
Cluster-107194.54344	2	p1	(A)10	10	1832	1841	utr3
Cluster-107194.54349	1	c	(TCGGAG)5tcattaattcattgttttcttcatagtggtacttgttcgttacctaccattctgcccacaacagcttgttctctgtcatccaactttttgacgtttttc(T)11	140	2471	2610	utr5
Cluster-107194.54349	2	p1	(A)11	11	2784	2794	utr5
Cluster-53800.0	1	p1	(A)10	10	1	10	utr3
Cluster-102021.0	1	p1	(A)14	14	1	14	undetermined
Cluster-71647.0	1	p2	(CT)6	12	115	126	undetermined
Cluster-104621.0	1	p1	(A)11	11	238	248	undetermined
Cluster-107194.64840	1	p1	(A)10	10	1766	1775	utr5
Cluster-104296.0	1	p1	(T)10	10	436	445	undetermined
Cluster-57842.0	1	p1	(T)10	10	442	451	undetermined
Cluster-29563.0	1	c	(CT)11gcctagccatacccctcaccctacctctccctacctctctctcagctcaaa(TC)8	89	26	114	undetermined
Cluster-29563.0	2	p3	(TTG)8	24	1235	1258	undetermined
Cluster-72580.0	1	p1	(T)12	12	41	52	undetermined
Cluster-107194.33934	1	p2	(TC)6	12	1999	2010	utr5
Cluster-107194.33933	1	p2	(AT)12	24	540	563	undetermined
Cluster-107194.34532	1	p1	(T)16	16	80	95	undetermined
Cluster-41820.0	1	p1	(A)10	10	417	426	undetermined
Cluster-70712.1	1	p1	(A)10	10	40	49	utr3
Cluster-22120.0	1	c	(GA)16cggaaagattgga(T)11	56	371	426	undetermined
Cluster-107194.54585	1	p3	(GGA)5	15	57	71	undetermined
Cluster-65127.0	1	p2	(AG)7	14	523	536	utr5
Cluster-12091.0	1	p3	(GAG)5	15	8	22	utr5
Cluster-107194.62038	1	p1	(T)13	13	59	71	undetermined
Cluster-107194.62034	1	p4	(TTAT)5	20	263	282	undetermined
Cluster-107194.62037	1	p1	(T)14	14	1018	1031	utr3
Cluster-107194.58487	1	p1	(A)10	10	14	23	undetermined
Cluster-107194.14936	1	p1	(T)11	11	373	383	undetermined
Cluster-107194.57063	1	p2	(AG)7	14	2381	2394	utr5
Cluster-107194.57066	1	p1	(T)10	10	1369	1378	undetermined
Cluster-107194.57065	1	p1	(T)11	11	1206	1216	utr3
Cluster-107194.73772	1	p2	(GA)11	22	365	386	undetermined
Cluster-26927.0	1	p1	(T)10	10	83	92	undetermined
Cluster-71924.2	1	p1	(T)10	10	101	110	utr5
Cluster-71924.0	1	p1	(A)10	10	970	979	undetermined
Cluster-38556.1	1	p1	(A)10	10	1840	1849	utr3
Cluster-78361.0	1	p1	(T)10	10	805	814	undetermined
Cluster-107194.7861	1	p3	(CTC)5	15	96	110	utr5
Cluster-107194.7860	1	p1	(T)15	15	197	211	undetermined
Cluster-85364.0	1	p2	(TC)8	16	30	45	utr5
Cluster-85364.0	2	p1	(T)10	10	1261	1270	utr3
Cluster-107194.52509	1	p1	(T)10	10	9	18	undetermined
Cluster-107194.52503	1	p1	(A)24	24	1379	1402	undetermined
Cluster-107194.52500	1	p3	(AAC)6	18	26	43	cds
Cluster-107194.52504	1	p1	(T)10	10	423	432	undetermined
Cluster-82841.0	1	c	(CT)16(AT)10	52	459	510	undetermined
Cluster-107937.0	1	p1	(T)11	11	330	340	utr5
Cluster-109181.0	1	p1	(A)10	10	1233	1242	undetermined
Cluster-87239.0	1	p1	(A)11	11	1110	1120	utr5
Cluster-107194.67786	1	p1	(T)10	10	1	10	undetermined
Cluster-107194.67781	1	p1	(T)11	11	105	115	undetermined
Cluster-107194.67780	1	p1	(A)14	14	44	57	undetermined
Cluster-107194.15867	1	p1	(T)12	12	534	545	undetermined
Cluster-107194.15861	1	p1	(T)10	10	278	287	undetermined
Cluster-107194.15861	2	p2	(AG)6	12	621	632	undetermined
Cluster-30918.0	1	p2	(GA)6	12	142	153	undetermined
Cluster-30918.0	2	p2	(AG)6	12	263	274	undetermined
Cluster-107194.15869	1	p2	(CT)18	36	28	63	utr5
Cluster-75659.0	1	p1	(T)10	10	1	10	undetermined
Cluster-75659.0	2	p3	(TTA)7	21	520	540	undetermined
Cluster-107194.20196	1	p2	(TC)6	12	597	608	undetermined
Cluster-107194.50169	1	p1	(T)11	11	572	582	utr3
Cluster-95698.0	1	p2	(CT)6	12	75	86	cds
Cluster-107194.40195	1	p1	(T)13	13	624	636	utr3
Cluster-31918.0	1	p3	(CCT)5	15	473	487	cds
Cluster-71576.0	1	p1	(A)11	11	1232	1242	undetermined
Cluster-107194.51056	1	p1	(A)10	10	60	69	undetermined
Cluster-73902.1	1	p1	(A)21	21	1	21	undetermined
Cluster-73902.0	1	c	(T)23cctcgagtcctgtattgtattattgtaccctctttccccttctcatctctgcacctgtcctttctacttct(TTC)5	109	1	109	undetermined
Cluster-9104.0	1	p2	(TG)6	12	80	91	undetermined
Cluster-9683.1	1	p1	(A)18	18	199	216	undetermined
Cluster-9683.3	1	p1	(A)11	11	38	48	utr3
Cluster-9683.3	2	p1	(A)18	18	573	590	cds
Cluster-109529.2	1	p1	(T)11	11	167	177	undetermined
Cluster-109529.0	1	p2	(AT)9	18	229	246	undetermined
Cluster-109529.0	2	p2	(TA)9	18	1089	1106	undetermined
Cluster-107194.59728	1	p1	(T)11	11	557	567	undetermined
Cluster-25851.0	1	p1	(T)12	12	120	131	undetermined
Cluster-2140.0	1	p1	(A)11	11	53	63	undetermined
Cluster-107194.59729	1	p1	(T)24	24	1704	1727	utr3
Cluster-34106.0	1	p2	(GA)12	24	1	24	undetermined
Cluster-21463.0	1	p1	(T)10	10	9	18	undetermined
Cluster-107194.71848	1	p1	(A)12	12	1482	1493	undetermined
Cluster-107194.71842	1	p1	(T)10	10	51	60	undetermined
Cluster-107194.71842	2	p1	(A)22	22	264	285	undetermined
Cluster-107194.71847	1	p1	(A)10	10	56	65	undetermined
Cluster-70227.0	1	p1	(A)10	10	820	829	undetermined
Cluster-72164.0	1	p2	(AT)12	24	17	40	undetermined
Cluster-4843.0	1	p1	(T)19	19	241	259	undetermined
Cluster-83988.0	1	p3	(TTG)5	15	1128	1142	cds
Cluster-83988.0	2	c	(CCT)5tgcattggtgcatgtgtttcaagaagtgtggacttcatgggct(GA)8	74	1248	1321	undetermined
Cluster-83988.1	1	p3	(AGG)5	15	32	46	cds
Cluster-107194.9076	1	c	(TC)13(TA)12c(AT)8	67	502	568	undetermined
Cluster-44770.0	1	p1	(T)10	10	394	403	undetermined
Cluster-107194.9075	1	p2	(TC)11	22	2	23	utr3
Cluster-66397.0	1	p1	(T)10	10	1597	1606	undetermined
Cluster-68393.0	1	p1	(A)20	20	1	20	undetermined
Cluster-50899.0	1	p1	(T)12	12	183	194	undetermined
Cluster-67767.1	1	p2	(TG)9	18	225	242	undetermined
Cluster-67767.2	1	p1	(T)11	11	147	157	utr5
Cluster-67767.2	2	c	(T)13gctatttttttaattactaactccattgatataacacattatgttacctagttctgtatttcttatagcat(CA)12	108	1235	1342	utr5
Cluster-67767.2	3	p2	(AT)6	12	1517	1528	utr5
Cluster-14725.0	1	p1	(T)10	10	130	139	undetermined
Cluster-106322.6	1	c	(AC)7atacacacacaagattgtaaagtcaaagatgatttgaatatatattattatacgatcatttttgactttacaatcggttgtgtgtgtttg(TC)18	140	190	329	undetermined
Cluster-103602.0	1	p1	(T)10	10	773	782	utr3
Cluster-62044.0	1	p1	(T)10	10	27	36	undetermined
Cluster-83119.0	1	p1	(A)10	10	8	17	undetermined
Cluster-103159.0	1	p2	(TA)6	12	354	365	utr3
Cluster-107194.71098	1	p1	(A)10	10	317	326	utr5
Cluster-69517.0	1	p1	(T)10	10	279	288	utr3
Cluster-83968.0	1	p1	(A)11	11	468	478	undetermined
Cluster-83968.0	2	p1	(T)12	12	725	736	undetermined
Cluster-86390.0	1	c	(A)15cac(T)11gc(T)10	41	816	856	utr3
Cluster-77250.0	1	p1	(T)11	11	753	763	utr3
Cluster-25306.0	1	p1	(T)10	10	420	429	undetermined
Cluster-85563.0	1	p1	(T)11	11	581	591	undetermined
Cluster-19528.0	1	p2	(GA)8	16	367	382	undetermined
Cluster-84379.0	1	p1	(A)11	11	724	734	undetermined
Cluster-51381.0	1	p2	(TC)7	14	24	37	undetermined
Cluster-84798.0	1	p1	(A)13	13	820	832	undetermined
Cluster-86205.0	1	p2	(TA)6	12	272	283	undetermined
Cluster-106909.0	1	p1	(A)16	16	53	68	undetermined
Cluster-36586.0	1	p2	(GA)7	14	82	95	undetermined
Cluster-68463.0	1	p2	(CT)18	36	442	477	utr5
Cluster-54128.0	1	p2	(AT)12	24	389	412	utr3
Cluster-107194.23334	1	p1	(T)10	10	47	56	utr5
Cluster-107194.23334	2	p2	(CT)7	14	172	185	utr5
Cluster-107194.23334	3	p3	(CAG)6	18	2200	2217	cds
Cluster-107194.8974	1	p1	(T)11	11	13	23	undetermined
Cluster-86674.1	1	p1	(T)12	12	187	198	undetermined
Cluster-107194.31210	1	p1	(A)12	12	78	89	undetermined
Cluster-73895.0	1	p3	(CGT)5	15	98	112	cds
Cluster-107194.31216	1	p1	(A)35	35	241	275	undetermined
Cluster-107194.31216	2	p3	(GTG)6	18	609	626	undetermined
Cluster-107194.31218	1	p1	(A)12	12	1123	1134	undetermined
Cluster-76354.0	1	p1	(T)11	11	12	22	undetermined
Cluster-107194.55775	1	p1	(A)15	15	1227	1241	utr5
Cluster-107194.55776	1	p1	(T)16	16	749	764	utr3
Cluster-107194.55771	1	p2	(AG)7	14	2768	2781	undetermined
Cluster-107194.55771	2	p2	(AG)12	24	2912	2935	undetermined
Cluster-87217.0	1	p3	(CTT)6	18	860	877	utr3
Cluster-99836.1	1	c	(CT)7cgtttcttta(ATT)5	39	414	452	undetermined
Cluster-99836.2	1	c	(A)10tatcctcaacgtatctgtatcttaaatttt(A)12	52	41	92	undetermined
Cluster-86338.1	1	p1	(T)12	12	188	199	undetermined
Cluster-86338.1	2	p3	(ATT)7	21	1300	1320	undetermined
Cluster-84284.0	1	p2	(CT)10	20	57	76	utr5
Cluster-19938.0	1	p2	(CT)7	14	293	306	undetermined
Cluster-42664.0	1	p1	(A)11	11	399	409	undetermined
Cluster-78388.1	1	p1	(A)11	11	232	242	undetermined
Cluster-33890.0	1	p3	(ATT)8	24	29	52	undetermined
Cluster-31057.0	1	p2	(TC)6	12	328	339	undetermined
Cluster-508.0	1	c	(TAT)7(TGT)7	42	757	798	undetermined
Cluster-107194.58807	1	p2	(TG)9	18	66	83	utr5
Cluster-107194.27923	1	p1	(A)12	12	343	354	undetermined
Cluster-57341.0	1	p1	(T)12	12	30	41	undetermined
Cluster-57341.0	2	p1	(T)11	11	370	380	undetermined
Cluster-61831.1	1	p1	(T)10	10	1	10	undetermined
Cluster-107194.850	1	p1	(T)15	15	271	285	undetermined
Cluster-107194.852	1	p1	(T)12	12	26	37	undetermined
Cluster-107194.857	1	p1	(T)17	17	437	453	undetermined
Cluster-47766.0	1	p1	(A)10	10	114	123	undetermined
Cluster-107194.50654	1	p1	(A)11	11	788	798	undetermined
Cluster-2087.0	1	p1	(T)10	10	370	379	undetermined
Cluster-107194.10898	1	p2	(AG)17	34	1830	1863	utr5
Cluster-107194.10898	2	p2	(GA)19	38	2029	2066	utr5
Cluster-107194.10894	1	p1	(T)12	12	672	683	utr3
Cluster-107194.10894	2	p1	(T)11	11	849	859	utr3
Cluster-80801.0	1	p1	(A)12	12	191	202	undetermined
Cluster-107194.57381	1	p1	(T)12	12	188	199	undetermined
Cluster-107194.57389	1	c	(AG)7tgggttagagagagaatcaagaagtgggaaatggggaacgcgggaagcaacta(CT)8ccagagtt(TC)8	107	2262	2368	utr5
Cluster-29438.0	1	p1	(T)10	10	1	10	undetermined
Cluster-45965.0	1	p1	(A)13	13	254	266	undetermined
Cluster-107194.5984	1	p1	(A)10	10	1957	1966	utr3
Cluster-107194.5980	1	p2	(GA)9	18	930	947	undetermined
Cluster-107194.6869	1	c	(TC)6(TA)7	26	52	77	undetermined
Cluster-107194.6869	2	p1	(A)10	10	374	383	undetermined
Cluster-69557.0	1	p3	(AGA)5	15	1118	1132	cds
Cluster-69557.0	2	p1	(T)12	12	1351	1362	utr3
Cluster-107194.6861	1	p2	(CT)7	14	19	32	utr5
Cluster-95974.0	1	p1	(T)17	17	852	868	undetermined
Cluster-78858.0	1	p3	(TAA)6	18	694	711	undetermined
Cluster-50723.1	1	p1	(T)10	10	206	215	undetermined
Cluster-77775.0	1	p1	(A)10	10	500	509	undetermined
Cluster-7698.0	1	p2	(GA)8	16	716	731	undetermined
Cluster-71047.1	1	p1	(T)12	12	1	12	undetermined
Cluster-71047.1	2	p1	(T)13	13	1146	1158	undetermined
Cluster-71047.1	3	p1	(T)11	11	2218	2228	undetermined
Cluster-2523.0	1	p2	(CT)6	12	75	86	undetermined
Cluster-33755.0	1	p1	(T)11	11	295	305	undetermined
Cluster-105424.0	1	p1	(T)13	13	214	226	undetermined
Cluster-16389.0	1	p1	(T)12	12	329	340	undetermined
Cluster-107194.12864	1	p2	(GA)6	12	225	236	undetermined
Cluster-107194.69018	1	p1	(A)24	24	363	386	undetermined
Cluster-107194.69018	2	p2	(TG)12	24	1386	1409	undetermined
Cluster-107194.69013	1	p1	(T)11	11	2274	2284	undetermined
Cluster-101251.0	1	c	(T)10attctttctttaatctccttgtcttgccttctagggttgacgatcataaattgtaatctgatgattccagaagaaagtttgcgagataatcatcaaacta(T)12	122	28	149	utr5
Cluster-107194.69011	1	p2	(TA)6	12	91	102	undetermined
Cluster-55199.0	1	c	(A)10gtgtcgcaagctg(A)10	33	127	159	undetermined
Cluster-57591.0	1	p1	(T)10	10	233	242	undetermined
Cluster-56226.0	1	p1	(A)10	10	654	663	undetermined
Cluster-107194.45190	1	p1	(T)10	10	385	394	undetermined
Cluster-107194.45195	1	c	(TC)9tgccatctccgatcgctctctctcgtctctctcgactttcgattcgaagtcggcccgatctcccatctcgaatctctctctggcctctctaa(TC)6	122	10	131	undetermined
Cluster-8500.0	1	p2	(TC)7	14	199	212	undetermined
Cluster-4241.0	1	p1	(A)10	10	344	353	undetermined
Cluster-4241.0	2	p2	(GA)6	12	547	558	undetermined
Cluster-107194.46425	1	p1	(A)10	10	4	13	undetermined
Cluster-70957.0	1	p2	(AC)6	12	55	66	undetermined
Cluster-107194.8262	1	p1	(T)17	17	3552	3568	utr5
Cluster-71199.0	1	p3	(ATT)7	21	1	21	undetermined
Cluster-71199.0	2	p2	(GA)8	16	664	679	undetermined
Cluster-107194.35538	1	p3	(AAG)5	15	442	456	undetermined
Cluster-107194.35530	1	p1	(T)11	11	1	11	utr3
Cluster-107194.35530	2	p1	(T)10	10	1043	1052	utr5
Cluster-107194.35533	1	p2	(AT)8	16	68	83	utr3
Cluster-107194.35533	2	p1	(A)10	10	1941	1950	utr5
Cluster-107194.35532	1	c	(AAT)5aacaattatcactctctctc(CT)9	53	65	117	utr5
Cluster-107194.35532	2	p3	(GAA)5	15	2294	2308	cds
Cluster-107194.35537	1	p3	(TTC)6	18	316	333	cds
Cluster-107194.35537	2	p3	(TCT)6	18	521	538	cds
Cluster-107194.35536	1	p1	(A)12	12	216	227	utr3
Cluster-96839.0	1	p2	(TC)6	12	1211	1222	undetermined
Cluster-108422.0	1	p1	(A)10	10	495	504	undetermined
Cluster-107194.47771	1	p1	(T)12	12	139	150	undetermined
Cluster-107194.47774	1	p1	(T)12	12	171	182	undetermined
Cluster-107194.47779	1	p3	(CCG)5	15	154	168	cds
Cluster-107194.47779	2	p1	(A)10	10	2446	2455	utr3
Cluster-107194.63148	1	p3	(AAT)6	18	699	716	undetermined
Cluster-29149.0	1	p3	(TGT)6	18	38	55	undetermined
Cluster-29149.0	2	p1	(T)15	15	681	695	undetermined
Cluster-49349.1	1	p3	(GAG)5	15	967	981	cds
Cluster-107194.9132	1	p3	(TGC)7	21	464	484	cds
Cluster-107194.9132	2	p1	(T)17	17	1897	1913	utr5
Cluster-107194.9131	1	c	(A)16tctaggaaaaatgtgagaggtttagagcgaagaatagagaaaagccatttgagcccaagttgtagattcagcaatcagatgatgagaatcaag(A)10cccatgatgaagttcaattttttgtaggggatggtcccaattccaaacgagatgaacacttttgagaagagagagaggtgaaagagacaagagag(GA)6	226	218	443	utr5
Cluster-107194.9131	2	p1	(T)10	10	667	676	utr5
Cluster-107194.9130	1	p1	(A)11	11	451	461	undetermined
Cluster-107194.9134	1	p1	(A)12	12	433	444	undetermined
Cluster-93893.0	1	p1	(A)14	14	66	79	utr5
Cluster-74206.1	1	p1	(T)13	13	50	62	undetermined
Cluster-74206.0	1	p2	(TA)10	20	91	110	utr3
Cluster-74206.0	2	p1	(A)13	13	297	309	utr3
Cluster-109403.0	1	p3	(CGC)6	18	729	746	utr5
Cluster-107194.57436	1	p1	(A)12	12	3303	3314	utr3
Cluster-107194.1308	1	p1	(T)21	21	1	21	utr3
Cluster-107194.1308	2	p2	(AG)6	12	1277	1288	utr5
Cluster-25684.0	1	p1	(T)10	10	495	504	undetermined
Cluster-48618.0	1	p1	(A)12	12	290	301	undetermined
Cluster-107194.38105	1	p3	(CTG)7	21	2218	2238	utr5
Cluster-87053.0	1	c	(T)10ggtgtttgatcaaatttgtaaacagcagcaacgatttgaaattttcttcaggc(T)11	74	1090	1163	utr5
Cluster-14778.0	1	c	(TC)16ttgtacctgcagcacaagagaacccaagttcctca(TC)7	81	259	339	undetermined
Cluster-107194.43104	1	p2	(AG)11	22	407	428	utr5
Cluster-107194.43106	1	p1	(T)17	17	643	659	undetermined
Cluster-107194.44450	1	p1	(T)10	10	2602	2611	utr3
Cluster-107194.44455	1	p4	(ATGT)5	20	540	559	undetermined
Cluster-107194.44459	1	p1	(T)10	10	2678	2687	utr3
Cluster-60414.3	1	p1	(T)10	10	1800	1809	undetermined
Cluster-87674.0	1	p1	(A)11	11	453	463	undetermined
Cluster-87674.0	2	p2	(TA)11	22	1166	1187	undetermined
Cluster-81486.0	1	p1	(A)10	10	92	101	undetermined
Cluster-107194.27495	1	p3	(TGT)5	15	140	154	undetermined
Cluster-107194.27495	2	p1	(T)14	14	391	404	undetermined
Cluster-107194.27496	1	p1	(A)18	18	6	23	undetermined
Cluster-107194.27490	1	p2	(CT)12	24	491	514	undetermined
Cluster-107194.27492	1	p1	(A)12	12	356	367	undetermined
Cluster-83938.1	1	p1	(A)12	12	137	148	cds
Cluster-19438.0	1	p2	(TC)8	16	416	431	undetermined
Cluster-80430.0	1	c	(A)14ttggagctgtcatgtgattactaagaatacaatctcatgcatgggcatgcgttctcattgtgaaacagccc(A)10	95	432	526	undetermined
Cluster-76135.0	1	p1	(T)12	12	420	431	undetermined
Cluster-107194.70619	1	p3	(ATA)5	15	319	333	undetermined
Cluster-70067.0	1	c	(CT)6ttttttc(T)10gttttg(T)12	47	15	61	undetermined
Cluster-4657.0	1	p1	(T)16	16	586	601	undetermined
Cluster-107194.54100	1	p3	(AAT)5	15	57	71	undetermined
Cluster-89051.0	1	p3	(TCA)5	15	769	783	undetermined
Cluster-37556.0	1	p1	(T)16	16	43	58	undetermined
Cluster-66435.0	1	p1	(T)13	13	362	374	undetermined
Cluster-107194.24149	1	p1	(A)16	16	32	47	undetermined
Cluster-107194.24142	1	p1	(A)12	12	725	736	undetermined
Cluster-107194.24140	1	p2	(CA)6	12	456	467	undetermined
Cluster-107194.24141	1	c	(TC)17tggcaggatctgcggtatgggaaggacagaga(CT)10	86	224	309	undetermined
Cluster-107194.53626	1	p4	(TTCT)5	20	151	170	undetermined
Cluster-107194.53626	2	p1	(T)10	10	363	372	undetermined
Cluster-107194.53626	3	p1	(A)12	12	867	878	undetermined
Cluster-52278.0	1	p2	(GA)8	16	386	401	undetermined
Cluster-50191.1	1	p2	(CT)7	14	362	375	undetermined
Cluster-30357.0	1	p1	(T)13	13	364	376	undetermined
Cluster-30357.1	1	p1	(T)21	21	40	60	undetermined
Cluster-52990.0	1	p1	(A)15	15	1	15	undetermined
Cluster-52990.0	2	p1	(T)12	12	233	244	undetermined
Cluster-107194.25237	1	p2	(GA)10	20	83	102	utr5
Cluster-107194.25237	2	c	(CT)12(AT)11	46	2715	2760	utr3
Cluster-107194.25235	1	p1	(A)14	14	1860	1873	undetermined
Cluster-107194.25234	1	p1	(T)10	10	510	519	undetermined
Cluster-107194.25234	2	p1	(T)11	11	636	646	undetermined
Cluster-107194.36804	1	p1	(T)27	27	18	44	utr5
Cluster-107194.36802	1	p1	(A)14	14	75	88	undetermined
Cluster-54547.0	1	p1	(T)15	15	265	279	undetermined
Cluster-80330.0	1	c	(CA)7cgcacgcacgcacgcgcacgcacactcacacgcacacacgcacactcacaggcacacacgcacacgtgcacatacgtggtgcacatacac(GT)13	130	150	279	undetermined
Cluster-107194.32543	1	p1	(T)11	11	596	606	undetermined
Cluster-107194.29426	1	p2	(CT)6	12	4854	4865	utr5
Cluster-107194.29424	1	p1	(T)22	22	605	626	undetermined
Cluster-107194.29423	1	p1	(A)16	16	3140	3155	utr3
Cluster-107194.29428	1	p2	(TC)8	16	152	167	undetermined
Cluster-107046.0	1	p3	(CAC)5	15	1	15	utr5
Cluster-107710.0	1	p1	(A)10	10	698	707	undetermined
Cluster-90656.0	1	p3	(TAA)5	15	1	15	undetermined
Cluster-107194.26957	1	p2	(CA)18	36	1	36	undetermined
Cluster-107194.26952	1	p1	(A)21	21	2341	2361	utr3
Cluster-107194.46328	1	p1	(T)10	10	1	10	undetermined
Cluster-107194.46328	2	p1	(A)10	10	1762	1771	undetermined
Cluster-42371.0	1	p1	(A)10	10	325	334	undetermined
Cluster-45476.0	1	c	(A)11gatacagggatacggcaaacaat(TTA)5	49	462	510	undetermined
Cluster-23172.0	1	p1	(A)11	11	1	11	undetermined
Cluster-96461.0	1	p2	(CA)7	14	276	289	undetermined
Cluster-19072.0	1	p2	(TA)9	18	9	26	undetermined
Cluster-107194.46195	1	p1	(T)12	12	59	70	utr5
Cluster-107194.46194	1	p1	(A)13	13	1096	1108	utr3
Cluster-107194.46197	1	p1	(T)23	23	2911	2933	undetermined
Cluster-107194.4975	1	p1	(T)10	10	27	36	undetermined
Cluster-107194.4972	1	p1	(A)10	10	129	138	undetermined
Cluster-15757.0	1	c	(AT)7(AG)6	26	110	135	undetermined
Cluster-15076.0	1	p1	(A)12	12	744	755	undetermined
Cluster-107194.10918	1	p1	(A)20	20	218	237	utr5
Cluster-59380.0	1	p1	(A)11	11	121	131	undetermined
Cluster-107194.61621	1	p1	(T)10	10	221	230	undetermined
Cluster-72173.0	1	p1	(A)12	12	9	20	undetermined
Cluster-41375.0	1	p1	(T)11	11	332	342	undetermined
Cluster-70724.0	1	p1	(A)10	10	181	190	undetermined
Cluster-71885.0	1	p2	(CT)12	24	189	212	undetermined
Cluster-63766.0	1	p1	(A)11	11	25	35	undetermined
Cluster-107194.1227	1	p1	(A)10	10	509	518	undetermined
Cluster-107194.1222	1	c	(GT)10(TG)8tatacattgttttcactcattaaactaaattagctaataaagaacattattgactactatttttgcgcatgtcttctctcac(GT)10(TG)8	154	41	194	undetermined
Cluster-107194.1228	1	p1	(T)11	11	1143	1153	undetermined
Cluster-45915.1	1	p1	(T)10	10	311	320	undetermined
Cluster-107194.55842	1	p2	(GA)34	68	1	68	undetermined
Cluster-107194.55844	1	p1	(T)10	10	2131	2140	utr5
Cluster-81005.0	1	p1	(A)10	10	77	86	undetermined
Cluster-85883.0	1	p2	(CT)8	16	12	27	utr5
Cluster-78202.0	1	p1	(A)18	18	14	31	undetermined
Cluster-78202.0	2	p1	(A)17	17	644	660	undetermined
Cluster-107194.68241	1	p2	(TA)8	16	48	63	utr3
Cluster-107194.68243	1	p1	(A)20	20	3	22	utr3
Cluster-107194.43471	1	p1	(A)10	10	643	652	undetermined
Cluster-107194.43471	2	p2	(AG)17	34	965	998	undetermined
Cluster-75275.0	1	p4	(ATGT)5	20	292	311	undetermined
Cluster-107194.66546	1	p1	(A)10	10	190	199	undetermined
Cluster-107194.44123	1	p1	(T)14	14	52	65	utr5
Cluster-107194.44125	1	p1	(A)10	10	1262	1271	utr5
Cluster-56956.0	1	p2	(AC)6	12	3	14	undetermined
Cluster-107194.64019	1	p2	(GA)7	14	1	14	utr5
Cluster-107194.60357	1	p1	(T)12	12	281	292	undetermined
Cluster-59729.0	1	p1	(A)15	15	1723	1737	utr3
Cluster-107194.40353	1	p2	(GA)7	14	1841	1854	utr5
Cluster-107194.40352	1	p3	(TGA)8	24	477	500	undetermined
Cluster-107194.40354	1	p3	(CAT)5	15	396	410	cds
Cluster-107194.40354	2	p3	(TCA)6	18	683	700	utr5
Cluster-107194.40356	1	p3	(CTG)5	15	257	271	cds
Cluster-107194.40358	1	p1	(T)12	12	29	40	utr3
Cluster-107194.21358	1	p1	(A)13	13	176	188	undetermined
Cluster-68993.0	1	p1	(A)10	10	452	461	undetermined
Cluster-107194.3206	1	c	(TTA)8ta(T)11	37	139	175	undetermined
Cluster-107194.3205	1	p1	(A)10	10	140	149	undetermined
Cluster-107194.3202	1	p2	(GT)7	14	565	578	undetermined
Cluster-107194.3200	1	p1	(A)17	17	290	306	utr5
Cluster-107194.3200	2	p2	(AG)8	16	769	784	utr5
Cluster-107194.35476	1	p1	(A)12	12	86	97	undetermined
Cluster-91052.1	1	p2	(AT)6	12	297	308	undetermined
Cluster-25311.0	1	p1	(T)16	16	152	167	undetermined
Cluster-85173.0	1	p2	(AT)7	14	39	52	undetermined
Cluster-92948.0	1	p3	(GGC)5	15	494	508	cds
Cluster-81226.0	1	p3	(CCG)6	18	27	44	undetermined
Cluster-107194.61080	1	p1	(T)16	16	2824	2839	utr3
Cluster-20656.0	1	p1	(T)11	11	1	11	undetermined
Cluster-107194.61082	1	p1	(A)10	10	75	84	utr3
Cluster-107194.37221	1	p1	(A)11	11	60	70	undetermined
Cluster-75096.0	1	p2	(AG)9	18	104	121	utr3
Cluster-39877.0	1	p1	(T)10	10	1	10	undetermined
Cluster-96138.2	1	p2	(AG)10	20	1909	1928	utr5
Cluster-50134.1	1	p1	(T)11	11	338	348	undetermined
Cluster-107194.55562	1	p2	(TC)8	16	20	35	utr5
Cluster-107194.22071	1	p3	(GAG)6	18	314	331	cds
Cluster-107194.22076	1	p2	(AG)8	16	447	462	undetermined
Cluster-107194.22077	1	p2	(GA)10	20	307	326	undetermined
Cluster-107194.22078	1	p2	(GA)7	14	46	59	undetermined
Cluster-107194.22078	2	p1	(A)10	10	1031	1040	undetermined
Cluster-52452.2	1	p3	(TGT)5	15	259	273	undetermined
Cluster-100972.0	1	p2	(GA)12	24	67	90	undetermined
Cluster-62411.0	1	p3	(ATA)5	15	33	47	undetermined
Cluster-107194.27510	1	p3	(GAA)7	21	96	116	cds
Cluster-107194.27517	1	p1	(T)12	12	129	140	utr5
Cluster-96317.0	1	p3	(ATT)7	21	453	473	undetermined
Cluster-77995.0	1	p3	(CTC)8	24	1024	1047	undetermined
Cluster-107194.70796	1	p1	(A)10	10	343	352	undetermined
Cluster-107194.70796	2	p1	(A)12	12	977	988	undetermined
Cluster-107194.70794	1	p1	(T)10	10	99	108	undetermined
Cluster-5639.0	1	p1	(A)10	10	1	10	undetermined
Cluster-42932.0	1	p1	(T)16	16	288	303	undetermined
Cluster-108938.0	1	p1	(T)11	11	141	151	undetermined
Cluster-7750.0	1	p1	(A)12	12	353	364	undetermined
Cluster-39161.0	1	p1	(A)11	11	699	709	undetermined
Cluster-70238.0	1	p3	(GCT)6	18	1225	1242	utr3
Cluster-4774.0	1	p3	(GTG)5	15	476	490	undetermined
Cluster-4774.0	2	p1	(T)11	11	648	658	undetermined
Cluster-107194.59751	1	p3	(CCA)8	24	409	432	undetermined
Cluster-83556.0	1	p1	(A)17	17	442	458	undetermined
Cluster-107194.53185	1	p1	(T)12	12	560	571	undetermined
Cluster-109619.0	1	p2	(AG)12	24	82	105	undetermined
Cluster-66651.0	1	p1	(T)18	18	1	18	undetermined
Cluster-49319.0	1	p1	(T)12	12	130	141	undetermined
Cluster-24476.0	1	p3	(AGA)5	15	145	159	undetermined
Cluster-61052.0	1	c	(TC)9actcact(CA)6	37	176	212	undetermined
Cluster-52190.0	1	p2	(AT)7	14	114	127	undetermined
Cluster-61517.0	1	p2	(AT)6	12	78	89	cds
Cluster-107194.2805	1	p1	(T)10	10	144	153	undetermined
Cluster-31793.0	1	p2	(AT)8	16	57	72	undetermined
Cluster-107194.28636	1	p1	(A)10	10	32	41	utr5
Cluster-107194.28636	2	p2	(TG)6	12	1418	1429	utr3
Cluster-109308.0	1	p2	(TC)11	22	655	676	undetermined
Cluster-109308.0	2	p1	(T)10	10	888	897	undetermined
Cluster-107194.56489	1	p2	(TG)7	14	1000	1013	undetermined
Cluster-46957.0	1	p1	(A)10	10	544	553	undetermined
Cluster-18268.0	1	p3	(AAT)5	15	441	455	undetermined
Cluster-15113.0	1	p1	(T)10	10	289	298	undetermined
Cluster-3720.0	1	p1	(T)15	15	562	576	utr3
Cluster-107194.68731	1	p1	(T)10	10	482	491	undetermined
Cluster-107194.68730	1	c*	(CT)10(AT)9(T)11*	48	1	48	undetermined
Cluster-107194.68733	1	p1	(T)12	12	204	215	undetermined
Cluster-83580.0	1	p2	(AG)9	18	647	664	undetermined
Cluster-107194.5582	1	p1	(A)10	10	537	546	undetermined
Cluster-85278.0	1	p2	(TA)7	14	170	183	utr3
Cluster-29217.0	1	p1	(T)11	11	1	11	undetermined
Cluster-107194.68255	1	p1	(T)10	10	709	718	undetermined
Cluster-107194.61831	1	p1	(T)10	10	14	23	undetermined
Cluster-5746.0	1	c	(CT)6caaattctctccctctaattactaa(CT)11	59	350	408	undetermined
Cluster-107194.45543	1	p2	(TA)7	14	891	904	undetermined
Cluster-33449.0	1	p1	(T)10	10	367	376	undetermined
Cluster-107194.45548	1	p1	(T)10	10	1	10	utr3
Cluster-107194.7562	1	p3	(GAA)7	21	164	184	cds
Cluster-107194.7562	2	p2	(GA)6	12	383	394	utr5
Cluster-107194.7560	1	p1	(G)10	10	474	483	utr5
Cluster-107194.7561	1	p1	(T)10	10	905	914	undetermined
Cluster-107194.61839	1	p1	(T)11	11	2	12	utr5
Cluster-107194.61839	2	p1	(A)12	12	404	415	undetermined
Cluster-79313.0	1	p1	(T)10	10	723	732	undetermined
Cluster-107194.41397	1	p3	(TTA)6	18	154	171	undetermined
Cluster-107194.50095	1	p1	(A)10	10	719	728	utr3
Cluster-107194.11968	1	p3	(CAT)5	15	853	867	cds
Cluster-107194.46014	1	p1	(T)14	14	1	14	undetermined
Cluster-8531.1	1	p2	(TA)7	14	62	75	undetermined
Cluster-38480.2	1	p3	(TCA)5	15	371	385	undetermined
Cluster-63397.0	1	p1	(A)10	10	6	15	undetermined
Cluster-43059.0	1	p1	(A)10	10	110	119	undetermined
Cluster-102130.0	1	c	(CT)6tcaattgatccgatcactaaacagtttgtttgtctaaatatttactgtttga(T)10	74	339	412	undetermined
Cluster-102130.1	1	p3	(TGA)6	18	59	76	undetermined
Cluster-59539.1	1	c	(A)10gggaa(T)11	26	438	463	undetermined
Cluster-59539.1	2	c	(T)12cccccttcttctgctgatctatcc(AG)8	52	962	1013	utr5
Cluster-72835.0	1	p1	(A)12	12	206	217	undetermined
Cluster-68582.0	1	p1	(A)11	11	401	411	undetermined
Cluster-107194.42663	1	p2	(GA)8	16	578	593	undetermined
Cluster-107194.42667	1	p1	(T)12	12	1	12	utr3
Cluster-107194.42667	2	p1	(T)11	11	1591	1601	utr5
Cluster-107194.42665	1	p1	(A)12	12	2154	2165	utr3
Cluster-107194.42669	1	p1	(T)11	11	550	560	undetermined
Cluster-107194.19574	1	p2	(AT)12	24	62	85	utr3
Cluster-79628.0	1	p1	(T)10	10	216	225	undetermined
Cluster-107194.43535	1	p1	(T)10	10	76	85	utr5
Cluster-107194.43536	1	p1	(A)13	13	94	106	undetermined
Cluster-90204.0	1	p1	(T)11	11	200	210	undetermined
Cluster-5112.0	1	p1	(T)11	11	280	290	undetermined
Cluster-14858.0	1	p3	(TGC)5	15	172	186	undetermined
Cluster-107194.23233	1	p1	(A)10	10	1822	1831	utr3
Cluster-107194.23235	1	p1	(T)14	14	473	486	undetermined
Cluster-87835.1	1	p3	(TTA)5	15	71	85	undetermined
Cluster-37618.0	1	p1	(T)12	12	126	137	undetermined
Cluster-107194.18625	1	p1	(T)10	10	1	10	utr3
Cluster-107194.44089	1	p2	(CT)16	32	1371	1402	undetermined
Cluster-107194.44080	1	p1	(T)17	17	3088	3104	utr5
Cluster-30939.0	1	p1	(T)10	10	283	292	undetermined
Cluster-30939.0	2	p1	(T)11	11	614	624	undetermined
Cluster-40825.0	1	p1	(A)10	10	155	164	undetermined
Cluster-58826.0	1	p3	(TAT)7	21	54	74	undetermined
Cluster-58826.0	2	p1	(A)11	11	1043	1053	undetermined
Cluster-107194.20766	1	p1	(A)11	11	762	772	utr5
Cluster-107194.40254	1	p1	(A)10	10	1830	1839	utr3
Cluster-59444.0	1	p1	(T)10	10	878	887	undetermined
Cluster-30253.0	1	p1	(A)11	11	185	195	undetermined
Cluster-11144.0	1	c	(GA)6t(AG)14	41	769	809	undetermined
Cluster-16519.0	1	p1	(T)11	11	46	56	undetermined
Cluster-36976.0	1	p1	(A)10	10	263	272	undetermined
Cluster-36976.0	2	p1	(A)10	10	743	752	undetermined
Cluster-41790.0	1	p1	(A)20	20	56	75	undetermined
Cluster-105392.0	1	p1	(T)14	14	157	170	undetermined
Cluster-105392.0	2	p1	(A)10	10	849	858	undetermined
Cluster-107194.21499	1	p1	(T)14	14	76	89	undetermined
Cluster-64194.0	1	p2	(TA)6	12	126	137	undetermined
Cluster-64194.0	2	p1	(A)13	13	328	340	undetermined
Cluster-64194.1	1	p2	(TA)7	14	40	53	utr3
Cluster-107194.24519	1	p2	(AT)8	16	278	293	undetermined
Cluster-107194.24518	1	p2	(TA)6	12	41	52	undetermined
Cluster-107194.24514	1	p1	(T)11	11	30	40	undetermined
Cluster-107194.24514	2	p1	(T)10	10	291	300	undetermined
Cluster-107194.24517	1	p2	(AT)6	12	2	13	undetermined
Cluster-67050.0	1	p1	(T)12	12	1289	1300	undetermined
Cluster-67050.1	1	p2	(CT)6	12	846	857	undetermined
Cluster-67050.2	1	p1	(T)11	11	45	55	undetermined
Cluster-67050.3	1	p2	(TG)14	28	762	789	undetermined
Cluster-67050.3	2	p1	(T)12	12	2268	2279	undetermined
Cluster-82451.0	1	c*	(GA)6(A)10*	21	71	91	undetermined
Cluster-107194.28346	1	p2	(TG)8	16	991	1006	undetermined
Cluster-107194.28348	1	p1	(T)10	10	654	663	undetermined
Cluster-107194.28349	1	p4	(TTTA)5	20	2	21	undetermined
Cluster-90258.1	1	p1	(A)10	10	451	460	undetermined
Cluster-107194.34158	1	c	(AAT)5attactattactattattttgagaccaaaaaaacttgagaggaa(AAT)5	74	2122	2195	utr5
Cluster-107194.53575	1	p1	(A)11	11	171	181	undetermined
Cluster-107194.34150	1	p1	(T)23	23	1	23	utr3
Cluster-56239.0	1	p3	(ATA)6	18	29	46	undetermined
Cluster-107194.61788	1	p2	(TA)6	12	1	12	undetermined
Cluster-107194.37559	1	p1	(T)11	11	1	11	utr3
Cluster-107194.37559	2	p3	(GCA)8	24	281	304	cds
Cluster-107194.37552	1	p3	(ATT)6	18	554	571	utr5
Cluster-107194.37554	1	p1	(A)11	11	284	294	utr5
Cluster-96063.0	1	p2	(CA)7	14	153	166	undetermined
Cluster-101481.1	1	p2	(GA)10	20	316	335	undetermined
Cluster-101481.3	1	p1	(T)11	11	33	43	undetermined
Cluster-101481.3	2	p1	(T)14	14	192	205	undetermined
Cluster-48983.0	1	p1	(A)12	12	178	189	undetermined
Cluster-48983.1	1	p1	(T)12	12	1	12	undetermined
Cluster-103699.0	1	p3	(CAG)6	18	357	374	undetermined
Cluster-80669.0	1	p1	(A)12	12	448	459	undetermined
Cluster-107194.36602	1	p3	(ATT)5	15	42	56	utr3
Cluster-107194.36603	1	p3	(TAT)8	24	1679	1702	undetermined
Cluster-18062.0	1	p1	(T)14	14	135	148	undetermined
Cluster-18062.0	2	p2	(AG)12	24	271	294	undetermined
Cluster-107194.32831	1	c	(ATT)5ttttaatcttcaaga(T)26	56	58	113	undetermined
Cluster-107194.32835	1	p1	(T)10	10	296	305	utr3
Cluster-43359.0	1	p2	(CT)6	12	667	678	undetermined
Cluster-107194.57023	1	p1	(A)11	11	215	225	undetermined
Cluster-107194.57023	2	p1	(A)13	13	589	601	undetermined
Cluster-107194.57023	3	c	(T)20gctctcgcttttatcacaatatatatcagttgctgttgttgttgagttgt(AG)6gggaggcggttgggatttgtgagggtggagggaaatagagagagaaagagcaatggaaattttgagggag(GA)7	166	757	922	undetermined
Cluster-107194.62104	1	c	(TC)8cctcc(CT)10	41	210	250	cds
Cluster-107194.30722	1	p2	(TA)8	16	33	48	undetermined
Cluster-107194.30722	2	p1	(T)10	10	232	241	undetermined
Cluster-107194.30722	3	p1	(A)13	13	871	883	undetermined
Cluster-107194.30727	1	p1	(A)11	11	424	434	utr5
Cluster-52707.0	1	p1	(T)10	10	449	458	undetermined
Cluster-107194.68542	1	p1	(T)10	10	159	168	undetermined
Cluster-107194.25746	1	p1	(T)10	10	133	142	undetermined
Cluster-107194.7888	1	p3	(CAG)6	18	120	137	cds
Cluster-107194.7888	2	p3	(CCG)5	15	380	394	cds
Cluster-107194.7883	1	p2	(TC)8	16	458	473	utr5
Cluster-107194.7885	1	p2	(GA)7	14	494	507	undetermined
Cluster-38178.1	1	p1	(T)12	12	108	119	undetermined
Cluster-107194.15538	1	p1	(A)12	12	163	174	undetermined
Cluster-35030.0	1	p2	(CG)6	12	234	245	undetermined
Cluster-107194.57153	1	c	(CT)24gttaattgggggctagggtttgagagagcgagagaaatagaaaaccgaagttagattgaagaagagctcga(TC)6taagattgaaattgggagcaatggggatat(AG)6	173	35	207	undetermined
Cluster-63422.0	1	p1	(A)11	11	625	635	undetermined
Cluster-86040.0	1	p2	(TA)9	18	1357	1374	utr5
Cluster-107194.67935	1	p1	(A)14	14	8	21	undetermined
Cluster-108861.0	1	p1	(T)20	20	269	288	undetermined
Cluster-14920.0	1	p1	(T)18	18	1067	1084	undetermined
Cluster-107194.18546	1	p2	(AT)12	24	407	430	utr3
Cluster-107194.18541	1	p1	(A)12	12	147	158	undetermined
Cluster-107194.18542	1	p1	(A)10	10	2249	2258	utr5
Cluster-85614.1	1	p1	(A)10	10	10	19	undetermined
Cluster-85614.1	2	p1	(A)10	10	659	668	undetermined
Cluster-12720.0	1	p1	(T)11	11	250	260	undetermined
Cluster-107194.54748	1	p1	(T)10	10	1	10	undetermined
Cluster-107194.54748	2	p1	(A)11	11	155	165	undetermined
Cluster-88844.0	1	p1	(T)13	13	410	422	undetermined
Cluster-107194.10714	1	p2	(CT)8	16	1748	1763	undetermined
Cluster-107194.10714	2	p2	(TC)6	12	1886	1897	undetermined
Cluster-107194.10718	1	p1	(T)10	10	639	648	undetermined
Cluster-107194.65644	1	p1	(T)11	11	1259	1269	utr3
Cluster-71244.2	1	p1	(A)10	10	244	253	undetermined
Cluster-22678.1	1	p2	(TG)7	14	41	54	cds
Cluster-22678.0	1	p2	(AC)7	14	7	20	undetermined
Cluster-107194.5627	1	p2	(AG)7	14	1686	1699	undetermined
Cluster-107194.51765	1	p1	(T)12	12	201	212	undetermined
Cluster-107194.51765	2	p1	(A)10	10	460	469	undetermined
Cluster-107194.51765	3	c	(TC)6tt(TC)8	30	689	718	undetermined
Cluster-99484.0	1	p1	(A)10	10	837	846	utr3
Cluster-86628.1	1	p2	(GA)6	12	2052	2063	cds
Cluster-86628.1	2	p3	(AGA)5	15	3169	3183	utr5
Cluster-107194.67051	1	p1	(A)10	10	212	221	undetermined
Cluster-36442.0	1	p3	(GAA)5	15	142	156	cds
Cluster-107194.49601	1	c	(A)10ctgaccactcattcatcacattcaagccattaccacccccatgaagacccttcattgcat(A)10	80	21	100	undetermined
Cluster-107194.49601	2	c	(T)10atgcaatgaagggtcttcatgggggtggtaatggcttgaatgtgatgaatgagtggtcag(T)10	80	352	431	undetermined
Cluster-59429.0	1	p1	(A)10	10	841	850	utr3
Cluster-29842.0	1	p1	(A)18	18	563	580	undetermined
Cluster-107194.57465	1	p2	(CT)12	24	1	24	utr5
Cluster-92553.0	1	p1	(T)10	10	26	35	utr5
Cluster-10181.0	1	p2	(GA)10	20	18	37	undetermined
Cluster-84261.0	1	p1	(A)12	12	133	144	undetermined
Cluster-78616.0	1	p1	(A)14	14	1259	1272	utr3
Cluster-78616.1	1	p1	(T)15	15	67	81	undetermined
Cluster-85660.2	1	c	(AG)12ggttaaagaaaaagagaagaacgcctaaagatagcagaagatctcatctcgtacttagctgcaa(AG)9	106	53	158	undetermined
Cluster-85660.2	2	p1	(A)11	11	285	295	undetermined
Cluster-109331.0	1	p1	(A)10	10	274	283	undetermined
Cluster-107194.42587	1	p2	(CT)8	16	436	451	undetermined
Cluster-107194.42587	2	p1	(T)10	10	1195	1204	undetermined
Cluster-107194.42583	1	p1	(A)11	11	1006	1016	utr3
Cluster-29234.0	1	p1	(T)11	11	138	148	undetermined
Cluster-13243.0	1	p2	(GA)17	34	1167	1200	undetermined
Cluster-61883.0	1	p1	(T)11	11	25	35	undetermined
Cluster-76748.0	1	p1	(A)24	24	448	471	undetermined
Cluster-107194.26635	1	p2	(TG)11	22	1257	1278	utr3
Cluster-9080.0	1	c	(TC)7a(CT)11	37	21	57	undetermined
Cluster-66768.0	1	p1	(A)10	10	562	571	undetermined
Cluster-107194.11155	1	c	(TC)11tatagagagagagaagtctaagtctttg(CT)7	64	181	244	undetermined
Cluster-107194.11155	2	c	(TC)6ctctttgattttggtttgtcgctgttgttgggat(TC)13	72	396	467	undetermined
Cluster-8316.0	1	c	(A)10ttagaaactg(A)11	31	308	338	undetermined
Cluster-107194.23376	1	p1	(A)21	21	146	166	utr3
Cluster-107194.23377	1	p2	(AG)8	16	2223	2238	utr5
Cluster-107194.23371	1	p1	(T)11	11	1153	1163	cds
Cluster-107194.23372	1	p3	(GCA)5	15	489	503	cds
Cluster-107194.23373	1	p3	(GCT)5	15	285	299	cds
Cluster-55815.0	1	p1	(T)12	12	53	64	undetermined
Cluster-71423.0	1	p1	(T)12	12	229	240	undetermined
Cluster-62435.0	1	p2	(CT)14	28	319	346	undetermined
Cluster-107194.31061	1	c	(T)12gtattgaa(AT)7	34	535	568	undetermined
Cluster-14394.0	1	p1	(T)10	10	192	201	undetermined
Cluster-80084.0	1	c	(AG)9gggggttgacagaaataaaaaagaagaggatgagtcacactggcagagaaaggaacgaaggagagtaacggggaagatgatagggtggggtaaaacgggc(A)12	130	278	407	undetermined
Cluster-107194.53993	1	p1	(A)18	18	139	156	undetermined
Cluster-106104.0	1	c	(T)16gagtt(AG)6atctgatcgtcatgtcttca(GCT)7	74	22	95	utr5
Cluster-107194.53999	1	p1	(T)15	15	203	217	undetermined
Cluster-97761.0	1	p2	(TC)6	12	1	12	undetermined
Cluster-107194.55162	1	p1	(T)12	12	222	233	undetermined
Cluster-26335.0	1	p1	(T)10	10	288	297	undetermined
Cluster-74401.0	1	p3	(CAT)5	15	746	760	undetermined
Cluster-107194.66516	1	p2	(TG)7	14	702	715	undetermined
Cluster-86965.0	1	p2	(CT)6	12	1	12	undetermined
Cluster-52077.0	1	p2	(CT)6	12	178	189	undetermined
Cluster-95449.0	1	p1	(A)23	23	1	23	undetermined
Cluster-44562.2	1	p1	(A)12	12	689	700	utr3
Cluster-36282.0	1	p2	(CA)10	20	1	20	undetermined
Cluster-7761.0	1	p2	(GA)6	12	149	160	undetermined
Cluster-107194.63033	1	p1	(T)12	12	2630	2641	utr5
Cluster-107194.63030	1	p1	(T)10	10	1580	1589	undetermined
Cluster-85536.0	1	p1	(A)11	11	279	289	undetermined
Cluster-85536.0	2	p1	(A)11	11	564	574	undetermined
Cluster-85536.0	3	p1	(A)11	11	848	858	undetermined
Cluster-24744.0	1	p1	(A)12	12	365	376	undetermined
Cluster-38900.0	1	c	(TC)9(TA)8ggctgggg(A)10	52	3	54	undetermined
Cluster-38900.0	2	p3	(AAG)7	21	490	510	undetermined
Cluster-38900.0	3	p1	(A)10	10	953	962	undetermined
Cluster-100496.0	1	p2	(TC)8	16	42	57	undetermined
Cluster-34177.0	1	p2	(TA)7	14	31	44	undetermined
Cluster-107194.31080	1	p1	(A)10	10	195	204	utr5
Cluster-107194.31083	1	p1	(T)17	17	2461	2477	undetermined
Cluster-107194.31083	2	c	(T)10cattgaaataaaatatcgaaatcaaa(T)11	47	5349	5395	undetermined
Cluster-107194.31083	3	p1	(T)16	16	5715	5730	undetermined
Cluster-107194.31085	1	p1	(A)10	10	207	216	undetermined
Cluster-107194.55188	1	p1	(A)19	19	245	263	utr3
Cluster-79762.0	1	p1	(T)10	10	30	39	undetermined
Cluster-107194.55187	1	p3	(TGC)5	15	1185	1199	cds
Cluster-107194.55187	2	p2	(GA)7	14	1442	1455	utr5
Cluster-107194.55180	1	c	(A)12gaag(A)11	27	14	40	utr5
Cluster-72115.0	1	p1	(A)11	11	1014	1024	undetermined
Cluster-76993.0	1	p2	(TC)16	32	385	416	undetermined
Cluster-107194.34103	1	p1	(A)11	11	47	57	cds
Cluster-107194.34103	2	p2	(AG)7	14	401	414	utr5
Cluster-107194.34106	1	p2	(AT)7	14	92	105	undetermined
Cluster-107194.34105	1	p2	(TC)6	12	167	178	utr5
Cluster-107194.34108	1	p1	(T)10	10	1035	1044	utr3
Cluster-104633.0	1	p2	(GT)8	16	469	484	undetermined
Cluster-104633.0	2	p1	(T)10	10	983	992	undetermined
Cluster-104633.1	1	p3	(TAA)7	21	752	772	undetermined
Cluster-84640.0	1	p1	(A)11	11	44	54	utr5
Cluster-107194.37459	1	p4	(CGAG)5	20	1370	1389	utr5
Cluster-107194.37457	1	p2	(GA)6	12	2162	2173	utr5
Cluster-107194.37450	1	p1	(T)11	11	166	176	utr5
Cluster-107194.37451	1	c	(T)13ctagtttttctgtagaaagtttcaa(T)12	50	71	120	utr5
Cluster-107194.20858	1	p1	(A)11	11	2416	2426	undetermined
Cluster-107194.20854	1	p1	(A)11	11	1857	1867	undetermined
Cluster-107194.20854	2	p1	(A)14	14	2683	2696	undetermined
Cluster-107194.20855	1	p2	(AT)6	12	161	172	utr5
Cluster-1844.0	1	p3	(CAA)5	15	74	88	undetermined
Cluster-107194.70559	1	p2	(AG)12	24	404	427	undetermined
Cluster-71713.0	1	p4	(ACCA)5	20	598	617	undetermined
Cluster-107194.50469	1	p1	(A)14	14	42	55	undetermined
Cluster-27471.0	1	p1	(T)12	12	351	362	undetermined
Cluster-107194.13945	1	p1	(A)16	16	542	557	utr3
Cluster-107194.13946	1	p1	(A)11	11	492	502	utr5
Cluster-107194.13949	1	p3	(GGC)6	18	161	178	utr5
Cluster-107194.13949	2	p3	(GAG)5	15	306	320	cds
Cluster-21580.0	1	p2	(GA)19	38	1029	1066	undetermined
Cluster-83919.0	1	c	(GA)6ggagagaatagagaaggaatctctttt(TC)7	53	130	182	undetermined
Cluster-107194.57116	1	p2	(TC)11	22	48	69	utr5
Cluster-107194.57114	1	p2	(TA)9	18	768	785	undetermined
Cluster-107194.57110	1	p2	(TC)6	12	86	97	undetermined
Cluster-107194.32974	1	p1	(A)12	12	227	238	undetermined
Cluster-92868.0	1	p1	(A)13	13	102	114	undetermined
Cluster-107194.62145	1	p1	(A)11	11	649	659	undetermined
Cluster-107194.50263	1	p3	(TCG)7	21	67	87	cds
Cluster-107194.50263	2	c*	(CTCTC)5(CT)6*	32	329	360	undetermined
Cluster-64430.0	1	p2	(TG)11	22	524	545	undetermined
Cluster-107194.62149	1	p1	(T)11	11	193	203	undetermined
Cluster-107194.62149	2	p2	(AT)11	22	410	431	undetermined
Cluster-3943.0	1	p3	(CTT)5	15	182	196	utr3
Cluster-73500.0	1	p1	(A)11	11	334	344	undetermined
Cluster-107194.53347	1	p1	(A)13	13	401	413	undetermined
Cluster-107194.53344	1	p1	(T)15	15	1	15	undetermined
Cluster-107194.53348	1	c	(CGA)6tgatgat(GAC)7	46	68	113	undetermined
Cluster-107194.53348	2	p3	(TCT)5	15	425	439	undetermined
Cluster-90566.0	1	p1	(T)13	13	655	667	undetermined
Cluster-94308.0	1	p3	(CAA)5	15	250	264	undetermined
Cluster-24206.0	1	p1	(T)14	14	1	14	undetermined
Cluster-67939.0	1	p1	(T)10	10	1502	1511	undetermined
Cluster-99289.0	1	p1	(T)10	10	103	112	undetermined
Cluster-57245.0	1	p1	(T)14	14	60	73	undetermined
Cluster-107194.52435	1	p2	(GA)10	20	273	292	undetermined
Cluster-107194.52434	1	p3	(CAT)5	15	190	204	undetermined
Cluster-107194.52433	1	p1	(A)11	11	319	329	undetermined
Cluster-107194.52433	2	p1	(A)13	13	946	958	undetermined
Cluster-107194.52433	3	p3	(CTT)7	21	1158	1178	undetermined
Cluster-107194.52430	1	p1	(A)12	12	497	508	undetermined
Cluster-10940.0	1	p4	(TGGC)5	20	362	381	undetermined
Cluster-73910.0	1	p1	(A)10	10	407	416	undetermined
Cluster-102887.0	1	p1	(A)12	12	304	315	undetermined
Cluster-107194.40686	1	p2	(TC)7	14	1	14	undetermined
Cluster-107194.40686	2	p2	(CT)6	12	192	203	undetermined
Cluster-107194.40685	1	p3	(CGG)8	24	55	78	cds
Cluster-107194.40685	2	c	(A)11ttgtaattggctattggatgaagataatgtatatatgatactgctaaatg(T)11	72	1661	1732	utr3
Cluster-107194.18802	1	p3	(GCA)5	15	148	162	undetermined
Cluster-1629.0	1	p1	(T)11	11	10	20	undetermined
Cluster-1629.0	2	p1	(A)10	10	215	224	undetermined
Cluster-77285.0	1	p1	(T)14	14	399	412	undetermined
Cluster-77285.0	2	p1	(T)14	14	800	813	undetermined
Cluster-83700.0	1	p1	(T)22	22	400	421	undetermined
Cluster-66051.0	1	p1	(T)10	10	1	10	undetermined
Cluster-8772.0	1	p1	(T)11	11	29	39	cds
Cluster-102865.0	1	p1	(A)12	12	1021	1032	undetermined
Cluster-65593.0	1	p1	(T)20	20	10	29	undetermined
Cluster-71624.0	1	p1	(A)22	22	466	487	utr3
Cluster-71624.1	1	p1	(A)11	11	235	245	undetermined
Cluster-19181.0	1	p2	(AG)7	14	1175	1188	undetermined
Cluster-92969.1	1	p1	(T)11	11	1260	1270	undetermined
Cluster-92969.1	2	p1	(T)11	11	1823	1833	undetermined
Cluster-16823.0	1	p1	(T)10	10	540	549	undetermined
Cluster-99588.0	1	p1	(T)12	12	1	12	undetermined
Cluster-34667.9	1	p1	(A)11	11	124	134	utr5
Cluster-34667.9	2	p1	(T)24	24	384	407	utr5
Cluster-34667.6	1	p1	(A)10	10	412	421	utr5
Cluster-107194.71486	1	p2	(TA)8	16	3525	3540	undetermined
Cluster-105999.0	1	c	(T)14gggttgctgaggctatgttttctgtcttgcacgattagttacccttaaaaagtatgaggcttctagtatacagaactaa(T)13	106	1	106	undetermined
Cluster-84175.0	1	p1	(T)16	16	497	512	undetermined
Cluster-46193.0	1	p1	(T)11	11	9	19	undetermined
Cluster-107556.0	1	p2	(TC)6	12	149	160	undetermined
Cluster-107194.44243	1	p1	(A)12	12	291	302	undetermined
Cluster-107194.44245	1	p3	(ATT)7	21	776	796	undetermined
Cluster-107194.61145	1	p1	(T)12	12	634	645	undetermined
Cluster-107194.61141	1	p2	(CA)6	12	291	302	utr5
Cluster-18888.0	1	p1	(T)10	10	62	71	undetermined
Cluster-32071.0	1	p1	(T)10	10	155	164	undetermined
Cluster-33072.0	1	p2	(AG)6	12	43	54	undetermined
Cluster-33072.0	2	p1	(T)10	10	159	168	undetermined
Cluster-51393.0	1	p2	(TG)7	14	102	115	undetermined
Cluster-107194.36251	1	p3	(CCG)5	15	1547	1561	utr5
Cluster-107194.36258	1	p1	(A)13	13	1682	1694	utr3
Cluster-107194.66499	1	p1	(T)10	10	2028	2037	undetermined
Cluster-100419.0	1	p1	(T)20	20	36	55	utr3
Cluster-100419.0	2	p3	(AGA)6	18	1492	1509	utr5
Cluster-107194.53900	1	p2	(AG)8	16	1317	1332	utr5
Cluster-107194.53900	2	p2	(GA)7	14	1489	1502	utr5
Cluster-107194.21650	1	p1	(T)11	11	1013	1023	undetermined
Cluster-107194.21652	1	p3	(TTA)5	15	343	357	undetermined
Cluster-107194.21654	1	p1	(T)10	10	466	475	undetermined
Cluster-107194.21654	2	p2	(GT)8	16	2322	2337	undetermined
Cluster-107194.21654	3	p1	(A)11	11	2447	2457	undetermined
Cluster-107194.21654	4	p1	(T)16	16	2890	2905	undetermined
Cluster-95823.0	1	p2	(CA)6	12	299	310	undetermined
Cluster-104362.0	1	p2	(TC)7	14	292	305	undetermined
Cluster-103050.0	1	p2	(TA)6	12	436	447	undetermined
Cluster-50028.0	1	p1	(T)10	10	368	377	undetermined
Cluster-50028.0	2	p1	(A)10	10	569	578	undetermined
Cluster-23029.0	1	p1	(A)12	12	265	276	undetermined
Cluster-107415.0	1	p2	(TC)6	12	349	360	undetermined
Cluster-14105.0	1	p2	(AG)7	14	750	763	undetermined
Cluster-107194.56556	1	c	(AG)6aaaccctagt(AG)6	34	109	142	utr5
Cluster-107194.25085	1	p1	(T)10	10	440	449	undetermined
Cluster-42650.1	1	p3	(AAT)6	18	165	182	undetermined
Cluster-42650.0	1	p3	(TTC)5	15	201	215	undetermined
Cluster-41960.0	1	p1	(A)11	11	71	81	undetermined
Cluster-8020.0	1	p1	(T)12	12	38	49	undetermined
Cluster-40534.0	1	p1	(T)10	10	1	10	undetermined
Cluster-107194.31326	1	p2	(CT)6	12	146	157	cds
Cluster-107194.22535	1	p1	(A)11	11	66	76	undetermined
Cluster-107194.22539	1	p1	(T)11	11	119	129	undetermined
Cluster-107194.22538	1	c	(TC)23(AC)13	72	418	489	undetermined
Cluster-107194.22538	2	p1	(A)10	10	991	1000	undetermined
Cluster-107194.30497	1	p2	(GA)6	12	1370	1381	utr5
Cluster-107194.30496	1	p1	(A)12	12	8	19	undetermined
Cluster-107194.30490	1	p1	(T)10	10	507	516	undetermined
Cluster-91152.0	1	p1	(T)12	12	1315	1326	utr3
Cluster-50242.0	1	p1	(A)11	11	1	11	undetermined
Cluster-107194.51670	1	p1	(T)10	10	14	23	utr3
Cluster-107194.51673	1	p1	(T)22	22	171	192	cds
Cluster-107194.1969	1	p1	(A)10	10	1630	1639	undetermined
Cluster-86327.0	1	p1	(T)16	16	432	447	undetermined
Cluster-69003.0	1	p1	(A)14	14	222	235	undetermined
Cluster-28068.0	1	p2	(CT)8	16	97	112	undetermined
Cluster-100907.0	1	p1	(T)13	13	502	514	undetermined
Cluster-107194.1963	1	p1	(T)21	21	677	697	utr5
Cluster-107194.927	1	p3	(TGG)5	15	323	337	undetermined
Cluster-107194.927	2	p1	(A)10	10	446	455	undetermined
Cluster-107194.922	1	p1	(T)13	13	442	454	cds
Cluster-107194.923	1	p3	(TTC)5	15	1649	1663	undetermined
Cluster-107194.928	1	p2	(CT)6	12	45	56	undetermined
Cluster-107194.57093	1	p1	(T)11	11	1	11	undetermined
Cluster-107194.57093	2	p1	(T)10	10	200	209	undetermined
Cluster-107194.57090	1	p1	(A)12	12	181	192	undetermined
Cluster-107194.57091	1	p1	(T)10	10	241	250	utr3
Cluster-107194.57091	2	p2	(GA)12	24	2778	2801	utr5
Cluster-26545.1	1	p1	(T)23	23	1	23	undetermined
Cluster-106817.0	1	p1	(T)11	11	1	11	undetermined
Cluster-107194.6998	1	p2	(AT)6	12	1201	1212	undetermined
Cluster-107194.6996	1	p2	(CT)10	20	114	133	undetermined
Cluster-107194.17273	1	p1	(T)10	10	445	454	undetermined
Cluster-107194.17271	1	p1	(A)25	25	97	121	utr5
Cluster-107194.17271	2	p1	(A)11	11	1448	1458	utr3
Cluster-18242.0	1	p1	(A)10	10	87	96	utr3
Cluster-109322.1	1	p2	(AT)7	14	434	447	utr5
Cluster-74462.1	1	p1	(A)15	15	977	991	undetermined
Cluster-74462.0	1	p1	(A)11	11	94	104	undetermined
Cluster-103839.0	1	p2	(TC)8	16	18	33	undetermined
Cluster-89464.0	1	p4	(AAAG)6	24	1	24	undetermined
Cluster-94358.0	1	p1	(A)11	11	519	529	undetermined
Cluster-105438.0	1	p3	(CCT)7	21	110	130	undetermined
Cluster-83384.0	1	p1	(T)14	14	551	564	utr3
Cluster-29223.1	1	p1	(T)24	24	1367	1390	undetermined
Cluster-107194.16588	1	p2	(TC)6	12	729	740	undetermined
Cluster-107194.16580	1	p1	(A)16	16	311	326	undetermined
Cluster-2040.0	1	p1	(T)11	11	1	11	undetermined
Cluster-107194.68478	1	c	(T)12acttttgta(T)10	31	56	86	undetermined
Cluster-107194.68479	1	p1	(A)12	12	331	342	utr3
Cluster-93476.1	1	p1	(A)11	11	173	183	undetermined
Cluster-8545.0	1	p1	(T)10	10	34	43	undetermined
Cluster-97227.0	1	p2	(CA)6	12	193	204	undetermined
Cluster-93195.0	1	p1	(A)11	11	79	89	undetermined
Cluster-107194.19387	1	p1	(A)11	11	1612	1622	utr5
[truncated: 41,219 more rows]
