# Supplementary material for: Transcriptome-Wide Identification and Development of SSR Markers for Genetic Diversity Studies in Medicinal Polygonatum Species
Source: Int J Mol Sci. 2026 Mar 13;27(6):2632. doi: 10.3390/ijms27062632 (PMC13026351; doi:10.3390/ijms27062632)
Supplement: Supplementary file 1 [file ijms-27-02632-s001.zip › Supplementary Table 6.xlsx]

## Sheet: Sheet1
Supplementary Table 6. Primer design and related information for unigenes containing SSR loci.
Gene ID	FORWARD PRIMER1 (5'-3')	Tm(℃)	REVERSE PRIMER1 (5'-3')	Tm(℃)	FORWARD PRIMER2 (5'-3')	Tm(℃)	REVERSE PRIMER2 (5'-3')	Tm(℃)	FORWARD PRIMER3 (5'-3')	Tm(℃)	REVERSE PRIMER3 (5'-3')	Tm(℃)
Cluster-107194.60539	ACTCGGATGTGGAACTTCACC	59.998	TGAGTCCCGAGGAAGGATCA	59.665	CTCGGATGTGGAACTTCACCT	59.724	TGAGTCCCGAGGAAGGATCA	59.665	TCGGATGTGGAACTTCACCT	58.652	TGAGTCCCGAGGAAGGATCA	59.665
Cluster-107194.60532	GCCTGCATCAACATCTCAGG	58.977	ATTATCACGAGCCGGCAACT	59.822	CGGTGGTGTTTAACTGCCGT	61.162	ATTATCACGAGCCGGCAACT	59.822	ACGGTGGTGTTTAACTGCCG	61.162	ATTATCACGAGCCGGCAACT	59.822
Cluster-107194.70148
Cluster-75034.0	TTGCTATCTCCCTTGCAGGC	60.107	GCCGTGGTTAGTTGTTGCTG	60.04	TTGCTATCTCCCTTGCAGGC	60.107	GGTTGTTGGGTTGTTGTCGG	59.898	TTGCTATCTCCCTTGCAGGC	60.107	GCGTTGGTTGTTGGGTTGTT	60.109
Cluster-12711.0	CCTCTTTGGGCTCTGCTCTT	59.672	TGAGAGAGCTAGAGGGTTGTGT	60.225	CCTCTTTGGGCTCTGCTCTT	59.672	TGAGAGAGCTAGAGGGTTGTG	58.549	CCTCTTTGGGCTCTGCTCTT	59.672	GAGAGAGCTAGAGGGTTGTGT	58.547
Cluster-11116.0	CCCCTTCCTCCTCCTCTCTC	60.106	GAGGAGCAAGAGGATGAGGC	59.893	CCCCTTCCTCCTCCTCTCTC	60.106	GTTAGGGCTCAAGCAGGGAG	60.107	CCCCTTCCTCCTCCTCTCTC	60.106	GAGTTAGGGCTCAAGCAGGG	60.107
Cluster-107194.60538	TGCCGCAACAAGAGTTCAGA	60.179	TCCTCGAGTAGAACGCCTGA	60.036	CACGGGGCCTGATCCTATTG	60.25	TCCTCGAGTAGAACGCCTGA	60.036	GGGGCCTGATCCTATTGCTG	60.251	TCCTCGAGTAGAACGCCTGA	60.036
Cluster-107194.60538	AGAAGCTTCCTTTTTCCCCTT	57.38	TGCAACTTTTGAGCTCAAATTCG	58.956	AAGAAGCTTCCTTTTTCCCCT	57.38	TGCAACTTTTGAGCTCAAATTCG	58.956	TGAAAGAAGCTTCCTTTTTCCCC	59.359	TGCAACTTTTGAGCTCAAATTCG	58.956
Cluster-109424.0	CCCCCAAATCTCTCTCCCCT	60.328	CTGATCATCTGCAGCCTGCT	60.179	CCCCCAAATCTCTCTCCCCT	60.328	TCTGCAGCCTGCTACATTGG	60.393	CCCCCAAATCTCTCTCCCCT	60.328	CCCTGATCATCTGCAGCCTG	60.535
Cluster-107194.61663	ACTGTAGCAGAGTTTCAGTAGCA	59.426	AGTCTTTGGGCTCTGATACCA	58.449	ACTGTAGCAGAGTTTCAGTAGCA	59.426	AGTCTTTGGGCTCTGATACCAA	59.087	ACTGTAGCAGAGTTTCAGTAGC	57.819	AGTCTTTGGGCTCTGATACCA	58.449
Cluster-99008.0	TGAGATTGTTGCTGCTTCTGA	57.87	CGGCGTCGAGGAAGAAGATT	60.179	TGAGATTGTTGCTGCTTCTGA	57.87	CCTCAAGCACGTGAAATCGC	60.179	TGAGATTGTTGCTGCTTCTGA	57.87	CAGGATTTCAGATTCGCCGC	59.694
Cluster-71707.0	AGGGCCAACAACAAGAAACA	58.141	TGTAAGTTGGGTCGGTTCGG	59.966	GGCCAACAACAAGAAACATGC	59.133	TGTAAGTTGGGTCGGTTCGG	59.966	AGGGCCAACAACAAGAAACATG	59.897	TGTAAGTTGGGTCGGTTCGG	59.966
Cluster-26392.0	AGTTCGAAGAGATGATAGTTTAACTCT	58.037	TTTCTGCGTAAGGGCCACAT	59.962	AGTTCGAAGAGATGATAGTTTAACTCT	58.037	ATTTCTGCGTAAGGGCCACA	59.962	AGTTCGAAGAGATGATAGTTTAACTCT	58.037	GCGTAAGGGCCACATAGCTA	59.608
Cluster-92644.0	TCTTCCTATCCTGGGCTGCT	60.031	TGCTGAATTATGTTGAATTCGATCACT	59.934	TGCTCTTCCTATCCTGGGCT	60.031	TGCTGAATTATGTTGAATTCGATCACT	59.934	AATGTTGCGCCCTACTTGGA	59.962	TGCTGAATTATGTTGAATTCGATCACT	59.934
Cluster-88203.0	AACCTTAATCCATGCCGCCA	60.034	CCATGGGAGAAGAAGCGGAG	60.179	AACCTTAATCCATGCCGCCA	60.034	AACAACAACGATCAGCAGCG	59.764	CCGCCACAAATCCTCATCCA	60.394	TATCCGAGGCCATGGGAGAA	60.105
Cluster-107194.52887	TGCAAGTAATTTTTCTGACAAGAGA	57.433	CAAGCCTCGTGTCCATGACT	60.037	TGCAAGTAATTTTTCTGACAAGAGA	57.433	TGTCACATGTCGGAGCACAA	59.894	TGCAAGTAATTTTTCTGACAAGAGA	57.433	GCCCACACAACAAACAACCA	59.752
Cluster-107194.52888
Cluster-107194.52889	CCCCACCCATACTATTTTGCG	59.046	ACGCCCATCAATATAGCCACA	59.58	CCCCACCCATACTATTTTGCG	59.046	CGCCCATCAATATAGCCACAC	59.193	TCCCCACCCATACTATTTTGCG	60.422	ACGCCCATCAATATAGCCACA	59.58
Cluster-47628.0	AGGGGGTTGTCAAAGATACAAT	57.325	AGAACAGCAATTTCGAAAACCCA	59.617	AGGGGGTTGTCAAAGATACAAT	57.325	ACCCAATCATACAGCAAACCT	57.544	TGATCATGATGGTTTCATACGCT	58.293	ACCCAATCATACAGCAAACCT	57.544
Cluster-95042.0	GTGGTTGAGCCCAGAAAGGT	60.179	GGAAGCATGGCTACCTCCAG	60.179	GTGGTTGAGCCCAGAAAGGT	60.179	ATGAGCTTCGACCACCCTTC	59.749	GTGGTTGAGCCCAGAAAGGT	60.179	TCGACCACCCTTCTGTACGA	60.251
Cluster-107194.57969
Cluster-106433.0	GGTTCCACCCAAATCAAGCA	58.663	AGGAAAGTGAGGTGCTGTAGC	59.997	TGGTTCCACCCAAATCAAGC	58.663	AGGAAAGTGAGGTGCTGTAGC	59.997	TGGTTCCACCCAAATCAAGCA	60.412	AGGAAAGTGAGGTGCTGTAGC	59.997
Cluster-106433.0	GAGGGAGAGGGATTTGGCTG	59.818	TCCCCTTTTTCTCTCATCGTCT	58.826	CCGGAAGCATGCGATGTTTC	60.248	TCCCCTTTTTCTCTCATCGTCT	58.826	GCATGCGATGTTTCTCCAGC	60.248	TCCCCTTTTTCTCTCATCGTCT	58.826
Cluster-107194.49956
Cluster-107194.49958
Cluster-3420.0	AGTCCATTATTCTTTCTTGTGACGA	58.536	GCAGGCTTCCCGATGGATAA	59.891	AGTCCATTATTCTTTCTTGTGACGA	58.536	ACAAATTTGCAGGCTTCCCG	59.682	AGTCCATTATTCTTTCTTGTGACGA	58.536	TTGGGTAGCCAATGGGTTCG	60.323
Cluster-107194.62584	CGCGTGCTAGGCAACAATAC	59.974	GAGTACGAGCAAGCCTCACA	59.756	CGCGTGCTAGGCAACAATAC	59.974	TGAGTACGAGCAAGCCTCAC	59.756	CGCGTGCTAGGCAACAATAC	59.974	AGTACGAGCAAGCCTCACAG	59.755
Cluster-13650.0
Cluster-107194.56616	CTGCAGGGCACTACAGCTAA	59.75	GGTTAAACCCGACCACGACT	59.966	CTGCAGGGCACTACAGCTAA	59.75	TCAAAACCTTGGAAGCCCGT	60.106	CTGCAGGGCACTACAGCTAA	59.75	AAACCCGACCACGACTGAAA	59.821
Cluster-107194.56610	TGCTTGAGGAAATCGGACCT	59.016	AGCTCCTTCAAATTGACGAGGA	59.697	TGCTTGAGGAAATCGGACCT	59.016	TCTCCTGGTCCTGGAATTGA	57.658	TGCTTGAGGAAATCGGACCT	59.016	TTCATCTCCTGGTCCTGGAA	57.658
Cluster-107194.24061	TGCGGACACGGATACAACAA	59.966	TGGTGATTTTGATTGTGATTTTGATAA	57.007	ATAGATACGACACGGGTGCG	59.69	TGGTGATTTTGATTGTGATTTTGATAA	57.007	GTGCGGACACGGATACAACA	60.668	TGGTGATTTTGATTGTGATTTTGATAA	57.007
Cluster-107194.69279
Cluster-107194.56619	ACCAATGCACATGCTACAGA	57.505	TCCTTGTTCACGTTCACTCA	57.028	ACCAATGCACATGCTACAGA	57.505	TCTTCCTTGTTCACGTTCACTCA	60.119	ACCAATGCACATGCTACAGA	57.505	CGATTGCTGTGATCATTCAACCA	59.873
Cluster-25741.0
Cluster-63136.0
Cluster-21981.0
Cluster-69273.0
Cluster-69273.0	CTCGACAGTGCTCCTCAAGA	59.115	TTTTCGGGAAGGAGCGAGAC	60.038	TCTCGACAGTGCTCCTCAAG	59.115	TTTTCGGGAAGGAGCGAGAC	60.038	CTCGACAGTGCTCCTCAAGA	59.115	CGGGAAGGAGCGAGACAATT	60.108
Cluster-88142.4	TCCCAATAAGTTTTAACAAGATAACCT	57.183	TTGCGATTGGTTTGCGTGTT	59.899	TCCCAATAAGTTTTAACAAGATAACCT	57.183	TTTGCGATTGGTTTGCGTGT	59.899	TCCCAATAAGTTTTAACAAGATAACCT	57.183	TGTTTGCGATTGGTTTGCGT	59.899
Cluster-88142.2	ACAAGACCACTGAAGACTGTGA	59.234	TATCTGATGGCGTGGCTGAG	59.61	ACAAGACCACTGAAGACTGTGA	59.234	CTGAGGCTGTCGTGGCATAG	60.529	ACAAGACCACTGAAGACTGTG	57.815	TATCTGATGGCGTGGCTGAG	59.61
Cluster-107194.52816
Cluster-107194.15168	GTAGAGAAGCAAACCCGGCT	60.036	CGAAAAGCGCACAAAGCAGA	60.317	GTAGAGAAGCAAACCCGGCT	60.036	AGCGCACAAAGCAGAACAAA	59.545	GTAGAGAAGCAAACCCGGCT	60.036	AAGCGCACAAAGCAGAACAA	59.545
Cluster-107194.15169
Cluster-107194.15165	CAAAACGGAACCCAAACCCC	59.895	GTGCTCGAGCTTCAAGGACT	60.038	CAAAACGGAACCCAAACCCC	59.895	AGAACTGGTGCTCGAGCTTC	60.038	CAAAACGGAACCCAAACCCC	59.895	AACTGGTGCTCGAGCTTCAA	59.893
Cluster-107194.15166	AAGAGCACGAGGAAGAAGGC	60.037	TCTTGTCGCGGAGATCATCG	59.971	AAGAGCACGAGGAAGAAGGC	60.037	CGATCTTGTCGCGGAGATCA	59.971	ACAATCATGGCGATGTCGGT	60.108	TCTTGTCGCGGAGATCATCG	59.971
Cluster-107194.15167	AAATGGAAACCCAGGGCCAA	60.105	GCCTTCTTCCTCGTGCTCTT	60.037	AAATGGAAACCCAGGGCCAA	60.105	CTCGTGCTCTTCACCGACAT	60.109	AAATGGAAACCCAGGGCCAA	60.105	TCGTGCTCTTCACCGACATC	60.109
Cluster-24967.0
Cluster-74995.0	AGGCCAGCTTAAGGTTCAGT	58.932	TCCCTACTGATTCCTTGCACT	58.449	AGGCCAGCTTAAGGTTCAGT	58.932	ATCCCTACTGATTCCTTGCACT	58.881	AGGCCAGCTTAAGGTTCAGT	58.932	ATCCCTACTGATTCCTTGCAC	57.433
Cluster-45110.0	GGGTTCCGCAGAAAAGAGGA	59.964	GGACTTTAGCCCAAGCCTGA	59.672	AGGGTTCCGCAGAAAAGAGG	59.963	GGACTTTAGCCCAAGCCTGA	59.672	GGGTTCCGCAGAAAAGAGGA	59.964	AGGACTTTAGCCCAAGCCTG	59.67
Cluster-107194.47919	AACCGACTCCTCAAGGATGC	59.749	CCACAATGCTGGCAAGTCAA	59.325	AAGGATGCATTCACGCCCTT	60.324	CCACAATGCTGGCAAGTCAA	59.325	CTCAAGGATGCATTCACGCC	59.62	CCACAATGCTGGCAAGTCAA	59.325
Cluster-107194.47919	TTGACTTGCCAGCATTGTGG	59.325	CGCAAGTGGCTTTGTTGTGA	59.9	TTGACTTGCCAGCATTGTGG	59.325	GCTTGAACGATCACACGCAA	59.765	TTGACTTGCCAGCATTGTGG	59.325	AAGCTTGAACGATCACACGC	59.487
Cluster-48759.0
Cluster-107194.8042
Cluster-107194.8049	ACCCAGCCTTTCAGATCACG	60.036	TGCCATCCTTTCATCGCGAA	60.392	ACCCAGCCTTTCAGATCACG	60.036	TTGCCATCCTTTCATCGCGA	60.392	CCCAGCCTTTCAGATCACGA	59.75	TGCCATCCTTTCATCGCGAA	60.392
Cluster-107194.58447	GGTGTGTGAGTGGGTTGTCT	59.82	GCCCCAACAATATTTCATTCAGGT	59.838	AGGTGTGTGAGTGGGTTGTC	59.82	GCCCCAACAATATTTCATTCAGGT	59.838	GGTGTGTGAGTGGGTTGTCT	59.82	AGCCCCAACAATATTTCATTCAGG	59.593
Cluster-9995.0	TTTTGTTGGCGTGTCACCTC	59.264	AGCACAAGCATGAAACCATGT	59.034	TTTTGTTGGCGTGTCACCTC	59.264	GCACAAGCATGAAACCATGTG	58.937	GGCCCAACCCACCATCTTTT	60.836	AGCACAAGCATGAAACCATGT	59.034
Cluster-107194.58672
Cluster-108986.1
Cluster-80288.0	AGGTAGAGAAATCATTGTGTACAAATT	57.479	ACGTGTGTTGAAGCTTCCTGA	60.135	AGGTAGAGAAATCATTGTGTACAAATT	57.479	ACGTGTGTTGAAGCTTCCTG	58.7	TCAAGAAGCAAACATAACCTACCT	58.124	TCAAATTCATGTGTGAACATGCA	57.802
Cluster-80288.0	TCAGGAAGCTTCAACACACGT	60.135	CAGTTTTGCGGCGGGAATTC	60.733	CAGGAAGCTTCAACACACGT	58.7	CAGTTTTGCGGCGGGAATTC	60.733	TCAGGAAGCTTCAACACACG	58.418	CAGTTTTGCGGCGGGAATTC	60.733
Cluster-80288.0	GAACCAGACTCGGCAAGGAA	59.965	TCGGATCAGCAGGAGGAGAA	60.033	GAACCAGACTCGGCAAGGAA	59.965	CGGATCAGCAGGAGGAGAAC	59.896	AAACGAACCAGACTCGGCAA	60.179	TCGGATCAGCAGGAGGAGAA	60.033
Cluster-81278.0	TACCCAACGCCCCACTTTAC	59.963	TCCTCTCCTTTGTTCTCTTTGCT	59.607	ATTACCCAACGCCCCACTTT	59.886	TCCTCTCCTTTGTTCTCTTTGCT	59.607	TACCCAACGCCCCACTTTAC	59.963	TCCTCTCCTTTGTTCTCTTTGC	58.255
Cluster-81278.0	AGCTCACAAATCTAGCTATTTGGT	58.251	CGACGTTGGTTTTGCATTTTCC	59.782	GCTCACAAATCTAGCTATTTGGTTGA	59.906	CGACGTTGGTTTTGCATTTTCC	59.782	AGCTCACAAATCTAGCTATTTGGTTG	59.905	CGACGTTGGTTTTGCATTTTCC	59.782
Cluster-107194.48494	GCCCTTGTATTGGGGGTGAA	59.96	AGTCCACTCATGGCCAATCG	60.108	CGTAGCCCTTGTATTGGGGG	60.179	AGTCCACTCATGGCCAATCG	60.108	GCCCTTGTATTGGGGGTGAA	59.96	GCCCAGCTGACCCCTATTTC	60.466
Cluster-107194.48498	CGTGGATTCGTCTCCCCTTT	59.751	TTTACCGTGCTCCAAGTGCA	60.179	ACGTGGATTCGTCTCCCCTT	60.903	TTTACCGTGCTCCAAGTGCA	60.179	TGAAACTCGACGTGGATTCGT	60.001	TTTACCGTGCTCCAAGTGCA	60.179
Cluster-107194.61669	AAGTTCCTTCGCCGCCTTAA	59.964	ACGCTGCAGATCGAAACTCA	60.038	TCCTTCGCCGCCTTAACATT	60.036	ACGCTGCAGATCGAAACTCA	60.038	TTCCTTCGCCGCCTTAACAT	60.036	ACGCTGCAGATCGAAACTCA	60.038
Cluster-60797.0
Cluster-98913.0	TGAAAACGGAGGTAACGATGC	58.929	GCCAAAAGCAATTGCATCCG	59.277	GTGAAAACGGAGGTAACGATGC	60.16	GCCAAAAGCAATTGCATCCG	59.277	CGGAGGTAACGATGCTTAATGC	59.779	GCCAAAAGCAATTGCATCCG	59.277
Cluster-83238.0	AGTGGAGCACTGAGTAGGGT	59.885	TACCCCCAACTGGTCGACTC	60.902	AGTGGAGCACTGAGTAGGGT	59.885	CTACCCCCAACTGGTCGACT	60.903	GGCTTTGAGTGGAGCACTGA	60.25	TACCCCCAACTGGTCGACTC	60.902
Cluster-107194.43321	GAGTTTGGATTCGGCTCGGA	60.108	CCTCGAGCTTCCGACGAAAA	60.388	TGGCCAACTCAGAATCAGCA	59.599	TGGGCGAGGGTCGATTATTG	59.894	TGGCCAACTCAGAATCAGCA	59.599	GCGAGGGTCGATTATTGGGT	59.894
Cluster-107194.43320
Cluster-107194.43327	CGCAGCGGAATTAAAACCCA	59.476	CCTAACCCTAGCCTCCACCT	60.031	GCGCGTGAACATTAACCGTA	59.285	CCTAACCCTAGCCTCCACCT	60.031	GCGCGTGAACATTAACCGTA	59.285	ATTGGGTTAATGGGCTGCGA	60.034
Cluster-50634.0	AGCTTCTTACATGGAGGAGACA	58.555	TGATCGATGAACCAATGCCA	57.583	AGCTTCTTACATGGAGGAGACA	58.555	TTGATCGATGAACCAATGCCA	58.279	GCTTCTTACATGGAGGAGACA	57.105	TGATCGATGAACCAATGCCA	57.583
Cluster-92009.0	AAATTCTGCAGCTCCCCCTC	60.034	CTGGGTAAGCACGGGTAAGG	60.108	AAATTCTGCAGCTCCCCCTC	60.034	GAGAGACTGGGTAAGCACGG	59.826	AAATTCTGCAGCTCCCCCTC	60.034	AGACTGGGTAAGCACGGGTA	60.252
Cluster-92009.0	CACTGCCCTTCCTCTTCCAC	60.322	GGCTGGATTAGTCGGAGTCG	59.969	AACCTTACCCGTGCTTACCC	59.674	ATGAGGGGGCTGGTAAGGAT	60.029	AAATTCTGCAGCTCCCCCTC	60.034	GTGGTGGTTGTACCTGCGAT	60.321
Cluster-92009.0
Cluster-86212.0	CAGAGGCGGAATAAAGGGCA	60.107	AAACCCACTCACAATCCCCC	59.886	TCAGAGGCGGAATAAAGGGC	59.82	AAACCCACTCACAATCCCCC	59.886	CGAGCAAACATCGACGAACG	60.246	AAACCCACTCACAATCCCCC	59.886
Cluster-77337.0	AGGTCGAGGCTGTGTATTGC	60.108	AGGATTGGGTGGTATCGGGA	60.031	TGCGGAGAAGGCTTTGTTCT	59.891	AGGATTGGGTGGTATCGGGA	60.031	AGGTCGAGGCTGTGTATTGC	60.108	TGAGCTGGAGAGTGTTGCAG	59.966
Cluster-45776.0	AAATCCAAAGGGGCTAGGGC	60.032	ACTGCTTGAACTAACCTAAATGCT	58.683	TAGGAGAAGGGGGTCGTTGT	59.884	ACTGCTTGAACTAACCTAAATGCT	58.683	TCCAAAGGGGCTAGGGCTTA	60.253	ACTGCTTGAACTAACCTAAATGCT	58.683
Cluster-107194.44673	ACAGCACATCCAACCAAACA	58.226	AAGCTGTTGAAGAGCCCAGG	60.251	ACAGCACATCCAACCAAACA	58.226	TGTTGAAGAGCCCAGGCATC	60.323	ACAGCACATCCAACCAAACA	58.226	CTGTTGAAGAGCCCAGGCAT	60.323
Cluster-107194.44673	TTGCTCGACATGGGCTTCAT	60.035	GTGAGTGTTTGTGTTCCGCC	59.971	AACCAATGAGGCTTGCTCGA	59.963	GTGAGTGTTTGTGTTCCGCC	59.971	TTGCTCGACATGGGCTTCAT	60.035	ATGCAGATCGGATCCGGTTC	59.966
Cluster-107194.44673	GGCGGAACACAAACACTCAC	59.971	GTTTGCGAGGTGGTTGATGG	59.759	CCTCCTCCACCTCCTTCTCA	59.958	GTTTGCGAGGTGGTTGATGG	59.759	TCCTCCTCCACCTCCTTCTC	59.663	GTTTGCGAGGTGGTTGATGG	59.759
Cluster-79454.0
Cluster-107194.45989	TGGTCCTTCGTCTTCATGGAG	59.449	TATGTTGTGGCCTTGGCTGG	60.612	GGTCCTTCGTCTTCATGGAGT	59.449	TATGTTGTGGCCTTGGCTGG	60.612	TGGTCCTTCGTCTTCATGGAG	59.449	GATGTGTGTGGTGGAGGAGT	59.313
Cluster-107194.45982	CTATGTAAGAGGGGCAGCCG	59.966	CTTCAGTGCCAGTTTGTGCC	59.969	CTATGTAAGAGGGGCAGCCG	59.966	GCAAGTGAGAGTCCTGCAGT	59.965	CAGCCGCATTACACATTGCA	59.829	GCAAGTGAGAGTCCTGCAGT	59.965
Cluster-107194.45982	GGCACAAACTGGCACTGAAG	59.969	TTAATGAAACGCCGGGGGAA	59.962	ACTGCAGGACTCTCACTTGC	59.965	TTAATGAAACGCCGGGGGAA	59.962	GGCACAAACTGGCACTGAAG	59.969	CGCCGGGGGAATATTCACTT	60.179
Cluster-107194.45982	TCTGTCATGTGCCACCTAATCT	59.16	TCAACTACCATTGCATGCCTG	58.906	TCTAATCTGTCATGTGCCACCT	59.16	TCAACTACCATTGCATGCCTG	58.906	TCTGTCATGTGCCACCTAATCT	59.16	GCCTGCAGAAATTAACTCCCAC	59.836
Cluster-95963.1
Cluster-107194.16399
Cluster-82151.1	AGCTAGTTCAACGAAAATCTGGA	58.105	TGATCTCTAGCGAGTCGGCA	60.464	AGCTAGTTCAACGAAAATCTGGA	58.105	GATCTCTAGCGAGTCGGCAA	59.336	AGCTAGTTCAACGAAAATCTGGA	58.105	TTGATCTCTAGCGAGTCGGC	59.336
Cluster-82151.1	ATTTTCCACCACCTGTGCCA	60.106	AGGGTAAAGAAAGGACAGAGGA	58.129	ATTTTCCACCACCTGTGCCA	60.106	AGGGTAAAGAAAGGACAGAGGAA	58.76	ATTTTCCACCACCTGTGCCA	60.106	AAGGGTAAAGAAAGGACAGAGGA	58.76
Cluster-82151.0
Cluster-8882.0	TCTTCCACAGCCGACGAAAA	59.895	ACCTCATTCTGTCCCGGAGA	59.959	TCTTCCACAGCCGACGAAAA	59.895	AGACCTCATTCTGTCCCGGA	59.959	ATCTTCCACAGCCGACGAAA	59.68	ACCTCATTCTGTCCCGGAGA	59.959
Cluster-50730.1	CCACTAAGGATCTGTGACGCA	59.795	ACATCCATCTGAACATAGAGGCA	59.287	ACCACTAAGGATCTGTGACGC	59.795	ACATCCATCTGAACATAGAGGCA	59.287	TGGAGCAAATGTGTTCGAGT	57.745	TGGTTCAAAGCGTAGTTGAGT	57.812
Cluster-57873.0	TCAGAGGTTGGGACTGAGGA	59.513	ACTTCGGCTCGTGATATCACC	59.933	TCAGAGGTTGGGACTGAGGA	59.513	CTTCGGCTCGTGATATCACCT	59.662	TCAGAGGTTGGGACTGAGGA	59.513	TTCGGCTCGTGATATCACCT	58.6
Cluster-107194.72293	GATGGGGTCTCAAACAGCCA	59.962	ACAGATGCCGTTATTGCTGT	57.886	GAGGGAATCGGTTGCAATGC	59.899	ACAGATGCCGTTATTGCTGT	57.886	GACAGGAGGTGGCTCACATC	60.108	ACAGATGCCGTTATTGCTGT	57.886
Cluster-65287.0	ACTAGCTTGGTTATGCCCACC	60.065	AGTTCTTTCAGTTATGGGGTCGT	59.673	ACTCCCAGGGCATAACTAGC	58.868	AGTTCTTTCAGTTATGGGGTCGT	59.673	CTAGCTTGGTTATGCCCACCT	59.787	AGTTCTTTCAGTTATGGGGTCGT	59.673
Cluster-107194.72298	TGGAGTGTGTTGGAGATTCGA	59.032	ACGCAAAAAGTCTATACCGAGGA	59.806	GGGTTTTTGTTACGCGTAGGA	58.858	ACGCAAAAAGTCTATACCGAGGA	59.806	AGGGTTTTTGTTACGCGTAGG	58.854	ACGCAAAAAGTCTATACCGAGGA	59.806
Cluster-100080.0	CGGAGCTGACAATTGCATGG	59.9	ACCATCAAGCCATCTTCCCA	58.998	GGAGCTGACAATTGCATGGC	60.179	ACCATCAAGCCATCTTCCCA	58.998	CGGAGCTGACAATTGCATGG	59.9	AACCATCAAGCCATCTTCCCA	59.641
Cluster-107194.29648	TGTTGCGTTCAATGTTGGGG	59.613	GGCAGTTGCAGAATGAGCAC	60.109	TGTTGCGTTCAATGTTGGGG	59.613	GTGGCAGTTGCAGAATGAGC	60.109	GTTGCGTTCAATGTTGGGGT	59.612	GGCAGTTGCAGAATGAGCAC	60.109
Cluster-107194.29646
Cluster-107194.29640	TGGCTGAGACTTGGGATGTG	59.674	ACTGCACAGCTCAGTCAGTT	59.533	CAGTTGGCTGAGACTTGGGA	59.602	ACTGCACAGCTCAGTCAGTT	59.533	TGGCTGAGACTTGGGATGTG	59.674	TGCACAGCTCAGTCAGTTCT	59.245
Cluster-107194.52712	TCCTCTCCTTCGTAGCACCA	59.961	TATTCGCGGTCGATGGTGAG	59.97	TCCTCTCCTTCGTAGCACCA	59.961	TGGATGATGTGTTGACGGCA	59.964	TCCTCTCCTTCGTAGCACCA	59.961	ATGTGTTGACGGCAGAGGAG	60.037
Cluster-100303.0	TGAGAGCCAAGTCAAAACACG	59.06	TCTTGATGTGTGTGAACCCCT	59.226	AGAGCCAAGTCAAAACACGAGA	60.159	TCTTGATGTGTGTGAACCCCT	59.226	TGAGAGCCAAGTCAAAACACG	59.06	TGTGTGTGAACCCCTAGATGTG	59.962
Cluster-93220.0	CGCCGCTACTTAGATCGGTT	59.97	TCCATTTCCATCGGTGAAAAGA	57.972	CGCCGCTACTTAGATCGGTT	59.97	TCCTAATTCCATTTCCATCGGTGA	59.835	TTTCCACCGTAACACGCTGT	60.179	TCCATTTCCATCGGTGAAAAGA	57.972
Cluster-54746.0	AAAAATGTCCCTCCCTCAGG	57.093	GGAACCGTTGAATTTTAGCCCC	60.094	AAAAATGTCCCTCCCTCAGG	57.093	ACCGTTGAATTTTAGCCCCTCA	60.225	AAAAATGTCCCTCCCTCAGG	57.093	CCGTTGAATTTTAGCCCCTCA	58.558
Cluster-107194.59878	ATCTGCCTTTCCTCCACTGC	60.035	GTTGCTGAGTCGAGGGACAT	59.752	CCTTTCCTCCACTGCCGAAT	60.035	GTTGCTGAGTCGAGGGACAT	59.752	CAGGTAAGCAGATCGCCAGT	59.823	GTTGCTGAGTCGAGGGACAT	59.752
Cluster-107194.59874	GCTTGATTTGGTGGAAATGAGGT	59.741	CCGTGGAATTGTCTTCACCG	59.204	AGCTTGATTTGGTGGAAATGAGG	59.487	CCGTGGAATTGTCTTCACCG	59.204	GCTTGATTTGGTGGAAATGAGG	58.147	CCGTGGAATTGTCTTCACCG	59.204
Cluster-107194.59875	TGCACATCTATAAGGTGAGTTGTCT	59.812	ATTCGGCAGTGGAGGAAAGG	60.035	TGCACATCTATAAGGTGAGTTGTCT	59.812	TCACTGCTGGGAAGCTCATG	60.036	TGCACATCTATAAGGTGAGTTGTCT	59.812	TCACTGCTGGGAAGCTCATG	60.036
Cluster-107194.39759	CCGGGAGAATTGGGAGGATG	59.891	CCGTGTGCACATTTCAAATTGC	60.097	TCGCGAGCTGCTTGTTCTAT	59.827	CCGTGTGCACATTTCAAATTGC	60.097	ATCGCGAGCTGCTTGTTCTA	59.827	CCGTGTGCACATTTCAAATTGC	60.097
Cluster-107194.39753	ACAGCCATGAGTGGGAGTTG	59.963	CCAGGAGCAACCATCCACAT	60.034	ACAGCCATGAGTGGGAGTTG	59.963	GAACCAGGAGCAACCATCCA	59.962	ACAGCCATGAGTGGGAGTTG	59.963	TGGAACCAGGAGCAACCATC	59.962
Cluster-107194.39753	CTACAAGGCGGATGTGCAGA	60.108	TGCAAGGCATTCTGTCACGA	60.25	CTACAAGGCGGATGTGCAGA	60.108	TTGCAAGGCATTCTGTCACG	59.407	CTACAAGGCGGATGTGCAGA	60.108	AGGCATTCTGTCACGATGGT	59.385
Cluster-107194.39752	GCTATGTGCACTTGATGAAACT	57.308	ATCTGGCCTCTGCACCATTC	60.107	GCTATGTGCACTTGATGAAACT	57.308	AAAATCTGGCCTCTGCACCA	59.887	GCTATGTGCACTTGATGAAACT	57.308	GCCTCTGCACCATTCCTGTA	59.747
Cluster-107194.39752	GGTTGGGCCTGGATCGTTTA	60.035	GCATGATTGCTTCACTTAATTCCA	58.346	AGAATGCTCCACTGGTTGGG	59.961	GCATGATTGCTTCACTTAATTCCA	58.346	CAGTTAGAGACCTGCCACCG	60.109	GCATGATTGCTTCACTTAATTCCA	58.346
Cluster-107194.35107
Cluster-81237.0	TACGACATGGGTGCAGACAC	60.038	CACTTGCTATCAATCCGCGC	60.042	TACGACATGGGTGCAGACAC	60.038	GGGCCCCACTTGCTATCAAT	60.106	GGACACCTATGTTGCACGGA	60.037	CCACTTGCTATCGTTCCCCA	59.748
Cluster-97642.0	CGAGATGATCTGCATGTCACG	59.215	GGGGGAGCAGGGCTATTTTT	60.032	CGAGATGATCTGCATGTCACG	59.215	GGCAGGTGGGCAAGATGTAT	60.107	CGAGATGATCTGCATGTCACG	59.215	CTTTGTTGGGGGAGGAAGGG	60.252
Cluster-81709.0	GCCCCTTGTGAGACAAAGCT	60.538	TGTATTTTTACCCATCTGGAATGACA	58.821	AGCCCCTTGTGAGACAAAGC	60.538	TGTATTTTTACCCATCTGGAATGACA	58.821	GCCCCTTGTGAGACAAAGCT	60.538	AGGATTTGTATTTTTACCCATCTGGA	58.582
Cluster-97743.0
Cluster-97743.0	CACCTGAAGTTTCCGTCGGA	59.967	GCAGAGTTGAGGTCACCTGA	59.318	CACCTGAAGTTTCCGTCGGA	59.967	AGCAGAGTTGAGGTCACCTG	59.316	TCCTGCAAAGCACCTGAAGT	59.817	GCAGAGTTGAGGTCACCTGA	59.318
Cluster-97743.1	AGCGATCACTCTGAGAGAGA	57.292	TCCCGTAACTCTTCCCGGAT	60.033	AGCGATCACTCTGAGAGAGA	57.292	GGTTGTTAGCACGTCCCGTA	60.038	AGCGATCACTCTGAGAGAGA	57.292	CACGTCCCGTAACTCTTCCC	60.109
Cluster-71134.1
Cluster-71134.1	TAACCCAGCAGAACAGACCC	59.309	GCTTCATGGACAAACCTGGG	59.109	CCCAGCAGAACAGACCCTTA	59.016	GCTTCATGGACAAACCTGGG	59.109	ACCCAGCAGAACAGACCCTT	61.062	GCTTCATGGACAAACCTGGG	59.109
Cluster-71134.2
Cluster-71134.3
Cluster-65289.0	ATGGCCATTCCTCCATCACC	59.813	TCTCCAGACCCAACATGTGC	59.963	ATGGCCATTCCTCCATCACC	59.813	CTCCAGACCCAACATGTGCT	59.963	ATGGCCATTCCTCCATCACC	59.813	CAGACCCAACATGTGCTTGC	60.039
Cluster-5474.0	GGCAACAATAAATGTGAAGAAAATTGG	58.983	TTGGCATGAGAGTTCTCGCT	59.39	GGCAACAATAAATGTGAAGAAAATTGG	58.983	GTTGGCATGAGAGTTCTCGC	59.276	GGCAACAATAAATGTGAAGAAAATTGG	58.983	TGATGATCTGGGGGTTGCTT	58.998
Cluster-5474.0	AGCGAGAACTCTCATGCCAA	59.39	GGGTAAAAGTGCCACCCCTT	60.179	GCGAGAACTCTCATGCCAAC	59.276	GGGTAAAAGTGCCACCCCTT	60.179	AGCAACCCCCAGATCATCAA	58.998	GGGTAAAAGTGCCACCCCTT	60.179
Cluster-65873.0	TTCCGCTTTGCCGCATTGAT	61.594	AATCACTTCGAAACGGCTGC	59.483	TTCCGCTTTGCCGCATTGAT	61.594	AAATCACTTCGAAACGGCTGC	60.069	TTCCGCTTTGCCGCATTG	59.742	AATCACTTCGAAACGGCTGC	59.483
Cluster-64301.0	TATCAGGCCCCTATACCGCA	59.884	CTGAGTCTACCCGATTCGCC	59.969	ACCGCACGCTCTCCTAAATT	59.751	CTGAGTCTACCCGATTCGCC	59.969	TATCAGGCCCCTATACCGCA	59.884	TTCATTTCCCGCGGCTTTTC	59.757
Cluster-75304.0
Cluster-101666.0	TGTTGGGCTTCCAGCTTTCT	59.814	CACACACTCACACACCCACT	60.108	TGTTGGGCTTCCAGCTTTCT	59.814	GACACACACTCACACACCCA	60.108	TGTTGGGCTTCCAGCTTTCT	59.814	AGGACACACACTCACACACC	59.822
Cluster-101666.0
Cluster-67151.5	TTCTTCTATTGGCAGGGGCG	60.107	AGTTGTTTCATGTTTCCATTCTCTGA	59.453	TTCTTCTATTGGCAGGGGCG	60.107	GTTGTTTCATGTTTCCATTCTCTGA	58.262	TTCTTCTATTGGCAGGGGCG	60.107	AGTTGTTTCATGTTTCCATTCTCTG	58.258
Cluster-107194.58250	TGGGTTAGGGACTCGAGTCA	59.593	GTTGTGTGGGATGGGGTAGG	60.034	TGGGTTAGGGACTCGAGTCA	59.593	GGTTGTGTGGGATGGGGTAG	60.034	TGGGTTAGGGACTCGAGTCA	59.593	GTCCCTGGGCCATCAGTATG	59.891
Cluster-107194.57569	CGGATCCCGCAAGAACAAG	58.91	GGAAGAGGACGAAGACACCG	60.109	CGGATCCCGCAAGAACAAG	58.91	GTTCGTGCATGCACCGAATT	60.11	CGGATCCCGCAAGAACAAG	58.91	TTCGTGCATGCACCGAATTC	59.832
Cluster-107194.57569	CTCCACTCCGGCCTCTTTTT	59.963	ACACAAGGTGCAAGTCCCTT	59.741	CTCCACTCCGGCCTCTTTTT	59.963	AACACAAGGTGCAAGTCCCT	59.741	AGGTTGGCTTCAAGAGGGTG	59.889	ACACAAGGTGCAAGTCCCTT	59.741
Cluster-106005.0
Cluster-107194.14547	GCTTCTGCTCGTAGGCCTTA	59.54	CTATACCTGCTGGGCTTCGG	59.966	GCTTCTGCTCGTAGGCCTTA	59.54	CTTCGGTCTCTGTCACCTGC	60.389	GCTTCTGCTCGTAGGCCTTA	59.54	GCTTCGGTCTCTGTCACCTG	60.389
Cluster-107194.14547	GCTTCTGCTCGTAGGCCTTA	59.54	CTATACCTGCTGGGCTTCGG	59.966	GCTTCTGCTCGTAGGCCTTA	59.54	CTTCGGTCTCTGTCACCTGC	60.389	GCTTCTGCTCGTAGGCCTTA	59.54	GCTTCGGTCTCTGTCACCTG	60.389
Cluster-71366.0	ACCGGGCAAAACAATGTCAA	58.885	ACGTGCATACTGGGATGGAC	59.822	ACCGGGCAAAACAATGTCAA	58.885	GACGTGCATACTGGGATGGA	59.536	ACCGGGCAAAACAATGTCAA	58.885	AGACGTGCATACTGGGATGG	59.534
Cluster-107194.59006	AGTTGGTAAGGAAAGTGTGCA	57.709	TGGGCATACGTAATTTTCATTCCT	58.803	GGTAGTTGGTAAGGAAAGTGTGC	59.499	TGGGCATACGTAATTTTCATTCCT	58.803	AGTTGGTAAGGAAAGTGTGCA	57.709	TGGGCATACGTAATTTTCATTCC	57.492
Cluster-107194.59006	GTTGACCATACCAATGTCGTGT	58.929	TGCAATACGGAGTTTGTGCA	58.401	AGCCTCCAAAAGTAAGTTGACCA	60.118	TGCAATACGGAGTTTGTGCA	58.401	GCCTCCAAAAGTAAGTTGACCA	58.781	TGCAATACGGAGTTTGTGCA	58.401
Cluster-76291.1	TTGGTGGCTTTCATCCTCCC	59.96	AGAAGCTAGTGTCGTTGGGC	60.037	TTGGTGGCTTTCATCCTCCC	59.96	AGCTTGTTGCCATGGTAGCT	59.961	TTGGTGGCTTTCATCCTCCC	59.96	GCTTGGGCTTTGAAGTGAGC	60.039
Cluster-76291.0	ACCAGAGAGCAGAGGAGAGG	60.033	CCGTTTTCATTGGGTGGCTG	60.038	CCAGAGCGACTTTTAGCCCA	60.036	CCGTTTTCATTGGGTGGCTG	60.038	AGAAGCTAGTGTCGTTGGGC	60.037	CCGTTTTCATTGGGTGGCTG	60.038
Cluster-69839.0	ATAGCCACGAAACTACGGCC	60.179	GCTACTCTTCTGCTGCTGCT	60.108	AGGTGGAACGGGATCATTGC	60.394	GCTACTCTTCTGCTGCTGCT	60.108	ATAGCCACGAAACTACGGCC	60.179	TGCTACTCTTCTGCTGCTGC	60.391
Cluster-77827.0	GCAGTTGGGTCATTGCCAAG	60.038	TGCAGTTATGTTTCTTTTGAGGGG	59.719	CTGTGCAGTTGGGTCATTGC	60.039	TGCAGTTATGTTTCTTTTGAGGGG	59.719	TCGGTGACAGAAACATGCAA	58.04	AGGGAAAACAGTTTGTTGGCT	58.533
Cluster-107194.68773	CGTTGCCCATTGCCTTCTTC	60.109	ACAGGTAGCGGGCATTATCG	59.966	GTTTCGTGAATGCCCTGCTG	60.11	ACAGGTAGCGGGCATTATCG	59.966	CGTTGCCCATTGCCTTCTTC	60.109	CGGGCATTATCGATCCCCAA	59.964
Cluster-3175.0	CCCTTTATCTTCCGCCTGCT	59.819	TCACCTGAACTGGTTGCTGT	59.454	CCCTTTATCTTCCGCCTGCT	59.819	AGCGTGCATTAGTGGAGACA	59.392	CCCTTTATCTTCCGCCTGCT	59.819	GCGTGCATTAGTGGAGACAG	58.998
Cluster-107194.13013	CGCTCGCTCTCTTCCCTTTT	60.39	TGCGAGAGAAAACATGGGCT	59.963	CGCTCGCTCTCTTCCCTTTT	60.39	GCATGCCCAATTTCCCCAAA	59.672	TTTCTCTCTCTCGCTCGCTC	59.27	TGCGAGAGAAAACATGGGCT	59.963
Cluster-107194.13011	TCTGAGCTTACAGTACGTATACAAGT	59.403	TATCAATGGTGAGGCTGCGG	60.179	TGAGCTTACAGTACGTATACAAGT	57.252	TATCAATGGTGAGGCTGCGG	60.179	CTGAGCTTACAGTACGTATACAAGT	58.217	TATCAATGGTGAGGCTGCGG	60.179
Cluster-107194.13011	TCAATTTCTACAACGAACACCGC	60.059	TCGGTCAAGCTTGAGTCTGT	58.959	TCAATTTCTACAACGAACACCGC	60.059	ACCAGTCTATGCTAGCCTCCA	60.063	TCAATTTCTACAACGAACACCGC	60.059	CCAAACTTCCGTGCATTTGC	58.861
Cluster-104865.0
Cluster-3790.0	CTCCCTTCGTTCGCCTACAG	60.179	CGGGCGATGTCATATCTGCT	60.038	CGTTCGCCTACAGTAGTCGG	60.248	CGGGCGATGTCATATCTGCT	60.038	CTCCCTTCGTTCGCCTACAG	60.179	ACGGGCGATGTCATATCTGC	60.32
Cluster-107194.58355	CCCACATCAAAAATACGCCCA	59.178	TTCACATGCTCTCTGGCTGG	60.036	ACCCACATCAAAAATACGCCC	59.178	TTCACATGCTCTCTGGCTGG	60.036	CCCACATCAAAAATACGCCCA	59.178	CTCTCTGGCTGGCTCTTGTC	60.108
Cluster-49678.0	AACCTGCTCAAATGCGGTTG	59.685	GGATCTTGCCTGCGATACCA	59.893	AACCTGCTCAAATGCGGTTG	59.685	TGGATCTTGCCTGCGATACC	59.893	AACCTGCTCAAATGCGGTTG	59.685	TCTTGCCTGCGATACCATGT	59.459
Cluster-49678.0	GATTGCTGGGATCGATGGGT	59.891	GGATCTTGCCTGCGATACCA	59.893	GATTGCTGGGATCGATGGGT	59.891	TGGATCTTGCCTGCGATACC	59.893	AACCTGCTCAAATGCGGTTG	59.685	GGATCTTGCCTGCGATACCA	59.893
Cluster-107194.65841
Cluster-104924.0	TCCGATACCAAACCCCTTGC	60.035	AGGGACGAGAGGATGAGCTT	60.033	CCGCTATGAAACCAAAGGCG	59.901	AGGGACGAGAGGATGAGCTT	60.033	CCGCTATGAAACCAAAGGCG	59.901	GATGGCCTGGCTAGGGTTTT	60.033
Cluster-104924.0	GGGATGGTGGTTAGTATGCCT	59.225	TGCTCAAGCCGAACAAAAGA	58.326	AGGGATGGTGGTTAGTATGCC	59.225	TGCTCAAGCCGAACAAAAGA	58.326	TGTTGCACCACTATTGCTGT	58.02	TGCTCAAGCCGAACAAAAGA	58.326
Cluster-56410.0	ACAAAAGGAACTGCTCATGGT	58.051	AGAGTGAGAGCCAAACAAGCT	59.581	TGTGCATGTTTTGATAGACGCA	59.189	TGTTCCTTTGGGCAACAATCC	59.309	ACAAAAGGAACTGCTCATGGTT	58.7	AGAGTGAGAGCCAAACAAGCT	59.581
Cluster-56410.0	AGCCAATCTATGCCAGTGACA	59.439	CTACTACAAGCCTGCGCCAT	60.179	ACAGCCAATCTATGCCAGTGA	59.439	CTACTACAAGCCTGCGCCAT	60.179	TGACAGCCAATCTATGCCAGT	59.439	CTACTACAAGCCTGCGCCAT	60.179
Cluster-71629.0	TGTGGGTCCCTTATTTCCGC	60.035	GAACTGTGGTCCGAGCTTGA	59.966	CTCGCCCACCACTCTTCTTT	59.965	GAACTGTGGTCCGAGCTTGA	59.966	TACACGTTCTTCCGAGCTCG	59.833	GAACTGTGGTCCGAGCTTGA	59.966
Cluster-15881.0	GTTTGAACGACGACCGCATT	59.766	TTTTGGGCTGGGTCTATGGG	59.665	GGGTCCGGCTTTTCTTTTGC	60.32	TTTTGGGCTGGGTCTATGGG	59.665	GGTCCGGCTTTTCTTTTGCA	59.612	TTTTGGGCTGGGTCTATGGG	59.665
Cluster-107194.57966
Cluster-12824.0
Cluster-37961.0	GGAATCACCGTCGACCTTCA	59.754	AGTGACTCAGGCATACTCATTGA	59.229	GGAATCACCGTCGACCTTCA	59.754	ACTAGTGACTCAGGCATACTCA	58.03	TCACCGTCGACCTTCACAAA	59.539	AGTGACTCAGGCATACTCATTGA	59.229
Cluster-84492.0
Cluster-58775.0
Cluster-95185.0	TGGATTTGTCCCACACATTCA	57.764	AGACCTGATAGGCAAAAGCATGA	60.054	TGGATTTGTCCCACACATTCA	57.764	GACCTGATAGGCAAAAGCATGA	58.718	TGGATTTGTCCCACACATTCA	57.764	AGACCTGATAGGCAAAAGCATG	58.715
Cluster-6746.0
Cluster-63419.0	GAAGCCGGAAGAAGGACCTC	60.108	CGATGGGCTCACGAATCAGA	59.897	GAAGCCGGAAGAAGGACCTC	60.108	TCGATGGGCTCACGAATCAG	59.897	ATCGAAGCCGGAAGAAGGAC	59.824	CGATGGGCTCACGAATCAGA	59.897
Cluster-23499.0	TCAATTGGTTCTTCAGTGGGGT	59.823	ACTACATAAAGAACCAGAACAACACT	58.72	TCAATTGGTTCTTCAGTGGGGT	59.823	ACTACATAAAGAACCAGAACAACAC	57.508	CAATTGGTTCTTCAGTGGGGT	58.403	ACTACATAAAGAACCAGAACAACACT	58.72
Cluster-104983.0
Cluster-27481.0	GTGGTGCTTGCAGAGGAAGA	60.25	CTTGGTAGCCTGCGGTGTAT	59.822	TGTGGTGCTTGCAGAGGAAG	60.536	CTTGGTAGCCTGCGGTGTAT	59.822	GTGGTGCTTGCAGAGGAAGA	60.25	TTTCACTTGGTAGCCTGCGG	60.605
Cluster-107194.3062	AAGGGCTCGCTCAACAAAGT	60.179	TGGTGGTGGTTGTGATACGG	59.964	AAGGGCTCGCTCAACAAAGT	60.179	GGTGGTGGTTGTGATACGGT	59.964	AAGGGCTCGCTCAACAAAGT	60.179	TGATGATGGTGGTGGTGGTG	59.962
Cluster-107194.3062	TCCCTTTTCCTTGCACAGCA	60.106	GGAAAGGAAAGCCGTGGTTG	59.686	TTCCTTGCACAGCAGCTGTA	59.892	GGAAAGGAAAGCCGTGGTTG	59.686	TCCCTTTTCCTTGCACAGCA	60.106	AGCCGTGGTTGAGATTGGAC	60.322
Cluster-107194.3061	AAACAGGGGTCGCAGAGAAG	59.965	GGACACGCGGAGAGTTCAAT	60.39	CTAACCTGAGTTGCCAGCCA	59.963	GGACACGCGGAGAGTTCAAT	60.39	AAGCCAATGAACACCAGCCT	60.179	GGACACGCGGAGAGTTCAAT	60.39
Cluster-86528.0
Cluster-80046.0	GCCTTCCACTCCTGACAAGG	60.322	TGTTGTGGTTTTGGGCATTGA	59.166	GCCTTCCACTCCTGACAAGG	60.322	TCTAGGAGCCTAGGGTTAGCT	58.855	GAAGCCTTCCACTCCTGACA	59.313	TGTTGTGGTTTTGGGCATTGA	59.166
Cluster-97040.0	GCTTCTAGGGTTCGGGCTTT	60.035	TGTTGGAGTCGTTGGCTGTT	60.107	GCTTCTAGGGTTCGGGCTTT	60.035	TTGTTGGAGTCGTTGGCTGT	60.107	CCTGGGTGTTCATGCTCACT	59.963	TGTTGGAGTCGTTGGCTGTT	60.107
Cluster-90765.0	AGGGAGGGATGGATAAGGAAA	57.545	GGGCTTGTTGCTAGCTCGTA	60.108	AGGGAGGGATGGATAAGGAAA	57.545	ATGGATTCGACTCGGGCTTG	60.179	AGGGAGGGATGGATAAGGAAA	57.545	GGATTCGACTCGGGCTTGTT	60.391
Cluster-100342.0	TCGTGGCTTCTCTCTCTCGA	60.036	AGTCGTTGCCGTCGTGAG	60.05	TCGTGGCTTCTCTCTCTCGA	60.036	CTGCCGTCGTGAGTCGTT	60.05	TCGTGGCTTCTCTCTCTCGA	60.036	GAGTCGTTGCCGTCGTGA	60.051
Cluster-107194.46960	CAACATCTAACCCCTCCCCG	59.82	GAACGAAGGGCCTAGGCTTT	60.035	ATCTAACCCCTCCCCGTGTT	60.253	GAACGAAGGGCCTAGGCTTT	60.035	AACATCTAACCCCTCCCCGT	60.253	GAACGAAGGGCCTAGGCTTT	60.035
Cluster-107194.46963	ATGTAGGGGAAGCGACTTGC	60.108	CAGGTAGAGCGCCATGGAAA	60.108	ATGTAGGGGAAGCGACTTGC	60.108	GTGGTGAGGGTTGAGGGTTT	59.815	GCGGGGGCGTGTTAGAATAT	60.25	CAGGTAGAGCGCCATGGAAA	60.108
Cluster-42605.0	CTCCGTTCGTTTTTCTCGCC	59.837	AAGCGAAAACTCCTCCTCCG	60.037	CCTCCGTTCGTTTTTCTCGC	59.837	AAGCGAAAACTCCTCCTCCG	60.037	GTTTTTCTCGCCGGTGATGG	59.832	AAGCGAAAACTCCTCCTCCG	60.037
Cluster-42605.0	CGGAGGAGGAGTTTTCGCTT	60.037	GCATCTCCATCACCGTTTGC	59.901	CGGAGGAGGAGTTTTCGCTT	60.037	CCTCCTCAACTTCGACGGTC	60.109	CGGAGGAGGAGTTTTCGCTT	60.037	ACTTCGACGGTCGGATTGAG	59.829
Cluster-38560.0	TATAGAGGGTGTGGAGGCCC	60.105	AATTCCCTGCGCTGCCAA	60.283	TTGGTGCAAAGGAGGGAGTC	59.89	AATTCCCTGCGCTGCCAA	60.283	TATAGAGGGTGTGGAGGCCC	60.105	GAATTCCCTGCGCTGCCAA	61.343
Cluster-26832.0
Cluster-108205.1	AAGAACCGATCGATCCACCG	59.898	TCTCTCGATGTCGACAAGCG	59.903	AAGAACCGATCGATCCACCG	59.898	CCACAGCTTCAACCTCACCT	59.891	AAGAACCGATCGATCCACCG	59.898	CGAATGCCACAGCTTCAACC	60.11
Cluster-94915.0
Cluster-107194.49957	CCACCAGCCAAATGCCAAAA	59.892	CTCTCTACGCCCCCAAAGTC	59.824	CCACCAGCCAAATGCCAAAA	59.892	CTACTCTCTCTACGCCCCCA	59.817	CCACCAGCCAAATGCCAAAA	59.892	TCTCTCTACGCCCCCAAAGT	60.252
Cluster-1037.0	AGGAGACGAATGGGCACAAA	59.6	TGCTACCTGTTATGATGTGCCT	59.495	AAGGAGACGAATGGGCACAA	59.6	TGCTACCTGTTATGATGTGCCT	59.495	AAAGGAGACGAATGGGCACA	59.6	TGCTACCTGTTATGATGTGCCT	59.495
Cluster-6633.0
Cluster-6633.0	ACTCTCTTGTTCACGTATGATCCT	59.293	TCCGTGTTGGATCATGGATGA	59.163	ACTCTCTTGTTCACGTATGATCC	58	TCCGTGTTGGATCATGGATGA	59.163	CCAACAAGTCCTAATATCCTTTGCC	59.932	TCCGTGTTGGATCATGGATGA	59.163
Cluster-49194.0
Cluster-49194.0	CCTTCGTTCTCTTCCTCCGG	59.826	AGGGAGAGGGAGATTGGGTC	60.031	CCTTCGTTCTCTTCCTCCGG	59.826	GAGGGAGAGGGAGATTGGGT	60.031	CCTTCGTTCTCTTCCTCCGG	59.826	TGAGGGAGAGGGAGATTGGG	60.031
Cluster-49194.0	ACCCAATCTCCCTCTCCCTC	60.031	CCTCACGTGACTCTCCCCTA	60.034	GACCCAATCTCCCTCTCCCT	60.031	CCTCACGTGACTCTCCCCTA	60.034	ACCCAATCTCCCTCTCCCTC	60.031	CCTCACGTGACTCTCCCCTA	60.034
Cluster-107194.1684	TGAGGGGATGATCGGGAACT	60.031	CCAAAAGGCAGCATTAATAATCAATCA	59.288	AGTTGAGGGGATGATCGGGA	60.031	CCAAAAGGCAGCATTAATAATCAATCA	59.288	GATCGGGAACTTGTCAGCGA	60.109	CCAAAAGGCAGCATTAATAATCAATCA	59.288
Cluster-107194.1682	TGATCATGCCGACGGTTGTT	60.321	TGGCCTCCATCACATGCAAT	60.033	TGATCATGCCGACGGTTGTT	60.321	GACCAAGACAATCCCGTGGA	59.676	TTGATCATGCCGACGGTTGT	60.321	GACCAAGACAATCCCGTGGA	59.676
Cluster-107194.59112	ACAGGGATACGGCTAGCAAT	58.575	TCAATGAGGCTTGAAGCGGT	59.963	ACAGGGATACGGCTAGCAAT	58.575	CGAAGTCGACGACGGAATCT	59.903	ACAGGGATACGGCTAGCAAT	58.575	CAATGAGGCTTGAAGCGGTG	59.83
Cluster-17114.0	TGTCTGCTCTTGCACTAGCC	60.037	ACCTGAAACATAGAGAAAGAGCA	57.51	TGTCTGCTCTTGCACTAGCC	60.037	ACCTGAAACATAGAGAAAGAGCAA	58.13	TGTCTGCTCTTGCACTAGCC	60.037	AACCTGAAACATAGAGAAAGAGCA	58.13
Cluster-56520.0	CGCTGTCGCCATCCAGATAA	60.249	TCGCTTTGATGATGGAATTGCT	58.981	CGCTGTCGCCATCCAGATAA	60.249	TCGCTTTGATGATGGAATTGCTC	59.934	CGCTGTCGCCATCCAGATAA	60.249	CGCTTTGATGATGGAATTGCTCT	59.934
Cluster-67350.0	CAACGTCAACTGCACCGTTC	60.316	CCGATCCGGTTCGTCTGATT	59.898	ACGTCAACTGCACCGTTCAT	60.532	CCGATCCGGTTCGTCTGATT	59.898	CGTCAACTGCACCGTTCATT	59.414	CCGATCCGGTTCGTCTGATT	59.898
Cluster-92119.0
Cluster-69803.0	TGGGTTGTTTCTATGAATTACCCCA	60.222	AAACAAAGGGGTGTTTTGCACA	59.961	GGGTTGTTTCTATGAATTACCCCA	58.734	AAACAAAGGGGTGTTTTGCACA	59.961	TGGGTTGTTTCTATGAATTACCCC	58.734	AAACAAAGGGGTGTTTTGCACA	59.961
Cluster-107194.3855
Cluster-107194.3859	GGAAGTCTTGGCTTACTCGGT	59.724	GGTTGAGGTGCATGTCTGGA	59.963	GGAAGTCTTGGCTTACTCGGT	59.724	AGGTTGAGGTGCATGTCTGG	59.963	GGGAAGTCTTGGCTTACTCGG	60.406	GGTTGAGGTGCATGTCTGGA	59.963
Cluster-107194.71027	GCCAGAGAAATCCGAAAATGCT	59.575	TGGTCCCGGATCCCATAAGT	60.031	GGCCAGAGAAATCCGAAAATGC	60.48	TGGTCCCGGATCCCATAAGT	60.031	GCCAGAGAAATCCGAAAATGCT	59.575	TCCCGGATCCCATAAGTCGT	60.106
Cluster-107194.71027	AGCGACATCCCTGTAGACCT	60.033	GCTAACCCGCTACGTGATGA	59.898	TTGAGGTCGAGCTTGCAGAG	60.038	GCTAACCCGCTACGTGATGA	59.898	CTTGAGGTCGAGCTTGCAGA	60.038	GCTAACCCGCTACGTGATGA	59.898
Cluster-107194.71023	CTAGCAGCCCAGCCTCTTTT	60.035	AGGCTACGAGAGGGGAGAAG	60.106	CTAGCAGCCCAGCCTCTTTT	60.035	GAGGCTACGAGAGGGGAGAA	60.107	CGCCCTTTCTCACACAAACG	60.041	AGGCTACGAGAGGGGAGAAG	60.106
Cluster-107194.71021	TGTCTTGTGGGCACTCAGAC	59.893	GCTTGCTTCCTCCAAATGGG	59.466	TGTCTTGTGGGCACTCAGAC	59.893	TCCAAATGGGATGGTTGGGC	60.617	TGTCTTGTGGGCACTCAGAC	59.893	CCAAATGGGATGGTTGGGCT	60.618
Cluster-107194.71028	GGCAGTCCCCACTCTAGAGA	60.033	CGAACGAGTACGACGACGAT	59.976	GGCAGTCCCCACTCTAGAGA	60.033	TGAGATCCGATCCGATCCGA	59.964	ACAGGTGTCAAGATCGCAGG	60.037	TGAGATCCGATCCGATCCGA	59.964
Cluster-44971.0
Cluster-22563.0	TGAGTCTTGTGCTGCCTTCT	59.239	CACTGTGAGTGTGTGCTTGC	59.971	TGAGTCTTGTGCTGCCTTCT	59.239	TGTGCATGATCCTGCTTGGT	59.961	TGAGTCTTGTGCTGCCTTCT	59.239	AGTGTGTGCTTGCATGCATG	60.039
Cluster-107194.49342	ACCGGATGCTCAAACACATCA	60.271	GAGGTCCCACTGGTCAGTTG	59.965	ACCGGATGCTCAAACACATCA	60.271	CCACTGGTCAGTTGTCCGAA	59.894	CCGGATGCTCAAACACATCA	58.548	GAGGTCCCACTGGTCAGTTG	59.965
Cluster-35688.0	TGTGTTTTCCTGTGAAAGCGG	59.596	GCACCACTTTAGCTCCCTGT	59.963	TGTGTTTTCCTGTGAAAGCGG	59.596	AGTCCGCACCACTTTAGCTC	60.037	TGTTTTCCTGTGAAAGCGGAC	59.326	GCACCACTTTAGCTCCCTGT	59.963
Cluster-64002.1
Cluster-8280.0	GAGAGACTCAACCAGCCCTG	59.751	TGCCCATAACTCATTCGCACT	60.065	GAGAGACTCAACCAGCCCTG	59.751	ACTGCCCATAACTCATTCGCA	60.065	GAGAGACTCAACCAGCCCTG	59.751	CTGCCCATAACTCATTCGCAC	59.668
Cluster-23952.0	AGGGTTCCATCTCACCTCCA	59.881	GCCGGTGTATTTCCCGTTTC	59.551	TCTAGCCCAAGTTGTCGCTC	59.753	GCCGGTGTATTTCCCGTTTC	59.551	CTAGCCCAAGTTGTCGCTCT	59.752	GCCGGTGTATTTCCCGTTTC	59.551
Cluster-87595.0
Cluster-107194.28412	CCGAACAGCTTCCATCCCTT	60.035	ACTGCTGTCCCCCTTTCCTA	60.179	ATCACCTCCTCCTGCTCCTC	60.398	ACTGCTGTCCCCCTTTCCTA	60.179	GGCTCTTCCTCATCACCTCC	59.532	ACTGCTGTCCCCCTTTCCTA	60.179
Cluster-107194.28415	GTGTTGCCGACGACCTTCTA	60.039	CGACAGATCCAGCGCTCC	60.279	ACGACCTTCTATGAACCGGC	59.825	CGACAGATCCAGCGCTCC	60.279	AAATCCTGTGGGGTTTGGGG	60.179	CGACAGATCCAGCGCTCC	60.279
Cluster-107194.28417	ATTGGACACACCTCGCACAT	59.963	GAGAGAGGGAGGGAGGGAAG	60.106	ATTGGACACACCTCGCACAT	59.963	AAAATGTCATGCGCGAGGTG	59.831	ATTGGACACACCTCGCACAT	59.963	AGAGAGAGGGAGGGAGGGAA	60.556
Cluster-107194.33606	GCAACTGCCTTGTGGTTGAG	59.969	AATGCCAACAAAAGCAGCCT	59.239	GTGCAACTGCCTTGTGGTTG	60.528	ATGCCAACAAAAGCAGCCTC	59.681	GCAACTGCCTTGTGGTTGAG	59.969	CAATGCCAACAAAAGCAGCC	59.13
Cluster-107194.33600
Cluster-105411.0	AGACTCTCGTCCCATCCAGA	59.374	TGCTTTCGAGTTCCAAACATGA	58.79	AGACTCTCGTCCCATCCAGA	59.374	TGGTCCAATCAATTTGCTTTCGA	59.428	AGACTCTCGTCCCATCCAGAA	59.994	TGCTTTCGAGTTCCAAACATGA	58.79
Cluster-107194.30101	CCCCCACACCAACTCTATCTC	59.513	CAGCAGCAATGTTGGCAACT	59.967	CCCCCACACCAACTCTATCTC	59.513	GTGCATTGCCAGTCAAGGTG	60.039	CCCCCACACCAACTCTATCT	58.415	CAGCAGCAATGTTGGCAACT	59.967
Cluster-70332.0	ACTGAGTCTCTGACACTTCTAAGT	58.618	GTCACGGATAGAGATTGGCCA	59.587	ACTGAGTCTCTGACACTTCTAAGTC	59.528	GTCACGGATAGAGATTGGCCA	59.587	ACTGAGTCTCTGACACTTCTAAGT	58.618	CGTCACGGATAGAGATTGGCC	60.603
Cluster-52452.1
Cluster-107194.70326	ATACATGCACTCACCCACGG	60.108	CACATATGTGGATTTGGTTCGGA	59.055	ATACATGCACTCACCCACGG	60.108	TCACATATGTGGATTTGGTTCGG	59.055	ATACATGCACTCACCCACGG	60.108	GTCACATATGTGGATTTGGTTCGG	60.202
Cluster-107194.70325	CAGAATGCAACAGCCTACACA	58.846	ACTCTGTGACCCCACCCTTA	59.807	CAGAATGCAACAGCCTACACA	58.846	TTGTGACTCTGTGACCCCAC	59.532	CAGAATGCAACAGCCTACACAA	59.446	ACTCTGTGACCCCACCCTTA	59.807
Cluster-107194.54000
Cluster-93489.3
Cluster-93489.2	TGCCCTTCGAATCCAATCCA	59.377	TCTTGACTTAAGCACCTCAACA	57.584	TGCCCTTCGAATCCAATCCA	59.377	TCGGACAAATGGAATTCTTGACT	58.348	TGCCCTTCGAATCCAATCCA	59.377	TTCTTGACTTAAGCACCTCAACA	58.224
Cluster-107194.61835
Cluster-107194.61834	GGGACAAATGATGGCATGGC	59.895	AGGGCCTTCATCTGTGCTTC	60.035	CGGGCGGAGTAGTGGTTTTA	59.753	AGGGCCTTCATCTGTGCTTC	60.035	GATTGGCCTAGCTCTGAGCC	60.25	AGGGCCTTCATCTGTGCTTC	60.035
Cluster-107194.61837	AGTTGTTCCTCAGTGTCAGCT	59.235	CCAGCAACTTCAACGGGACT	60.535	AGCTTGGTCCAGTTGTTCCT	59.153	TGCCAGCTGTTCCAATGAAA	58.298	AGCTTGGTCCAGTTGTTCCT	59.153	TTGCCAGCTGTTCCAATGAA	58.298
Cluster-47659.0	GTTGGTTCAGAGGGGAGTCG	60.037	GTAACCGAGCACCTTCCCTC	60.108	GGTCGAGGATGCAGCATACA	59.895	GTAACCGAGCACCTTCCCTC	60.108	TGGTCGAGGATGCAGCATAC	59.895	GTAACCGAGCACCTTCCCTC	60.108
Cluster-83313.0	ACTAGAGTTGCAACTTTATGGCA	58.348	GCACTGCACAATGAGTTGGG	60.039	ACTAGAGTTGCAACTTTATGGCA	58.348	CGCAAAGAGAAGAGCACTGC	59.834	ACTAGAGTTGCAACTTTATGGCA	58.348	GCGCAAAGAGAAGAGCACTG	59.834
Cluster-31216.1	GGCGGTCAATGAGTGAGTGA	60.037	AGAGCTTCAAATAGAGAAGACCCA	59.22	CACTCGCTCTCTCCCACTTG	60.109	AGAGCTTCAAATAGAGAAGACCCA	59.22	TCACCTACTTCTTGCTCGGC	59.753	AGAGCTTCAAATAGAGAAGACCCA	59.22
Cluster-107194.15719	TTGCTCAGACACGTCGTGAA	59.898	AGGGCTTCAAATCATCGCCA	60.034	TTGCTCAGACACGTCGTGAA	59.898	AAGGCAGACAGAATCGGAGC	60.108	TTGTTGGCTTCAAGACCCGA	59.818	AGGGCTTCAAATCATCGCCA	60.034
Cluster-107194.15719	CAAGTCCCTCCGGCAAAGAT	60.035	TGTGCAAGCAAACAAATATGCA	58.275	CAAGTCCCTCCGGCAAAGAT	60.035	TGCAAGCAAACAAATATGCAGTG	59.258	CAAGTCCCTCCGGCAAAGAT	60.035	TGTGCAAGCAAACAAATATGCAG	59.258
Cluster-86442.0	GATTTCACTCCCCATGGCCA	60.033	GGGGGTGCACCATAAGTTCA	59.961	GATTTCACTCCCCATGGCCA	60.033	TGGGGGTGCACCATAAGTTC	59.961	TGATTTCACTCCCCATGGCC	60.033	GGGGGTGCACCATAAGTTCA	59.961
Cluster-86442.0	TCCATTCCATCTCGTCCCCT	60.031	TAGCAACAAGAGACCTGCCG	60.037	TATCCCTCGGTTGACCTGGT	59.958	TAGCAACAAGAGACCTGCCG	60.037	ATCTCGTCCCCTGTGCCTAT	60.105	TAGCAACAAGAGACCTGCCG	60.037
Cluster-107194.56618
Cluster-107194.56618	CCTCCCTCCCTAATCCCCAA	60.029	TGGAAGAGGAGATGAGGCGA	60.033	CCTCCCTCCCTAATCCCCAA	60.029	CTGTTGTGGTAGCAGGGAGG	60.036	CCTCCCTCCCTAATCCCCAA	60.029	ATGGACCGGAGTTACATCGC	59.896
Cluster-107194.69608	GTACGCATACGCAGTGTTGC	60.247	TGACTGTGGTTGGGAATGGG	59.888	GTACGCATACGCAGTGTTGC	60.247	ACACAGTCCAACCTGCATCC	60.251	ACGCAGTGTTGCTTATGCAG	59.481	AATCTGGGATGGCTGTGGTG	60.034
Cluster-107194.69608	AGGTAGACAGGGATGCAGGT	59.957	CCTCAAGTAAGGATGGCATGC	59.048	AGGTAGACAGGGATGCAGGT	59.957	ACACCTCAAGTAAGGATGGCA	59.015	GGTAGACAGGGATGCAGGTC	59.534	CCTCAAGTAAGGATGGCATGC	59.048
Cluster-107194.69609	AGGGCCAGTAGTAGTCGGAG	60.107	TCAAAGGGGATGCCAAACCA	59.81	AGGGCCAGTAGTAGTCGGAG	60.107	ACATGTCAAAGGGGATGCCA	59.591	CAGGGCCAGTAGTAGTCGGA	60.395	TCAAAGGGGATGCCAAACCA	59.81
Cluster-107194.69606	GTGGTAAGCGCAAAGATGTCC	59.869	ACCTCTCCAACATACAAATCACCT	59.71	GGTGGTAAGCGCAAAGATGTC	59.869	ACCTCTCCAACATACAAATCACCT	59.71	TGGTGGTAAGCGCAAAGATG	58.836	ACCTCTCCAACATACAAATCACCT	59.71
Cluster-107194.69605
Cluster-107194.69602
Cluster-57675.0	TGTCTGGTGCGAAGATGTCC	60.037	CATGGTCCATGGCTGACACT	60.035	TGTCTGGTGCGAAGATGTCC	60.037	ATGGTCCATGGCTGACACTC	59.746	GGGTTGTCTGGTGCGAAGAT	60.322	CATGGTCCATGGCTGACACT	60.035
Cluster-45748.0	CCACACCGGGAAGAGTACAA	59.317	TCGGTGTTCCAGTGTTGCTT	60.107	ACAACCAAAGTCCCACACGG	60.75	TCGGTGTTCCAGTGTTGCTT	60.107	ACAACCAAAGTCCCACACGG	60.75	CTGAGGCCCAGTTCTGTGTT	59.891
Cluster-107194.54617	ACCACCTACATTGCTGCTGA	59.308	CCTCACTGCTCCTGTGGATG	60.108	ACCACCTACATTGCTGCTGA	59.308	CAGGTGATGTGTGGGACTCG	60.39	ACCACCTACATTGCTGCTGA	59.308	CTCCTGTGGATGTTGCCTCC	60.394
Cluster-107194.2270	TGCGCACAACTCTTCTCCAT	59.965	AGCAGCGTCGTCTTTGTGTA	59.968	ATGCGCACAACTCTTCTCCA	59.965	AGCAGCGTCGTCTTTGTGTA	59.968	TGCGCACAACTCTTCTCCAT	59.965	AGGAGAGCAGGGAAGAGAGG	60.032
Cluster-107194.54612	TTACCTCTGCAGCTTGGGTG	59.963	GACATATCTGGAGGCCGACA	58.959	GTTACCTCTGCAGCTTGGGT	59.963	GACATATCTGGAGGCCGACA	58.959	TTACCTCTGCAGCTTGGGTG	59.963	GTGGTGCAGTTCACGATTCAC	60.07
Cluster-85043.0	TTCATGCGGATGACCAGCTT	60.035	TTGGACCCAGCGATCTTTCC	60.035	GATGGATACCGTGCTTCCGT	59.896	TTGGACCCAGCGATCTTTCC	60.035	CCTCTGCAACTGCTACGGAT	59.823	TTGGACCCAGCGATCTTTCC	60.035
Cluster-86001.0	CGCTCGCTCACCATATCAGA	59.688	TAAGGGCTTCGAGGGCTTTG	60.035	TCGCTCGCTCACCATATCAG	59.688	TAAGGGCTTCGAGGGCTTTG	60.035	CTCGCTCGCTCACCATATCA	59.688	TAAGGGCTTCGAGGGCTTTG	60.035
Cluster-76083.0	TCACACCATCTCCCATGCAC	60.035	GGGCATCTCAGACCACATGG	60.465	ACCATCTCCCATGCACGTTT	59.962	GGGCATCTCAGACCACATGG	60.465	TCACACCATCTCCCATGCAC	60.035	GGCATCTCAGACCACATGGA	59.457
Cluster-107194.65033	TTCGATCGATTTCGGCTGCT	60.179	CCCGTACTTTCGTCCCCAAA	59.965	CTTCGATCGATTTCGGCTGC	59.769	CCCGTACTTTCGTCCCCAAA	59.965	TTCGATCGATTTCGGCTGCT	60.179	TTTCCCCGTACTTTCGTCCC	59.679
Cluster-107194.15537	TGGAGGCACGTATCTGAGAA	58.153	GTGCAGCAACCTTTTCAGCA	59.897	TTGGAGGCACGTATCTGAGA	58.153	GTGCAGCAACCTTTTCAGCA	59.897	TGGAGGCACGTATCTGAGAAAC	60.094	GTGCAGCAACCTTTTCAGCA	59.897
Cluster-107194.15537
Cluster-107194.15536
Cluster-107194.15536	TCAACAGATCGTCGTGGCAA	59.967	ATCATCCGCGTCCTTGTTGT	60.036	GCCTTGGTGGGACTTAACGA	59.964	ATCATCCGCGTCCTTGTTGT	60.036	GACGCCTTGGTGGGACTTAA	59.964	ATCATCCGCGTCCTTGTTGT	60.036
Cluster-107194.15536	ACAACAAGGACGCGGATGAT	60.036	GCCCCTATCATCCCTCTCCT	59.882	ACAACAAGGACGCGGATGAT	60.036	AGCCCCTATCATCCCTCTCC	59.882	ACAACAAGGACGCGGATGAT	60.036	CCAGCCCCTATCATCCCTCT	60.179
Cluster-107194.15534	TCCTGACATTGAACCGGCAA	59.89	GAGGACGGAAGAATGGCTGT	59.749	TCCTGACATTGAACCGGCAA	59.89	CGGAAGAATGGCTGTTGAGC	59.551	CTCCTGACATTGAACCGGCA	60.322	GAGGACGGAAGAATGGCTGT	59.749
Cluster-85614.0
Cluster-30646.0	CCCAACTTGTCATCCGGTGA	59.964	GGGGAGAGGATTACCCAGCT	60.401	TCCCAACTTGTCATCCGGTG	59.964	GGGGAGAGGATTACCCAGCT	60.401	ACTCCGATGACGAAGCGTTT	60.039	GGGGAGAGGATTACCCAGCT	60.401
Cluster-107194.14667	GCAGGGGAAGGCTGTTTACA	60.251	TTGTCTCTCCCTCACCCCTC	60.252	GCAGGGGAAGGCTGTTTACA	60.251	CTCCCTCACCCCTCTGCTTA	60.326	GCAGGGGAAGGCTGTTTACA	60.251	ATTGTCTCTCCCTCACCCCT	59.581
Cluster-107194.14667
Cluster-107194.14661	CGCCTTCATCAGATCCGGAA	59.895	GCTCTTACGGCAACAACAGC	60.11	TCTGCGCCTTCATCAGATCC	59.894	GCTCTTACGGCAACAACAGC	60.11	TGGTGGAGGATTGAAGCGAG	59.75	GCTCTTACGGCAACAACAGC	60.11
Cluster-107194.14669
Cluster-107194.47543
Cluster-107194.47542
Cluster-107194.47542
Cluster-45360.0
Cluster-5049.0	CCAACAATGAAACCAGCCCC	59.679	TGTTCTGTGCGTTGCAACAG	59.901	CCAACAATGAAACCAGCCCC	59.679	CTGTGTTCTGTGCGTTGCAA	59.901	CCAACAATGAAACCAGCCCC	59.679	GTGTTCTGTGCGTTGCAACA	60.179
Cluster-105231.2	AACCCTCTTCCCCTGGTCAT	60.179	GAGCCGCTTGTCCATTAAGC	59.621	TTAGCCAACCCTCTTCCCCT	60.179	GAGCCGCTTGTCCATTAAGC	59.621	AACCCTCTTCCCCTGGTCAT	60.179	CGAGCCGCTTGTCCATTAAG	59.347
Cluster-105231.2	AGTACGCGGAATCTTGGGAC	59.825	ACTTCAAAACCCGCAATCGC	60.04	AGCTGAATCATCCCGTTCGG	60.179	ACTTCAAAACCCGCAATCGC	60.04	CCGAGCTGAATCATCCCGTT	60.179	ACTTCAAAACCCGCAATCGC	60.04
Cluster-105231.2	TTGAGATCGCCTGAGGAGGA	60.033	AATGACCCGAAACCCATCCC	60.034	GCGATTGCGGGTTTTGAAGT	60.04	AATGACCCGAAACCCATCCC	60.034	GCGATTGCGGGTTTTGAAGT	60.04	CTCCCCTCTCCTCTCACCAA	59.958
Cluster-107194.63602	CGGGCTTTGTTAAGGTTAGCT	58.567	ACCTCGGACAAACATCACCA	59.238	CCGGGCTTTGTTAAGGTTAGC	59.529	CCTCGGACAAACATCACCAA	58.109	CGGGCTTTGTTAAGGTTAGCT	58.567	ACCTCGGACAAACATCACCAA	59.858
Cluster-107194.63602	ATCTTGTGCCGGAGTTGGTT	59.89	ACAGTGTATCTCGGCTCATCA	58.621	AATCTTGTGCCGGAGTTGGT	59.89	ACAGTGTATCTCGGCTCATCA	58.621	TGTGCCGGAGTTGGTTAACA	59.819	ACAGTGTATCTCGGCTCATCA	58.621
Cluster-41460.0
Cluster-56240.0	TCGCGACACCCTTATGGATG	59.896	TGAAAGTCTTCCATGCTCGTCA	59.963	TGGATCGCGACACCCTTATG	59.896	TGAAAGTCTTCCATGCTCGTCA	59.963	GTGGATCGCGACACCCTTAT	59.896	TGAAAGTCTTCCATGCTCGTCA	59.963
Cluster-107194.56812	GGATGTCAGTGGCGCTTCTA	59.824	TGAAGAAGTTCGAAGGGAAGAA	57.317	GGATGTCAGTGGCGCTTCTA	59.824	GATGAAGAAGTTCGAAGGGAAGA	58.178	GGATGTCAGTGGCGCTTCTA	59.824	ATGAAGAAGTTCGAAGGGAAGA	57.108
Cluster-107194.56819	AGAGATAACCAGTTTCTGCCCT	58.815	GGTCCTCTCCCTTCTCTCCA	59.663	AGAGATAACCAGTTTCTGCCCT	58.815	CCTCTCCCTTCTCTCCAGGT	59.662	AGAGATAACCAGTTTCTGCCCT	58.815	GGGTCCTCTCCCTTCTCTCC	60.398
Cluster-70532.0	AAATAGCGGGCATAGGCAGG	60.251	CGCGACCTGATTCGGAGTTA	59.9	AAATAGCGGGCATAGGCAGG	60.251	GGGTCAGGTTTGGATCCGAC	60.393	AAATAGCGGGCATAGGCAGG	60.251	ATCGGGTCAGGTTTGGATCC	59.453
Cluster-21858.0
Cluster-107194.69491	GCGCCGTCAATTCAATCCAA	59.83	ACCCTCAATGATGAAGGCCG	60.107	GCGCCGTCAATTCAATCCAA	59.83	GATGAAGGCCGAAGCAAAGC	60.179	GCGCCGTCAATTCAATCCAA	59.83	CCCTCAATGATGAAGGCCGA	59.819
Cluster-107194.69491	GCGCCGTCAATTCAATCCAA	59.83	ACCCTCAATGATGAAGGCCG	60.107	GCGCCGTCAATTCAATCCAA	59.83	GATGAAGGCCGAAGCAAAGC	60.179	GCGCCGTCAATTCAATCCAA	59.83	CCCTCAATGATGAAGGCCGA	59.819
Cluster-107194.13711	CGAAGGGAGATATGCACGCT	59.967	TCACGAGTCTTGTTGCACGA	59.898	CGAAGGGAGATATGCACGCT	59.967	ACGAGTCTTGTTGCACGACT	59.898	GGCACGAAGGGAGATATGCA	59.893	TCACGAGTCTTGTTGCACGA	59.898
Cluster-48518.0
Cluster-89107.0	CGAGATGGGTCAGCCTCATC	59.967	CGGTCTTTTGAGGCCGACTA	59.754	TACGAGATGGGTCAGCCTCA	60.034	CGGTCTTTTGAGGCCGACTA	59.754	TGCAGTCGTTCTCTTGGTCC	59.966	CGGTCTTTTGAGGCCGACTA	59.754
Cluster-42318.0	TGCAAGCGAAAAGAACAAGTCA	59.578	TGCAGTCCTGAGGAAATAAGCA	59.694	TGCAAGCGAAAAGAACAAGTCA	59.578	AGGTAAAAGAGTACCCCTGCA	58.372	TGCAAGCGAAAAGAACAAGTCA	59.578	GCAGTCCTGAGGAAATAAGCAG	59.058
Cluster-17018.0	CGAGCAACAACCGCAAAGAA	59.971	TTTGCAAGCTGAACATGGGC	59.966	CGAGCAACAACCGCAAAGAA	59.971	TTTGCAAGCTGAACATGGGC	59.966	CGAGCAACAACCGCAAAGAA	59.971	CGCAACACATTGAGGCGAAT	59.831
Cluster-102426.1	TGTTGACGATGACAGCCTCC	60.037	AGTGCACATCATTCAAGGCT	57.789	TGTTGACGATGACAGCCTCC	60.037	TCAAGTGCACATCATTCAAGGC	59.77	TGTTGACGATGACAGCCTCC	60.037	CAAGTGCACATCATTCAAGGCT	59.769
Cluster-107194.18807	CACCCTCACCTGTCTCAACC	59.965	GCCTTGAAGGAGGAGACCAG	59.748	CCACCCTCACCTGTCTCAAC	59.965	GCCTTGAAGGAGGAGACCAG	59.748	CACCCTCACCTGTCTCAACC	59.965	GAGAGGCTGAGGAGGGAGAG	60.468
Cluster-90386.0	AGGGAGCCACAAAACTTACTGT	59.825	TGGATCTTCATGCCGCTTGT	60.035	TGAAGGGAGCCACAAAACTT	57.547	TGGATCTTCATGCCGCTTGT	60.035	GGGAGCCACAAAACTTACTGT	58.417	TGGATCTTCATGCCGCTTGT	60.035
Cluster-90386.0	GGGGTTGCGACGACTATCAT	59.896	TGCAAACACCACGTCTCTGT	60.108	GGGGTTGCGACGACTATCAT	59.896	GTGGCTATGCAAACACCACG	60.11	GTTGGCTCAACCCCAGAAGA	59.89	TGCAAACACCACGTCTCTGT	60.108
Cluster-15312.0	ACCATTGTATGCGCAATCACA	58.909	TGGGAGAGTTGAGCAGCTTG	59.964	ACCATTGTATGCGCAATCACAG	59.902	TGGGAGAGTTGAGCAGCTTG	59.964	ACCATTGTATGCGCAATCACA	58.909	AGACAGGCTGGGAGAGTTGA	60.179
Cluster-70619.0
Cluster-70619.0
Cluster-107194.17584	GGACTGTTGTGATAAATGTGCCT	59.241	TTCCCAACAAAATCCAGTCCA	57.679	AGGACTGTTGTGATAAATGTGCC	59.241	TTCCCAACAAAATCCAGTCCA	57.679	GGACTGTTGTGATAAATGTGCCT	59.241	TCCCAACAAAATCCAGTCCAT	57.459
Cluster-107194.17585	AGTCGAGAGAGACATTGGGT	57.776	TGTGTGCCTTAAATGCTGATAGT	58.411	AGTCGAGAGAGACATTGGGT	57.776	AATTGTGTGCCTTAAATGCTGA	57.13	AGTCGAGAGAGACATTGGGT	57.776	TTGTGTGCCTTAAATGCTGATAGT	58.99
Cluster-107194.17586
Cluster-107194.17581	TTATCGGCATCGGAGCAGAC	59.968	TATTTGGGGGAGGACAACGC	60.035	CCGGAAATGGAGGCAGGATT	60.107	TATTTGGGGGAGGACAACGC	60.035	TTATCGGCATCGGAGCAGAC	59.968	CCGACGATCGTCACTGTTCT	59.832
Cluster-107194.17582
Cluster-107194.17588
Cluster-57218.1	TCTTCGAGCACCTTGCCAAT	59.963	CGCCGACGAGAAAACGAATC	59.977	TCTTCGAGCACCTTGCCAAT	59.963	AGGAAAGGGCGTAAGAAGGC	60.035	TCTTCGAGCACCTTGCCAAT	59.963	GCGTTAGACTCCCCCGAAAA	60.037
Cluster-61700.0	ACGAGGCTCTCTTGGAGGAT	60.033	TCGTTTTTGTTGTTTGTGTTTGCT	59.492	ACGAGGCTCTCTTGGAGGAT	60.033	TCGTTTTTGTTGTTTGTGTTTGC	58.237	ACGAGGCTCTCTTGGAGGAT	60.033	CGTTTTTGTTGTTTGTGTTTGCT	58.233
Cluster-107194.57589	CTAGGGTTTTGTTGCAGCCC	59.397	GCTGACACCGGAGTAAGGAC	60.109	CTAGGGTTTTGTTGCAGCCC	59.397	TGACACCGGAGTAAGGACCT	59.886	CTAGGGTTTTGTTGCAGCCC	59.397	ACCGGAGTAAGGACCTGGAA	59.884
Cluster-72566.0	AGGTTAAGAGATAGCCGGGT	57.526	TCAAGGCCCCATACAAACCC	59.96	AGGTTAAGAGATAGCCGGGT	57.526	GGGTCAAGGCCCCATACAAA	59.96	GGTAGGTTAAGAGATAGCCGGG	59.438	TCAAGGCCCCATACAAACCC	59.96
Cluster-19512.0	TGGTCCAAGAAGCCAAAGCA	60.106	AGAGGAGCAGTATTGGCACC	59.456	TGGTCCAAGAAGCCAAAGCA	60.106	GCAGTATTGGCACCTTTCCC	59.182	CTGGTCCAAGAAGCCAAAGC	59.4	AGAGGAGCAGTATTGGCACC	59.456
Cluster-107194.1965	GGGGGAAAAGGAGGTGATGG	60.033	TGTTGTTCCCACAGCAAGGA	59.743	GGGGGAAAAGGAGGTGATGG	60.033	TGTTCCCACAGCAAGGAGAA	59.157	GGGGGAAAAGGAGGTGATGG	60.033	TTGTTCCCACAGCAAGGAGA	59.157
Cluster-107194.1965
Cluster-107194.1960	TGCTGTTGCTGCTACTGCTA	59.679	GACAACATTGTCGCACAAGT	57.244	TGCTGTTGCTGCTACTGCTA	59.679	GACAACATTGTCGCACAAGTT	57.935	CTGCTGTTGCTGCTACTGCT	60.954	GACAACATTGTCGCACAAGT	57.244
Cluster-107194.1960	CGCCGTTTCATTCTCCTCCT	60.108	TCACGTAGAAACAAAATGATGAAGT	57.509	TCGCCGTTTCATTCTCCTCC	60.108	TCACGTAGAAACAAAATGATGAAGT	57.509	AGTCAACCCAACACCATCCC	59.888	TCACGTAGAAACAAAATGATGAAGT	57.509
Cluster-107194.1961	CCCACTGCCTTATTTTTAGTTGGT	59.473	ACCCCACCAGTATCGGTACA	59.958	CCCACTGCCTTATTTTTAGTTGGT	59.473	TGCTTCATAGTTCTCGGGCC	59.822	CCCACTGCCTTATTTTTAGTTGGT	59.473	ATCCATAGAGCCGTACCCGT	60.179
Cluster-107194.51393
Cluster-43155.0	TTTTGCGGCTGCTGATGATG	59.828	TCCATACCCACCACCATTCC	59.077	TTTTGCGGCTGCTGATGATG	59.828	CCATACCCACCACCATTCCT	59.074	GCCCTAGCCCTAGAGCCTTA	60.179	TCCATACCCACCACCATTCC	59.077
Cluster-107194.205
Cluster-107194.207	CAAGCCTCCCCCATATCTGC	60.251	TTGAAGAAGATATCATTCTTGCTGTT	57.429	CAAGCCTCCCCCATATCTGC	60.251	TTTGAAGAAGATATCATTCTTGCTGT	57.429	GCAAGCCTCCCCCATATCTG	60.251	TTGAAGAAGATATCATTCTTGCTGTT	57.429
Cluster-93346.0	CCTCTCCTTCTCAACAGAGGG	59.17	TCGATGCTCGAATCCTCTGC	59.969	CCTCTCCTTCTCAACAGAGGG	59.17	CGATGCTCGAATCCTCTGCT	59.968	CCTCTCCTTCTCAACAGAGGG	59.17	GAAGGCCCTCCAATTGTCGA	60.035
Cluster-93346.0	AGCTTAATCACCCATCCATGCA	60.092	GTTGAGAATATATATGGCAGCAAAAAT	57.081	GCTTAATCACCCATCCATGCA	58.69	GTTGAGAATATATATGGCAGCAAAAAT	57.081	AGCTTAATCACCCATCCATGC	58.409	GTTGAGAATATATATGGCAGCAAAAAT	57.081
Cluster-107194.19389
Cluster-107194.6605	ACTTGCCAGCCAGCATTTTG	59.966	ACGAAAACCTCACACCGAAA	57.973	ACTTGCCAGCCAGCATTTTG	59.966	AACGAAAACCTCACACCGAA	57.973	ACTTGCCAGCCAGCATTTTG	59.966	AAACGAAAACCTCACACCGA	57.973
Cluster-107194.45514	CTCTTTCTCTGTGATCGGGGG	59.862	CATGCCGCCTCTGAAGTGTA	60.108	CCTCTTTCTCTGTGATCGGGG	59.862	CATGCCGCCTCTGAAGTGTA	60.108	CTTTCTCTGTGATCGGGGGA	58.805	CATGCCGCCTCTGAAGTGTA	60.108
Cluster-107194.45514	ATGTCAATGCACACCGAGGT	59.963	AAACGAAAATGTAAACCATCTTCTTTT	57.406	ATGTCAATGCACACCGAGGT	59.963	AAAACGAAAATGTAAACCATCTTCTTT	57.406	ATGTCAATGCACACCGAGGT	59.963	AAAAACGAAAATGTAAACCATCTTCTT	57.406
Cluster-68370.0	TGAGTTTTGCATGCCCTTCT	58	TGCAGACCCCAAGTTAGACA	58.57	TTGCATGCCCTTCTTAGCTT	57.779	TGCAGACCCCAAGTTAGACA	58.57	TTTGCATGCCCTTCTTAGCT	57.779	TGCAGACCCCAAGTTAGACA	58.57
Cluster-62966.1	CGCACTCTCTCCTCCTAAGG	58.971	GCACTCAAATCAAGGGCGAT	58.902	GGTCAATTTCACCGCTCATCC	59.598	GCACTCAAATCAAGGGCGAT	58.902	CGCACTCTCTCCTCCTAAGG	58.971	GCACTCAAATCAAGGGCGATT	59.526
Cluster-107194.61198	ATTTGTTGCGTGGCATGCTT	59.966	GCGAGGGAATGAAATGAAGCA	59.255	TTTGTTGCGTGGCATGCTTT	60.179	GCGAGGGAATGAAATGAAGCA	59.255	ATTTGTTGCGTGGCATGCTT	59.966	AGCGAGGGAATGAAATGAAGC	58.98
Cluster-87605.0	AGCCACCCCAAAACAGAGAA	59.444	CCTCCTCTGCTTTGATGGCA	60.035	AAGCCACCCCAAAACAGAGA	59.444	CCTCCTCTGCTTTGATGGCA	60.035	AGCCACCCCAAAACAGAGAA	59.444	GCTTAGCTTCTGAGTGGCCA	60.036
Cluster-87605.0	ATCACTTGCAGAGGAGTGCC	60.036	GCATCGAACTGTTACATTAAAACCC	59.202	TATGAACTGATGGCGCCGAG	60.249	GCATCGAACTGTTACATTAAAACCC	59.202	CCGGAATCACTTGCAGAGGA	59.75	GCATCGAACTGTTACATTAAAACCC	59.202
Cluster-82043.0
Cluster-82043.0	GGGATTTGACCTCCTTGGCA	59.96	CCTCCATGGTCTGTTCACCC	60.035	CGGGGATTTGACCTCCTTGG	60.394	CCTCCATGGTCTGTTCACCC	60.035	TCGGGGATTTGACCTCCTTG	59.382	CCTCCATGGTCTGTTCACCC	60.035
Cluster-107194.61199	CCGTGTAACTGGCAAGGGAA	60.251	AAAACACGCAGGGCCTTAGA	59.89	CCGTGTAACTGGCAAGGGAA	60.251	CAAAACACGCAGGGCCTTAG	59.759	CCGTGTAACTGGCAAGGGAA	60.251	ACGCAGGGCCTTAGACAAAT	59.672
Cluster-77559.0	ATGTTTTGCTACCATTTGAGCA	57.13	AAGGCCCATTTGCTGATCCA	59.958	TCGTGGTCGACCTATTTTAGCA	59.507	TTGTTAACGCATCGGAGTCT	57.264	AATGTTTTGCTACCATTTGAGCA	57.787	AAGGCCCATTTGCTGATCCA	59.958
Cluster-26160.0
Cluster-70297.1	TTGGTTCGTCCTCGTGAGTG	59.968	CAACAATTCCACTGCCGCAA	59.968	TTGGTTCGTCCTCGTGAGTG	59.968	AACAACAATTCCACTGCCGC	59.968	TTGGTTCGTCCTCGTGAGTG	59.968	TGAATCCAAGAAACCCCCGG	59.961
Cluster-70297.0	TTCGGCAAGACACAAGCTCT	59.893	CCAACGACCATGGACGATCT	59.824	CCATTCGGCAAGACACAAGC	60.11	CCAACGACCATGGACGATCT	59.824	TTCGGCAAGACACAAGCTCT	59.893	TTAGCCAACGACCATGGACG	60.391
Cluster-6878.0	GACCACCATGAACTCACTCAGA	59.7	ACAGGGTTGACATCAGGCTG	59.963	AGACCACCATGAACTCACTCAG	59.699	ACAGGGTTGACATCAGGCTG	59.963	ACCACCATGAACTCACTCAGA	58.671	ACAGGGTTGACATCAGGCTG	59.963
Cluster-19456.0	TCAACAACAATGGCAAGGGT	58.213	AGAGTGATCGACGCACATCC	59.899	TCAACAACAATGGCAAGGGT	58.213	CAGGACCGGAAGCTCTTGAG	60.108	TCAACAACAATGGCAAGGGT	58.213	GAAGCTCTTGAGCTCGTCGT	60.11
Cluster-92596.0	CCTGACCTACTGATACCACACA	58.903	ACAGAGTGTGCACAAGAGAGT	59.241	TCCTGACCTACTGATACCACACA	60.245	ACAGAGTGTGCACAAGAGAGT	59.241	TCCTGACCTACTGATACCACAC	58.637	ACAGAGTGTGCACAAGAGAGT	59.241
Cluster-107194.29219	AATCTCGTCGGCCTCTCAGA	60.394	AATCTGGCACGGGTGATCTC	59.821	AAATCTCGTCGGCCTCTCAG	59.542	AATCTGGCACGGGTGATCTC	59.821	AATCTCGTCGGCCTCTCAGA	60.394	AAGAGAGGCGAGCGAGAGAT	60.465
Cluster-107194.29218	GCCAGCAAGAAAAACTGCGA	59.969	TCCACGAAATAGGGCATGCA	59.746	TGGCTGCCAGCAAGAAAAAC	59.895	TCCACGAAATAGGGCATGCA	59.746	TGCCAGCAAGAAAAACTGCG	60.249	TCCACGAAATAGGGCATGCA	59.746
Cluster-107194.29210	AGGTCTGGGGGTGACATGTA	59.882	ACAGTAATACAATGGTGTGACAGTG	59.299	TAGGTCTGGGGGTGACATGT	59.882	ACAGTAATACAATGGTGTGACAGTG	59.299	GGTCTGGGGGTGACATGTAC	59.748	ACAGTAATACAATGGTGTGACAGTG	59.299
Cluster-107194.29212
Cluster-74801.3	TGGCTTCCACTGATCCATCG	59.821	GTCCTCTCCTCTCCTGCTGA	60.034	ACCCTTTGACTGGAGTTGGC	60.179	GTCCTCTCCTCTCCTGCTGA	60.034	TGGCTTCCACTGATCCATCG	59.821	CCACTCGCCATTTGTCCTCT	60.036
Cluster-74801.0
Cluster-74801.1	CGAAGAAGTCCTCGGATGGA	58.896	AAACTGAACCCACCCACTGG	60.106	TCGAAGAAGTCCTCGGATGG	58.896	AAACTGAACCCACCCACTGG	60.106	CGAAGAAGTCCTCGGATGGA	58.896	CCTATATCTCTGCCCGCGTG	60.109
Cluster-46181.1	TCGATTGATTTCGGAAAGCTTGT	59.249	CAGGCCCGACCCAACAATAT	60.107	CGATTGATTTCGGAAAGCTTGT	57.916	CAGGCCCGACCCAACAATAT	60.107	TTCGATTGATTTCGGAAAGCTTGT	59.785	CAGGCCCGACCCAACAATAT	60.107
Cluster-1047.0
Cluster-90432.0	AAAGGTATGGGCCTGCTTGT	59.591	ATGAGAGCCAAAGTGTTGCT	57.717	AAAGGTATGGGCCTGCTTGT	59.591	TGAGAGCCAAAGTGTTGCTAGA	59.631	AAAGGTATGGGCCTGCTTGT	59.591	TGAGAGCCAAAGTGTTGCTAG	58.229
Cluster-107194.3959	TTCTCTGTGCTCCATGGCTG	60.036	TGGACATCTGGCAATGCACA	60.251	TTCTCTGTGCTCCATGGCTG	60.036	ACGGGAGCAGGTTACTGTTT	59.237	TTCTCTGTGCTCCATGGCTG	60.036	TGTGCGGTTTGGACATCTGG	60.889
Cluster-107194.49174
Cluster-107194.49174	GACCTAGGGCTGAATTGGGAG	59.858	AGGTCCCTTTCATGGCTTCA	58.924	GACCTAGGGCTGAATTGGGAG	59.858	TGAAGGTCCCTTTCATGGCT	58.924	GACCTAGGGCTGAATTGGGA	58.787	AGGTCCCTTTCATGGCTTCA	58.924
Cluster-103421.0
Cluster-55245.0
Cluster-62853.0
Cluster-53219.0
Cluster-72859.0	CTGTCCTCGCTTCCCCTTTT	59.963	GCTTCCCTAGATCCGACAGC	59.967	CTGTCCTCGCTTCCCCTTTT	59.963	CGAGCTCCTCTGCAACAGAA	60.038	CTGTCCTCGCTTCCCCTTTT	59.963	CGACAGCCCTCGATGATCTC	60.04
Cluster-72859.0	GCTGTCGGATCTAGGGAAGC	59.967	ATCCTCCTCCTCCATGACCC	60.105	CTGTCCTCGCTTCCCCTTTT	59.963	ATCCTCCTCCTCCATGACCC	60.105	GAGATCATCGAGGGCTGTCG	60.04	ATCCTCCTCCTCCATGACCC	60.105
Cluster-107194.41362	GCATTCGACTGGCAATACGG	59.695	AGGGCTGTGTTTGAACCTGT	59.741	CGACTGGCAATACGGTTTTCC	59.87	AGGGCTGTGTTTGAACCTGT	59.741	GAGCATTCGACTGGCAATACG	59.741	AGGGCTGTGTTTGAACCTGT	59.741
Cluster-107194.41362
Cluster-107194.41366	TTTTTGCGCTGAACACCTCG	59.971	GCATCGAGGGTTTTGACTGC	59.831	CGCTGAACACCTCGCATCTA	60.179	GCATCGAGGGTTTTGACTGC	59.831	TTTTTGCGCTGAACACCTCG	59.971	CGCATCGAGGGTTTTGACTG	59.556
Cluster-107194.41364	CCACCAAGGCTCCAAGTCAA	60.179	ACATGCCCACTATGCATCCT	59.151	CCACCAAGGCTCCAAGTCAA	60.179	CACATGCCCACTATGCATCC	59.043	CCACCAAGGCTCCAAGTCAA	60.179	TGCCCACTATGCATCCTTTGT	59.994
Cluster-51990.0	TTCACCCAAAGGCACCCAAT	60.105	TAGCGGAAGAAGATCCTGCG	59.614	ATTCACCCAAAGGCACCCAA	60.105	TAGCGGAAGAAGATCCTGCG	59.614	AATTCACCCAAAGGCACCCA	60.105	TAGCGGAAGAAGATCCTGCG	59.614
Cluster-103242.0	CCACGAGTTGTTCCACACCT	60.179	GCAATCTGCTTGGGAGTTGA	58.462	TCCACGAGTTGTTCCACACC	60.179	GCAATCTGCTTGGGAGTTGA	58.462	CAGACGATGGTGGTGCTCAA	60.321	GCAATCTGCTTGGGAGTTGA	58.462
Cluster-44070.0	ACGCAGGAAAAACGATAAGCA	58.852	AGGCCTTTAGGTGAGCAAAA	57.324	ACGCAGGAAAAACGATAAGCA	58.852	AAGGCCTTTAGGTGAGCAAA	57.324	ACGCAGGAAAAACGATAAGCA	58.852	AAGGCCTTTAGGTGAGCAAAA	58.043
Cluster-64466.0	TGCCATATGGATTCCGTAGCA	59.303	GAATGCTTGTTTGGGCTCCA	59.032	TGCCATATGGATTCCGTAGCA	59.303	TGAATGCTTGTTTGGGCTCC	59.032	TGCCATATGGATTCCGTAGCA	59.303	AATGCTTGTTTGGGCTCCAG	59.029
Cluster-107194.2025	TCTTTTTGTGTGTGTATGTGTGTGT	59.818	AGAGCCCTAAAAACTGCCCC	59.96	TCTTTTTGTGTGTGTATGTGTGTGT	59.818	AGCCCTAAAAACTGCCCCAA	59.81	TTTTTGTGTGTGTATGTGTGTGT	57.622	AGAGCCCTAAAAACTGCCCC	59.96
Cluster-104806.0	GGGCAGCAGATATTGGAGCA	60.179	GAACCTGACTTCCGGGATGG	60.108	GGGCAGCAGATATTGGAGCA	60.179	AGGGAGGCTGTCCTTACCTT	59.881	GGGCAGCAGATATTGGAGCA	60.179	AAGGGAGGCTGTCCTTACCT	59.881
Cluster-59673.0	ATCGTGAGGCCTTGGTGTTT	59.89	GCACTAACATGCCTCAATCCA	58.632	TGGTTATCGTGAGGCCTTGG	59.748	GCACTAACATGCCTCAATCCA	58.632	GGTTATCGTGAGGCCTTGGT	59.748	GCACTAACATGCCTCAATCCA	58.632
Cluster-107194.23603	ACAGCCATTGCCAACAAAGC	60.25	GAGGCCTTGAGTTCCTTTGGA	59.926	ACAGCCATTGCCAACAAAGC	60.25	AGAGGCCTTGAGTTCCTTTGG	59.925	CCAACAGCCATTGCCAACAA	59.894	GGCCTTGAGTTCCTTTGGAC	58.752
Cluster-5062.0
Cluster-5062.1	CCGATGACAGACCAGACACC	60.109	TCCTGGTTCCACCACTGAGA	60.105	CGGGGAGATTTAGAGCGACG	60.318	TCCTGGTTCCACCACTGAGA	60.105	CGATGACAGACCAGACACCG	60.457	TCCTGGTTCCACCACTGAGA	60.105
Cluster-107194.58787	TGCTGACGATCCTTGACCAG	59.753	TGGTGAACAGTAGGTGCCAC	59.892	CTGCTGACGATCCTTGACCA	59.753	TGGTGAACAGTAGGTGCCAC	59.892	GCTGACGATCCTTGACCAGT	59.752	TGGTGAACAGTAGGTGCCAC	59.892
Cluster-107194.58787	TGTGATTTTGCGAGAGTGGAGA	59.963	AATGATGACATGGCCAGGCA	60.033	TGTGATTTTGCGAGAGTGGAGA	59.963	GCCAGGCAGAGTAGTGGTTT	59.963	TGTGATTTTGCGAGAGTGGAGA	59.963	TTTCCGCTCGTGGACTGAAA	59.895
Cluster-107194.58783	GAATTGCATCTCGAGCGCTG	60.042	GCTTCACCTCTACGTGGAAA	57.549	CTTTTGTCGTTGCTGCCACA	59.9	GCTTCACCTCTACGTGGAAA	57.549	AGAATTGCATCTCGAGCGCT	60.179	GCTTCACCTCTACGTGGAAA	57.549
Cluster-107194.58781	GGTGGGGATGAAGAATGGCA	60.033	TCTTCACCTCTGCGTGGAAA	59.244	CTTTTGTCGTTGCTGCCACA	59.9	TCTTCACCTCTGCGTGGAAA	59.244	AACCTTTTGTCGTTGCTGCC	59.898	TCTTCACCTCTGCGTGGAAA	59.244
Cluster-107194.58780
Cluster-107194.8817	ACGTGGGCTGATGACATTTT	58.09	AGGGCTTGACAAGTTCGTGA	59.532	CAATCGTCTGCCCTTTGTTCA	59.121	AGGAGCTCATCAAATGCGGA	59.457	ACGTGGGCTGATGACATTTT	58.09	AGGAGCTCATCAAATGCGGA	59.457
Cluster-107194.60884
Cluster-40061.0
Cluster-16443.0	TCCCCTAAATGAAAATCTCTTATCTTC	57.147	TTGCCGAGGGAGAGAGATCA	60.033	TCCCCTAAATGAAAATCTCTTATCTTC	57.147	TGAAGTTATGCCGCCCAAGT	59.962	CCCCTAAATGAAAATCTCTTATCTTCT	57.141	TTGCCGAGGGAGAGAGATCA	60.033
Cluster-98860.1	GAGCCTTCCAGATTTGGGCT	60.034	AGACAGTCTCCTACTCCCACA	59.289	AGAGCCTTCCAGATTTGGGC	60.034	AGACAGTCTCCTACTCCCACA	59.289	GAGCCTTCCAGATTTGGGCT	60.034	AAGACAGTCTCCTACTCCCACA	59.89
Cluster-75637.0	AGCAAGCTAATTTGACGGGT	57.8	CGCAAAGGGCTCCCAAAATC	60.109	AGCAAGCTAATTTGACGGGT	57.8	GCAAAGGGCTCCCAAAATCC	59.75	AGCAAGCTAATTTGACGGGT	57.8	ATTTTTGCGCAAAGGGCTCC	60.321
Cluster-76282.0
Cluster-35532.0	AGGCCTCAAAATGAACGTCA	57.73	GATGAATTTGAGCTGCCCGC	60.249	AGGCCTCAAAATGAACGTCA	57.73	GAGTGTTTGGACGGCTGGAT	60.322	AGGCCTCAAAATGAACGTCA	57.73	TGGATGGTCGGGGAGATGAA	60.326
Cluster-107207.0	ACACCTCCAACATAAACAACCA	58.095	TAGGCTCCTTGCTCCTCCAT	60.031	ACACCTCCAACATAAACAACCA	58.095	ATCGGTGACCTAGGCTCCTT	60.032	ACACCTCCAACATAAACAACCA	58.095	CATCTCCATCGAGCTCCACC	59.967
Cluster-101188.0	TGGCCTAGGACTTTTGCTCT	58.638	AGTTCCTGTTCATGCTGGCA	59.889	TGGCCTAGGACTTTTGCTCTT	59.295	AGTTCCTGTTCATGCTGGCA	59.889	ATGGCCTAGGACTTTTGCTCT	59.081	AGTTCCTGTTCATGCTGGCA	59.889
Cluster-107194.67759	GCAACTGGATTGAAACTGGCA	59.659	TGGGACAGGCTAAGGTACTCT	59.638	TGCAACTGGATTGAAACTGGC	59.659	TGGGACAGGCTAAGGTACTCT	59.638	GCAACTGGATTGAAACTGGCA	59.659	TGGAATTCCACCTGGTCTGA	58.259
Cluster-107194.67756	TCTCATCCAAATTCTTTTGCCAGA	58.921	TTCCCTACCATGCGTCATGC	60.464	CTCATCCAAATTCTTTTGCCAGA	57.604	TTCCCTACCATGCGTCATGC	60.464	TCTCATCCAAATTCTTTTGCCAG	57.604	TTCCCTACCATGCGTCATGC	60.464
Cluster-28618.0	GCTGAAAATGGCTCATGGAGT	58.902	AACTTTATGTCAGTAACCATGTTTCT	57.308	AGCTGAAAATGGCTCATGGAGT	60.291	AACTTTATGTCAGTAACCATGTTTCT	57.308	AGCTGAAAATGGCTCATGGAG	58.624	AACTTTATGTCAGTAACCATGTTTCT	57.308
Cluster-107194.67750
Cluster-107194.67751	ATTGGTTTCTTGCGCACACC	59.968	CGAAAACGAGAGAACCAGATCG	59.405	ATGCATTGGTTTCTTGCGCA	59.682	CGAAAACGAGAGAACCAGATCG	59.405	GCATTGGTTTCTTGCGCACA	60.597	CGAAAACGAGAGAACCAGATCG	59.405
Cluster-107194.24927
Cluster-107194.24921
Cluster-85411.1	TCACTTAAAATCTATTCAGTCCGGT	58.057	CGGGAGACTCTGTGACAATGA	59.454	TCACTTAAAATCTATTCAGTCCGGT	58.057	TCGGGAGACTCTGTGACAATG	59.454	TCACTTAAAATCTATTCAGTCCGGT	58.057	TCGGGAGACTCTGTGACAAT	58.075
Cluster-85411.1	GCTTTCTTGATCGCTCGTCG	59.704	ACCCGCAAACTCGTTAACCA	60.179	GCTTTCTTGATCGCTCGTCG	59.704	CCCGCAAACTCGTTAACCAC	59.764	GCTTTCTTGATCGCTCGTCG	59.704	TAAGCCCGATAACCCGCAAA	59.748
Cluster-63560.0	TGTGGTTGGCTGGAGTCTTG	60.179	TCGGCTCAACAGAGTTGACC	59.966	TGTGGTTGGCTGGAGTCTTG	60.179	TGACCACAGTCTGACCAAGC	59.893	TGTGGTTGGCTGGAGTCTTG	60.179	ACTAACGTCTCGAGGCAAGC	60.109
Cluster-107194.54929	GGCAGTGTTTTGGAGGCCTA	60.251	TATTGGCCCCCTTCGAAACC	60.034	GGCAGTGTTTTGGAGGCCTA	60.251	CTGACCGAAACCCTCCGAAA	59.966	GGCAGTGTTTTGGAGGCCTA	60.251	GAAACGAGCGAAACGTACCG	59.91
Cluster-107194.54927	TCCCAAACATCCTAACATCTACAA	57.619	GCCACACAGGTCTCTCCATC	60.108	ATCCCAAACATCCTAACATCTACA	57.425	GCCACACAGGTCTCTCCATC	60.108	TCCCAAACATCCTAACATCTACAAA	58.215	GCCACACAGGTCTCTCCATC	60.108
Cluster-107194.9311	ACGCATACGCCCAATTCTCT	59.822	GGTACATTGGTTCCTGGGCA	59.961	ACGCATACGCCCAATTCTCT	59.822	TGGTACATTGGTTCCTGGGC	59.961	AAGGACGCATACGCCCAATT	60.394	GGTACATTGGTTCCTGGGCA	59.961
Cluster-107194.9311	TTGAGGAATGGGGGTGGTTG	59.886	AGATTGAAATGGCTGCAAAAACT	58.035	TTGAGGAATGGGGGTGGTTG	59.886	AGATTGAAATGGCTGCAAAAACTT	58.629	TTGAGGAATGGGGGTGGTTG	59.886	AAGATTGAAATGGCTGCAAAAACT	58.629
Cluster-107194.9311	AGGGAGGATGGCATAATTTGGG	60.158	TGGATTATTTGGGGTGCATGT	57.887	GGGAGGATGGCATAATTTGGGA	60.158	TGGATTATTTGGGGTGCATGT	57.887	AAATAGGAGGGAGGATGGCA	57.787	TGGATTATTTGGGGTGCATGT	57.887
Cluster-34589.0
Cluster-107194.5005	GAGGATGTAGGCGATGAGGG	59.394	TCAAATAACCACCCGGCTGC	60.963	TGAGGAAGAGGATGTAGGCGA	60.064	TCAAATAACCACCCGGCTGC	60.963	GAGGATGTAGGCGATGAGGG	59.394	GGGGGAACAAAATGTTGGGA	58.277
Cluster-107194.5009	AACACTACTCAACGGAGCGG	60.039	ACCGCGAAAAGTGAACAGAA	58.341	ACTCAACGGAGCGGATTTCA	59.68	ACCGCGAAAAGTGAACAGAA	58.341	AACACTACTCAACGGAGCGG	60.039	ACCGCGAAAAGTGAACAGAAA	58.989
Cluster-18576.1
Cluster-18576.0	GCTAGGATGGTTCAGGCGTT	60.108	GCAAGTAACCTGCATCCACAC	59.8	GCTAGGATGGTTCAGGCGTT	60.108	TGCAAGTAACCTGCATCCACA	60.203	TAGGATGGTTCAGGCGTTCG	59.825	GCAAGTAACCTGCATCCACAC	59.8
Cluster-107194.64223	TTCTCCGACGATGATGCTCG	59.971	GACGGCGAGGATAGGAGG	58.643	ATGATGCTCGATTCCCCGTC	59.966	GACGGCGAGGATAGGAGG	58.643	GATGATGCTCGATTCCCCGT	59.966	GACGGCGAGGATAGGAGG	58.643
Cluster-107194.64221
Cluster-70702.0	CGTGTGGATCTTGGGTTTTGT	59.046	GTGTTGCCAGCACAGGAAAT	59.324	CTCGCTTGGATCTGTAACTGGA	59.834	GTGTTGCCAGCACAGGAAAT	59.324	TCTCGCTTGGATCTGTAACTGG	59.834	GTGTTGCCAGCACAGGAAAT	59.324
Cluster-107194.49468	ACCTATCTGAGATTCAACTCCATGA	59.098	GTCGTCCAGCTAAGCGTAGG	60.249	ACCTATCTGAGATTCAACTCCATGA	59.098	CGCCAACTAGATCCTCCTGC	60.25	ACCTATCTGAGATTCAACTCCATGA	59.098	CAAGTCGTCCAGCTAAGCGT	60.389
Cluster-107194.65450	TGAGGAATTCAGTTAGTTCCCTATT	57.489	ATGGTCCATAGCTCCGAGGT	60.105	TGAGGAATTCAGTTAGTTCCCTATT	57.489	TCCATAGCTCCGAGGTCGAT	59.889	TGAGGAATTCAGTTAGTTCCCTATTC	58.434	ATGGTCCATAGCTCCGAGGT	60.105
Cluster-107194.65450
Cluster-72581.0	AGCAGTTGTTGGAATGGTAATTT	57.193	AGGCACCCAAATGAGTCCAA	59.518	AAGCAGTTGTTGGAATGGTAATT	57.193	AGGCACCCAAATGAGTCCAA	59.518	AAAGCAGTTGTTGGAATGGTAAT	57.193	AGGCACCCAAATGAGTCCAA	59.518
Cluster-107194.50338
Cluster-107194.50338	CCAGGTGAACTCGAAGTGTCA	59.931	AATGGGTCACAAGGCAACCT	59.812	CCAGGTGAACTCGAAGTGTCA	59.931	ATGGGTCACAAGGCAACCTC	60.251	TCCAGGTGAACTCGAAGTGTC	59.66	AATGGGTCACAAGGCAACCT	59.812
Cluster-37574.0	AGACAAGAGTCCAGAGAAAAGCA	59.611	CCAGTGTGATCAGAGGCTGT	59.388	AGAGTCCAGAGAAAAGCAAAGGA	59.607	CCAGTGTGATCAGAGGCTGT	59.388	AGACAAGAGTCCAGAGAAAAGCA	59.611	TCCAGTGTGATCAGAGGCTG	59.1
Cluster-41935.1	AACCTCAGGTCCTGTTTGGC	60.179	ACCCAGGTTAATTAACTATATGCTTTT	57.291	AACCTCAGGTCCTGTTTGGC	60.179	AACCCAGGTTAATTAACTATATGCTTT	57.291	CCTCAGGTCCTGTTTGGCAA	60.179	ACCCAGGTTAATTAACTATATGCTTTT	57.291
Cluster-107194.65459	TGATTGCCAACCGACTTTGT	58.314	CCCAGACACAGGCCAGATTT	59.961	TGATTGCCAACCGACTTTGTT	58.972	CCCAGACACAGGCCAGATTT	59.961	TGATGATTGCCAACCGACTT	57.801	CCCAGACACAGGCCAGATTT	59.961
Cluster-107194.41675	GGTTCTCCATTTCCAGGGTCT	59.364	GGTTGGGCTTGGGTTCGATA	60.035	AGGTTCTCCATTTCCAGGGTC	59.364	GGTTGGGCTTGGGTTCGATA	60.035	GGTTCTCCATTTCCAGGGTCT	59.364	CTTCGCTGGTGATGACTGGT	60.037
Cluster-107194.41676	CGATCAGCGCCGAGATCTTA	59.761	TCTCCACCTTTTGAGTTCCTCT	58.682	AGCCGAGCTTGAGAGAGAGA	60.035	GCACTCTCCATCACATCATTCT	58.194	AGCCGAGCTTGAGAGAGAGA	60.035	GCACTCTCCATCACATCATTCTC	59.191
Cluster-107194.41671
Cluster-107194.41678	ATGATCCGGCTGCATTGTGA	60.107	CCCTTCTCACCACCCTTGTC	59.963	TGATGATCCGGCTGCATTGT	60.107	CCCTTCTCACCACCCTTGTC	59.963	GTCGAGATTGTCCCGCAGAA	60.109	CCATCTTGTTCGCCTCCACT	60.036
Cluster-81392.0	ACATCGACTCGGTGATCACG	59.901	ATCTCTCCTTCACCCGCTCA	60.325	ATCAAGGCACATCGACTCGG	60.179	ATCTCTCCTTCACCCGCTCA	60.325	GCACATCGACTCGGTGATCA	60.179	ATCTCTCCTTCACCCGCTCA	60.325
Cluster-87471.1	GAACGGGCTGATTGGATTGC	59.899	ATCCGCGTACTGGGTAACAC	59.826	GAACGGGCTGATTGGATTGC	59.899	CAAGCGTACCTCTTCTCGGG	60.179	GAACGGGCTGATTGGATTGC	59.899	CCAAGCGTACCTCTTCTCGG	60.179
Cluster-90529.0	CACTGGAAAATGACTACCAAACACA	59.933	TTTGATGGTGGTCGTGGTGA	59.53	ACACTGGAAAATGACTACCAAACAC	59.933	TTTGATGGTGGTCGTGGTGA	59.53	CACTGGAAAATGACTACCAAACACA	59.933	AGTTTGATGGTGGTCGTGGT	59.528
Cluster-90529.0	AAGGTGGAGACAATGCCTGG	59.961	TAGTTCTGAGCCCGAGTGGA	59.961	AAGGTGGAGACAATGCCTGG	59.961	TGACCTAGTTCTGAGCCCGA	59.961	AAGGTGGAGACAATGCCTGG	59.961	ACCTAGTTCTGAGCCCGAGT	59.96
Cluster-107194.43576	AGTGAAAGTAGGCAGGCACG	60.321	GCTTTTGCTTTAGTTCAGTGTATGC	59.657	AGAAGAGAATGCGGGGGAAA	59.008	GCTTTTGCTTTAGTTCAGTGTATGC	59.657	AAGAAGAGAATGCGGGGGAA	59.008	GCTTTTGCTTTAGTTCAGTGTATGC	59.657
Cluster-107194.57644	ATTCTCAAACCGCCAACCCT	59.888	ACAGGACATGTCAAACGCGA	60.25	TGCGACCAAAGATTGACCCT	59.6	TGCTCCACCGATACAACAGG	59.751	TGCGACCAAAGATTGACCCT	59.6	ACAGGACATGTCAAACGCGA	60.25
Cluster-107194.57643	TTTCACGTTTGCTCCACTGA	57.969	GCCTCGGAGAACCAACAGAA	59.965	TTTCACGTTTGCTCCACTGA	57.969	AAACAGAGACTCCTGCGACG	60.039	TCACGTTTGCTCCACTGATACA	59.963	GCCTCGGAGAACCAACAGAA	59.965
Cluster-107194.57643	GACATATCTGCTTCCACCGGA	59.587	GTCAGTTCTAAGCTCTGGGCA	59.724	GACATATCTGCTTCCACCGGA	59.587	TGTCAGTTCTAAGCTCTGGGC	59.724	AGACATATCTGCTTCCACCGG	59.586	GTCAGTTCTAAGCTCTGGGCA	59.724
Cluster-107194.57641	GCTGCATATGGTGGTCAAGC	59.617	AACAGGCTCTTCAACGGCAT	60.251	GCTGCATATGGTGGTCAAGC	59.617	GGCTGAAGGACACCCATCAT	59.743	GCTGCATATGGTGGTCAAGC	59.617	AGGCTCTTCAACGGCATCAG	60.392
Cluster-96635.0
Cluster-107194.56999
Cluster-107194.56999
Cluster-107194.56995
Cluster-107194.53817	TTGGACGGCTTTCCACATGG	60.893	ACAATGTATGTCAAGCTAATTTAGCAC	58.816	TTGGACGGCTTTCCACATGG	60.893	ACAATGTATGTCAAGCTAATTTAGCA	57.72	ATTGGACGGCTTTCCACATG	58.823	ACAATGTATGTCAAGCTAATTTAGCAC	58.816
Cluster-107194.53815	GATCTACGTCGCAGTGAGGG	59.97	GAAAATTGGGCGCATCACCA	59.754	GATCTACGTCGCAGTGAGGG	59.97	TGGAAAATTGGGCGCATCAC	59.754	AAGAGTCGCCTGTGACGAAG	60.039	GAAAATTGGGCGCATCACCA	59.754
Cluster-52361.0
Cluster-107194.53819	TCCAACCCGTCATAATGCCT	59.084	TGGGGAAAGAAAACAAAATGTCAGT	59.811	TCCAACCCGTCATAATGCCTC	60.134	TGGGGAAAGAAAACAAAATGTCAGT	59.811	TTCCAACCCGTCATAATGCCT	59.716	TGGGGAAAGAAAACAAAATGTCAGT	59.811
Cluster-100697.0	GTGTATTGCACCTGAGGCCT	60.035	GGCATTATAACGGTTATGTGAAGGA	59.239	GCACCTGAGGCCTAGCTTAG	59.894	GGCATTATAACGGTTATGTGAAGGA	59.239	GTGTATTGCACCTGAGGCCT	60.035	GGCATTATAACGGTTATGTGAAGG	58.003
Cluster-101905.1
Cluster-58865.0	AGAGCGGGGTTAAAGTTGGT	59.231	CCTCAAGCTCTAGGTGAGTGC	60.135	AGAGCGGGGTTAAAGTTGGT	59.231	ACCTCAAGTTCAAGCTCTCCC	59.651	AGAGCGGGGTTAAAGTTGGTT	59.856	CCTCAAGCTCTAGGTGAGTGC	60.135
Cluster-64160.0	CTGAAACACCGGGGGAATCA	59.962	CCAGGATGAGCTCTTTGGCA	60.035	CTGAAACACCGGGGGAATCA	59.962	TGGGGAACACTTACACAGCC	59.89	CTGAAACACCGGGGGAATCA	59.962	TGAGCTCTTTGGCAACGACA	60.179
Cluster-107748.2	GGGGATCCGATAAGGGCATG	60.035	CTTCTTCCTCCTCTTCCGCC	59.823	GCATGAGAATGGGACCCGAA	60.107	CTTCTTCCTCCTCTTCCGCC	59.823	GGGACCCGAATCCGATATCG	59.827	CTTCTTCCTCCTCTTCCGCC	59.823
Cluster-25247.0	ACACAAGGCCATACCACCAG	59.962	CCAAGCCTGCTTAACTGCAC	59.758	TCCCCAACACAAGGCCATAC	59.961	CCAAGCCTGCTTAACTGCAC	59.758	ACACAAGGCCATACCACCAG	59.962	TAGGACTGTCTAAGCGGCCA	60.324
Cluster-22500.0	GGAGAGGAAGTCGGTCAAGG	59.467	TGCCATAATTTTAAGTACCTGCTGT	59.051	GGAGAGGAAGTCGGTCAAGG	59.467	GCCATAATTTTAAGTACCTGCTGTGT	60.128	GGAGAGGAAGTCGGTCAAGG	59.467	TGCCATAATTTTAAGTACCTGCTGTG	60.128
Cluster-22500.0	AGAAGGATCGCTATGCTTATGT	57.119	ACCAATCACCCTAAATTGACTACA	57.865	AGAAGGATCGCTATGCTTATGTT	57.779	ACCAATCACCCTAAATTGACTACA	57.865	AGAAGGATCGCTATGCTTATGT	57.119	ACCAATCACCCTAAATTGACTACAA	58.452
Cluster-93012.0	TGTGGGAGGTCTGTCCAAGA	60.105	GTGGGTGTGGACTGGAAACA	60.107	TGTGGGAGGTCTGTCCAAGA	60.105	TGTGGGTGTGGACTGGAAAC	60.107	TGTGGGAGGTCTGTCCAAGA	60.105	CATGTGGGTGTGGACTGGAA	59.89
Cluster-17103.0	TCCTAAAGTTGTGCTGGCGA	59.605	TGTCTCCCAACATCTTAAACTTTGT	58.874	TCCTAAAGTTGTGCTGGCGA	59.605	TGTCTCCCAACATCTTAAACTTTGTC	59.738	TCCTAAAGTTGTGCTGGCGA	59.605	GTCTCCCAACATCTTAAACTTTGTCT	59.513
Cluster-107649.0
Cluster-64864.0	TTCGCTCACCTACGGTCCC	61.346	AAATGGGCAATCGAACACCC	59.105	TTCGCTCACCTACGGTCCC	61.346	AGTTCTTGATGCACACACCCA	60.134	TTCGCTCACCTACGGTCCC	61.346	ACAACAGACAAGCAAGCCAAC	59.865
Cluster-74965.0	CTGTGGGAACTCAGGTCCAA	59.235	AGCATTCTGATGAAAGGGGCA	59.994	CTGTGGGAACTCAGGTCCAA	59.235	GCACGTCACATACCAGAACC	58.924	TCTGTCAAAAGCAGTCCCCA	59.157	AGCATTCTGATGAAAGGGGCA	59.994
Cluster-74965.0
Cluster-18688.0
Cluster-107194.12561	GGGAGACATGACGGGACATC	59.895	CTTGTTCCTCGTGTGCGTTG	60.042	CTAGGGGAGACATGACGGGA	60.106	CTTGTTCCTCGTGTGCGTTG	60.042	CCCACTAACCAAGGACTCGG	59.751	CTTGTTCCTCGTGTGCGTTG	60.042
Cluster-107194.12563	AGGCAAGATCCCCTCTCTCA	59.659	ATCATGCCCGCACTAGATCC	59.677	GGCAAGATCCCCTCTCTCAC	59.532	ATCATGCCCGCACTAGATCC	59.677	AGGCAAGATCCCCTCTCTCA	59.659	TCATGCCCGCACTAGATCCT	60.761
Cluster-46776.0
Cluster-64015.0
Cluster-107194.11032	CATGATTTGGCCGCATCCAG	59.968	CGGCAGCAAACCCAAGGG	61.684	ATGATTTGGCCGCATCCAGA	60.107	CGGCAGCAAACCCAAGGG	61.684	TGGCCGCATCCAGAAAGAAA	60.251	CGGCAGCAAACCCAAGGG	61.684
Cluster-1771.0
Cluster-107194.19222
Cluster-55873.0	ACGTTTCATTCTCTTCTGCATGC	60.12	TGGACACGCCACAAAACTCT	60.107	CGTTTCATTCTCTTCTGCATGCA	60.12	TGGACACGCCACAAAACTCT	60.107	ACGTTTCATTCTCTTCTGCATGC	60.12	CGAAACTCACATGGACACGC	59.836
Cluster-107994.0	AGATGGTCCAGTCTTTGCGG	60.036	GTTTCCCACGGGCCATCATA	60.107	AGATGGTCCAGTCTTTGCGG	60.036	ACCCGAACCAACGATCACAA	59.893	AGATGGTCCAGTCTTTGCGG	60.036	AACCCGAACCAACGATCACA	59.893
Cluster-63689.0	ACTTGTGCAGATCCAACAGA	57.063	AGGGTGTGAAGTTAGGGTTTGT	59.488	ACTTGTGCAGATCCAACAGA	57.063	TCCAGGGTTTGAAGTTAGGGA	58.291	ACTTGTGCAGATCCAACAGAA	57.787	AGGGTGTGAAGTTAGGGTTTGT	59.488
Cluster-77855.0	TGCCTGTTTGGTTTCATGGA	57.921	ACACAGACAGACATGCACCA	59.531	GCCTGTTTGGTTTCATGGAAGG	60.289	ACACAGACAGACATGCACCA	59.531	TGCCTGTTTGGTTTCATGGAAG	59.635	ACACAGACAGACATGCACCA	59.531
Cluster-46258.0	AAGCACTTGCCTGAGAGAGG	59.676	TCAGCCGAAATATCAGCCGA	59.25	TGAGAGAGGCCAGACGAGAG	60.394	TCAGCCGAAATATCAGCCGA	59.25	CTGAGAGAGGCCAGACGAGA	60.394	TCAGCCGAAATATCAGCCGA	59.25
Cluster-107194.9619
Cluster-107194.9611	GCCAGGGCAATCCAAATTCTG	60.135	CCAACTGCACAAGGCCTTCT	60.825	GCCAGGGCAATCCAAATTCT	58.802	CCAACTGCACAAGGCCTTCT	60.825	GCCAGGGCAATCCAAATTCTG	60.135	ATGTCTGCCATGCCCAACTG	60.969
Cluster-107194.9611	CGCATCATAATCACACTCATGCA	59.751	GGTGAAGGAAATGTGGGCCT	60.252	CGCATCATAATCACACTCATGCA	59.751	AGGTGAAGGAAATGTGGGCC	60.252	ACGCATCATAATCACACTCATGC	59.751	GGTGAAGGAAATGTGGGCCT	60.252
Cluster-107194.9611	GTGTTACTGGCATGGGCTCT	60.035	AGGGTCGTTGTGTTATGGCT	59.309	GTGTTACTGGCATGGGCTCT	60.035	TACAATCTTTGGCGTGTGGC	59.122	AAGGTCCTGGCATGTGCATT	60.252	TGGCTCCTTCTGTGTCTGAC	59.318
Cluster-107194.9615	TGGTGTGTGCATTCCTTGGA	59.815	CCACAAAGGTTCGGAGCTCT	59.965	GGGCTGCTTTTCAATCTGCA	59.395	ACAAGGTTTCGTGGGGTGTT	60.034	GGGCTGCTTTTCAATCTGCA	59.395	AACAAGGTTTCGTGGGGTGT	60.034
Cluster-107194.40213
Cluster-3048.0	AGTGCTGGCTTCTTTCACGA	59.893	TCTGAGGTGAGGACAGCACT	60.179	AGTGCTGGCTTCTTTCACGA	59.893	TTCTGAGGTGAGGACAGCAC	59.318	AGTGCTGGCTTCTTTCACGA	59.893	CTGAGGTGAGGACAGCACTT	59.316
Cluster-45666.1	ACCCCTAGTGTCCATCGGTA	59.367	GACACAAGGACACGTCTATATGT	58.005	CACCCCTAGTGTCCATCGGT	60.976	GACACAAGGACACGTCTATATGT	58.005	ACCCCTAGTGTCCATCGGTAT	59.78	GACACAAGGACACGTCTATATGT	58.005
Cluster-13614.0
Cluster-92680.1
Cluster-63687.0	GCCCTCAGCAAAGCTTGATC	59.545	TCGAGGCGAAACGGGAAAAA	60.532	GCCCTCAGCAAAGCTTGATC	59.545	CTGAGGCGTACGCATTTGAG	59.353	GCCCTCAGCAAAGCTTGATC	59.545	TGAGGCGTACGCATTTGAGG	60.739
Cluster-42165.1
Cluster-103711.0
Cluster-39920.1
Cluster-36433.1	CGCAACTCAGCCATCTCAAC	59.555	TGTTGTCGGTAGATGGGTGG	59.389	CCGCAACTCAGCCATCTCAA	60.675	TGTTGTCGGTAGATGGGTGG	59.389	CGCAACTCAGCCATCTCAAC	59.555	GTTGTCGGTAGATGGGTGGA	59.1
Cluster-92489.0	GTGAAGGATTGGAGCAAATGTAT	57.158	TCCCCCGAGAGAGATGATGA	59.146	GTGAAGGATTGGAGCAAATGTAT	57.158	CCCCCGAGAGAGATGATGAC	59.035	GTGAAGGATTGGAGCAAATGTAT	57.158	CCTTTGCTGCATGATCCTCC	58.97
Cluster-92489.0	TCATCATCTCTCTCGGGGGA	59.146	GAGCCCTCCCCTACAAAACC	60.034	TCATCATCTCTCTCGGGGGA	59.146	CCCTCCCCTACAAAACCCAC	59.961	TCATCATCTCTCTCGGGGGA	59.146	TGAGAGCCCTCCCCTACAAA	59.882
Cluster-92489.1	TCACAGCAAGCACTTAGGCA	59.892	CTCCACCAATTCCAACGCAC	59.759	TCACAGCAAGCACTTAGGCA	59.892	CTGCACTAATCACCGGTGGA	59.751	GGACTACAATCACGGCGACT	59.827	CTCCACCAATTCCAACGCAC	59.759
Cluster-92489.1	GCTGCATCATGAGCCTTCAC	59.619	TGGGTGAAGGATTGGAGCAA	59.223	GCTGCATCATGAGCCTTCAC	59.619	ATGGGTGAAGGATTGGAGCA	58.998	TGCATCATGAGCCTTCACCT	59.378	TGGGTGAAGGATTGGAGCAA	59.223
Cluster-3315.0
Cluster-107194.33806
Cluster-107194.33805
Cluster-68126.0
Cluster-15279.0
Cluster-15279.0
Cluster-51181.0
Cluster-101865.0	AGGAGATGTAGAGAAGATCTGAGT	57.734	CCTGAAACCTGCATCCCCAT	60.033	AGGAGATGTAGAGAAGATCTGAGT	57.734	TTCGGGTTAGAAATGGGCCC	60.034	AGGAGATGTAGAGAAGATCTGAGT	57.734	GCCCAAACCCAAAACCCAAA	59.744
Cluster-99394.0
Cluster-107194.62324
Cluster-54769.1	CCGCTTGTGCAAGTTCATCC	60.11	ATTGCACCAGAGTCTGAGGC	60.036	CCCGCTTGTGCAAGTTCATC	60.11	ATTGCACCAGAGTCTGAGGC	60.036	ATCAGATAGGCCCGCTTGTG	59.893	TGCAAACCAGCTGACAAACG	59.9
Cluster-57850.0	AAACTTGGTGGGAGGGGAGA	60.403	ACACGGGAAGCTTGTGGATT	59.89	AAACTTGGTGGGAGGGGAGA	60.403	TAACCCAACTGCATGCCCTT	59.886	TGTAAACTTGGTGGGAGGGG	59.225	ACACGGGAAGCTTGTGGATT	59.89
Cluster-107194.60789	ACCCCTGTATCCGCTCTCTT	60.032	GTCGAGGAGGTAGCGTCATG	59.97	ACCCCTGTATCCGCTCTCTT	60.032	GATCTGGAGCCGAATCTGGG	59.965	ACCCCTGTATCCGCTCTCTT	60.032	GGATCTGGAGCCGAATCTGG	59.965
Cluster-107194.60787
Cluster-56018.0	GATGAGCTTCCTGCATGGGG	60.823	AAGTCCTACCAGGTCTCCCT	58.906	GGATGAGCTTCCTGCATGGG	60.823	AAGTCCTACCAGGTCTCCCT	58.906	GATGAGCTTCCTGCATGGGG	60.823	CAAGTCCTACCAGGTCTCCC	58.804
Cluster-107194.61438	TCTCCCCTCATTTGCTCTCT	57.739	GCGATCTGCCCTGTTTTCAC	59.831	TCTCCCCTCATTTGCTCTCTT	58.444	GCGATCTGCCCTGTTTTCAC	59.831	TTCTCCCCTCATTTGCTCTCT	58.444	GCGATCTGCCCTGTTTTCAC	59.831
Cluster-107194.61438
Cluster-107194.61433	CCAGGTCCAAGTACCAAGGC	60.323	TTGCTAATGCTGCAACGCA	59.045	CCCAGGTCCAAGTACCAAGG	59.672	TTGCTAATGCTGCAACGCA	59.045	CCCCAGGTCCAAGTACCAAG	59.672	TTGCTAATGCTGCAACGCA	59.045
Cluster-107194.73604
Cluster-107194.73607
Cluster-6620.0	GCCTTACACGCCTTCACTCT	60.037	CATCGGCCGCTCCTATTAGG	60.109	GCCTTACACGCCTTCACTCT	60.037	CCATCGGCCGCTCCTATTAG	60.109	AGCCTTACACGCCTTCACTC	60.037	CATCGGCCGCTCCTATTAGG	60.109
Cluster-107194.63498	GCAGATTCTTTGTTCCCCGC	59.829	ACTTTGGGATTGTTTGATGCCA	59.029	GCAGATTCTTTGTTCCCCGC	59.829	ACGAGAAGAAAATGACATTGCGT	59.502	GCAGATTCTTTGTTCCCCGC	59.829	CTTTGGGATTGTTTGATGCCA	57.318
Cluster-107194.63494	CCGAGGCTGAAGGGAAACTT	59.963	TTTCCTCTGCAAGTTGGCCA	60.106	CCGAGGCTGAAGGGAAACTT	59.963	TTCCTCTGCAAGTTGGCCAT	59.887	CCGAGGCTGAAGGGAAACTT	59.963	GTTTCCTCTGCAAGTTGGCC	59.685
Cluster-107194.63494	TGGCCAACTTGCAGAGGAAA	60.106	ACTTGGTCGAGATGGCCAAT	59.379	ATTGGCCATCTCGACCAAGT	59.379	TTTCCTCTGCAAGTTGGCCA	60.106	ATGGCCAACTTGCAGAGGAA	59.887	ACTTGGTCGAGATGGCCAAT	59.379
Cluster-107194.63491	CCACTGCAGAGCGAAGAAGA	60.038	GGTTTGGCTCGACTTGCATC	59.831	TCCACTGCAGAGCGAAGAAG	60.038	GGTTTGGCTCGACTTGCATC	59.831	CCACTGCAGAGCGAAGAAGA	60.038	TCACAAGCCATTACACGCCA	60.251
Cluster-77634.0
Cluster-107194.31599	AGCTTCCCTCCACAACTTCA	58.86	ACGGGCAGTTCTGTTCAACT	59.82	GCTTCCCTCCACAACTTCACT	60.203	ACGGGCAGTTCTGTTCAACT	59.82	AGCTTCCCTCCACAACTTCAC	60.203	ACGGGCAGTTCTGTTCAACT	59.82
Cluster-107194.72557	TGAAGCGGATTAGTGGGGAA	58.719	CCTTTCCCATAGGCACAAAGC	59.522	TTGAAGCGGATTAGTGGGGA	58.719	CCTTTCCCATAGGCACAAAGC	59.522	GCTTTGAAGCGGATTAGTGGG	59.598	CCTTTCCCATAGGCACAAAGC	59.522
Cluster-10674.0
Cluster-10674.1	GAGTGGGAAGGATTTGAGACCA	59.694	TTGTGCTTGTGGGACCTCTC	59.891	GAGTGGGAAGGATTTGAGACCA	59.694	TCTTGTGCTTGTGGGACCTC	59.891	TGAGTGGGAAGGATTTGAGACC	59.694	TTGTGCTTGTGGGACCTCTC	59.891
Cluster-81607.0	TCACCTTGATCTTGTCTCACTT	57.037	CAAGAAAAGGGAGGGACTGGT	59.575	TCACCTTGATCTTGTCTCACTT	57.037	AGGGAGGGACTGGTTACTTCT	59.562	GGAAATCACCTTGATCTTGTCTCAC	59.877	CAAGAAAAGGGAGGGACTGGT	59.575
Cluster-107194.44671	ACTCAAATTCCAAGCACAATTGT	57.719	ATTGGCCAGAGACCACATGG	60.034	ACTCAAATTCCAAGCACAATTGT	57.719	CCATTGGCCAGAGACCACAT	60.034	ACTCAAATTCCAAGCACAATTGT	57.719	GAGACCACATGGGAGTGAGC	60.108
Cluster-107194.44671	GGGTGAGGGTGGTGAGAAAT	59.301	GCATCACTAATGTCTACCCAGGA	59.612	GGGTGAGGGTGGTGAGAAAT	59.301	AGCATCACTAATGTCTACCCAGG	59.611	ATGTGGTCTCTGGCCAATGG	60.034	TCAGTTTCAATTTGAAGCAGGGA	58.786
Cluster-107194.55996
Cluster-107194.55996
Cluster-98076.0	CTCTCTGCAGGATCACAGCA	59.464	ACCTAGGCTGACAACTACAAGA	58.493	TGGGACCATTTCCTACGAGC	59.46	ACCTAGGCTGACAACTACAAGA	58.493	TCTCTCTGCAGGATCACAGC	59.177	ACCTAGGCTGACAACTACAAGA	58.493
Cluster-37812.0	TTTGCTTCAAGTCATCCCCT	57.022	TGTGCCAGCATGCAAATCAT	59.101	TTTGCTTCAAGTCATCCCCT	57.022	ATGTGCCAGCATGCAAATCA	59.101	TTTGCTTCAAGTCATCCCCT	57.022	GTGATATGTGCCAGCATGCA	58.973
Cluster-97133.0
Cluster-107194.21832
Cluster-107194.21832	CCAGCAGCAAAACTTGGTCC	59.967	ACAACAATGCTAAACTGCTACAT	57.035	GGTCCAGCAGCAAAACTTGG	59.967	ACAACAATGCTAAACTGCTACAT	57.035	TCGATGGGCTCAGTATTGGC	59.893	ACAACAATGCTAAACTGCTACAT	57.035
Cluster-107194.67490	ACCCCTAGCACGATTCTCCT	60.032	GAGATGACGACGCCATTGGA	60.179	TCTGCTCCTCCAAACCCCTA	59.882	CATTGGATCCGACGTCTCGT	59.899	ACCCCTAGCACGATTCTCCT	60.032	TAGACCTAGAAGCAGCGGGA	59.742
Cluster-107194.67494	AGCAACACGTCGCAAATTCC	60.04	GGCGGAGTTAATGTGACATCC	59.059	CATGTCACAGCAACACGTCG	60.111	GGCGGAGTTAATGTGACATCC	59.059	ACGGACATGTCACAGCAACA	60.179	GGCGGAGTTAATGTGACATCC	59.059
Cluster-107194.67494	TCCAAACAAATGTGTGAGTCCA	58.374	CACCCCCTCTATGCCAAAGG	60.107	TCCAAACAAATGTGTGAGTCCA	58.374	CCACCCCCTCTATGCCAAAG	60.107	TCGTACCTTCACAAATGTGGA	57.245	CACCCCCTCTATGCCAAAGG	60.107
Cluster-18427.0	AGCTACCCTCAACTAGCCCC	60.691	CCCTCTTTCTTTCCCAACCCA	59.853	AGCTACCCTCAACTAGCCCC	60.691	ACTGCCCTCTTTCTTTCCCA	58.851	AGCTACCCTCAACTAGCCCC	60.691	GCCCTCTTTCTTTCCCAACC	58.742
Cluster-9027.0	CGCATCAACCAGAGGAGTGA	59.753	CTTCCAGTCTCAGGGGCATG	60.107	TCTAGCCGCATCAACCAGAG	59.538	CTTCCAGTCTCAGGGGCATG	60.107	CTCTAGCCGCATCAACCAGA	59.538	CTTCCAGTCTCAGGGGCATG	60.107
Cluster-9027.0	TTAGTTGCAGTGCTCTCGGG	60.037	TGCGTAGTCAAATCAACTCCA	57.605	TTAGTTGCAGTGCTCTCGGG	60.037	TGCGTAGTCAAATCAACTCCAA	58.266	TTAGTTGCAGTGCTCTCGGG	60.037	TTGCGTAGTCAAATCAACTCCA	58.266
Cluster-107194.40946	GGGATTAGGCTTGGTTGGCT	60.033	GAGCTTCTTCTGCTGCTCCA	60.037	AGGGATTAGGCTTGGTTGGC	60.033	GAGCTTCTTCTGCTGCTCCA	60.037	GTCAGGGACGACTCAGGTTG	60.038	GAGCTTCTTCTGCTGCTCCA	60.037
Cluster-107194.4255	TGGTCACTGCTTGGTACCAC	59.892	GTGGATGAGTGCGTGGTAGT	59.753	TGGTCACTGCTTGGTACCAC	59.892	AGTGGATGAGTGCGTGGTAG	59.467	GGTCACTGCTTGGTACCACT	59.603	GTGGATGAGTGCGTGGTAGT	59.753
Cluster-107194.4254	AGGAAAGAGTTGAGCTTCCTGA	59.025	AAACATTCCTGAGGGCCTCG	60.035	AGGAAAGAGTTGAGCTTCCTGA	59.025	ATTTCCACCTCTGCACCTCG	60.036	AGGAAAGAGTTGAGCTTCCTGA	59.025	CCATTTCCACCTCTGCACCT	59.961
Cluster-107194.4250
Cluster-72809.0	CAGCCATCAGGAGACATGAGT	59.515	TCGCATCTTGAGACCCATGC	60.463	ACAGCCATCAGGAGACATGAG	59.515	TCGCATCTTGAGACCCATGC	60.463	CAGCCATCAGGAGACATGAGT	59.515	CGCATCTTGAGACCCATGCT	60.463
Cluster-107194.42067	AAAGCCTCTCCTCCTTTGCC	59.961	TAGGGGATTAAGGGCAGGCT	60.029	AAAGCCTCTCCTCCTTTGCC	59.961	GATAGGGATTGGTGAGGCCG	59.965	CCTCCTTTGCCTCCTCCATG	60.107	TAGGGGATTAAGGGCAGGCT	60.029
Cluster-33095.4	AACATGAACAGCGATCCCGT	60.036	CGTCTTCCTCCAACACAGGA	59.32	AACATGAACAGCGATCCCGT	60.036	TCGTCTTCCTCCAACACAGG	59.32	TCAGAGTCGCCTCCGAAAAC	60.039	CGTCTTCCTCCAACACAGGA	59.32
Cluster-33095.5	TGTCCTTGAATGGAAGGCCC	59.96	TACTGCAGCCTTCGCTTCAA	59.965	CCTCCACTGTTAAAGCCCGT	59.964	CTGCAGCCTTCGCTTCAATC	59.902	TGTCCTTGAATGGAAGGCCC	59.96	CTGCAGCCTTCGCTTCAATC	59.902
Cluster-33095.5	ATCGCAATTCAGACCTGGCT	59.746	CTGGGATAAAAAGAAAATGAAGTTAGC	57.641	TCGCAATTCAGACCTGGCTC	60.392	CTGGGATAAAAAGAAAATGAAGTTAGC	57.641	CGCAATTCAGACCTGGCTCA	60.675	CTGGGATAAAAAGAAAATGAAGTTAGC	57.641
Cluster-33095.1
Cluster-33095.1	GGGTGGACTTCCCTGAGACT	60.546	AGATGGACAGCAATAACTGGTAA	57.564	TAAAAGTCTGTAGGGGGCGG	59.093	AGATGGACAGCAATAACTGGTAA	57.564	GGGTGGACTTCCCTGAGACT	60.546	AGATGGACAGCAATAACTGGTAAA	58.184
Cluster-33095.2	ACATAATTTTTGGGATGCTCCAG	57.397	CTGAGCTGAGAATAGGGGCG	59.967	ACATAATTTTTGGGATGCTCCAG	57.397	CTTCCCTGAGAGCTGAGCTG	59.824	ACATAATTTTTGGGATGCTCCAG	57.397	GCTGAGCTGAGAATAGGGGC	60.25
Cluster-107194.42060	ACAGCATCAGTGACCACAAA	57.653	CTGCTGCAACAACTACCACA	58.692	AACAGCATCAGTGACCACAA	57.653	CTGCTGCAACAACTACCACA	58.692	AAACAGCATCAGTGACCACA	57.653	CTGCTGCAACAACTACCACA	58.692
Cluster-107194.48270
Cluster-107194.48275
Cluster-104195.1	TGTCAAAAGTTGTGAGGAGGT	57.355	GCTGCAAATCAAGGAGCCAG	59.827	AGTTGTGAGGAGGTTTAAGGACA	59.285	GCTGCAAATCAAGGAGCCAG	59.827	TGTCAAAAGTTGTGAGGAGGT	57.355	CCAACCGGGCTGCAAATTTT	60.25
Cluster-81914.1	ACACTGCAGACCAACCTGAG	59.893	TCATGATTCTTGTGTTGGAAAGG	57.289	AATCAGGCCAAAACCCGACA	60.179	TCATGATTCTTGTGTTGGAAAGG	57.289	ATCACCAATCATCCCAGCCG	60.179	TCATGATTCTTGTGTTGGAAAGG	57.289
Cluster-25976.0	CTAAGGGTTCGGACACGGAG	59.827	ACTAGGCTCGTGACCACAAA	58.955	CTAAGGGTTCGGACACGGAG	59.827	AACTAGGCTCGTGACCACAA	58.955	TCTAAGGGTTCGGACACGGA	60.251	ACTAGGCTCGTGACCACAAA	58.955
Cluster-88727.0	TCTCCAGTCAAACTAAATTAGCTCA	57.995	TTGGGGATAACTTAGGGCAAC	57.624	TCTCCAGTCAAACTAAATTAGCTCA	57.995	TTTGGGGATAACTTAGGGCAAC	58.296	TCTCCAGTCAAACTAAATTAGCTCAT	58.375	TTGGGGATAACTTAGGGCAAC	57.624
Cluster-88727.0	GGTTGCCCTAAGTTATCCCCA	59.433	CTCTTCCACCGCCAGTCAAT	60.036	GGTTGCCCTAAGTTATCCCCA	59.433	TCATCATCTGCCTGGCCATC	59.89	GGTTGCCCTAAGTTATCCCCA	59.433	CATCATCTGCCTGGCCATCA	60.179
Cluster-13513.0	GGGGTATTGCTGCATGGCTA	60.179	CAGCAATACCCCCTCCCAAA	59.665	TTTGGGAGGGGGTATTGCTG	59.665	TAGCCATGCAGCAATACCCC	60.179	GGGGTATTGCTGCATGGCTA	60.179	CAGCAATACCCCCTCCCAAAT	60.063
Cluster-13513.0	GGGGTATTGCTGCATGGCTA	60.179	CACCAGCACAACATTGCAGT	59.614	TTTGGGAGGGGGTATTGCTG	59.665	CACCAGCACAACATTGCAGT	59.614	GGGGTATTGCTGCATGGCTA	60.179	TCACCAGCACAACATTGCAG	59.33
Cluster-13513.0	CCTCAAGCACTCAAGGGGAC	60.322	AGTCACCTCCTACTTTCTTGCA	59.027	CCTCAAGCACTCAAGGGGAC	60.322	GTCACCTCCTACTTTCTTGCAGA	59.993	CCTCAAGCACTCAAGGGGAC	60.322	AGTCACCTCCTACTTTCTTGCAG	59.993
Cluster-79035.0
Cluster-107194.49587
Cluster-107194.49587	TTGGCTGGGCTCAAGCTATC	60.107	TGAATCTGAACAAGCCTACAGG	58.057	TTGGCTGGGCTCAAGCTATC	60.107	AGCTCAACTTGAATCTGAACAAGC	60.023	AATTGGCTGGGCTCAAGCTA	59.667	TGAATCTGAACAAGCCTACAGG	58.057
Cluster-107194.49585
Cluster-104903.0
Cluster-59552.0	GCCAAATGAAATGCCTCTTCGA	59.836	TGAGATGAAGGAAAAACTTTAAGGACA	59.222	AGCCAAATGAAATGCCTCTTCG	59.835	TGAGATGAAGGAAAAACTTTAAGGACA	59.222	AGCCAGTCTACCCAAAATCACA	59.625	TGAGATGAAGGAAAAACTTTAAGGACA	59.222
Cluster-107194.40948	GCACACTGCAACTCTGTCTC	59.136	GTCGTTGAGAGCGAGGAGAG	59.902	GCACACTGCAACTCTGTCTC	59.136	ACTTGGTTGGGTCGCTTTGA	60.107	GCACACTGCAACTCTGTCTC	59.136	CGTTGAGAGCGAGGAGAGTG	60.179
Cluster-107194.40800	CCACTCCGAAGAAGGGTTCC	60.036	AAACCATGGAGGAGGCACAG	59.961	AACGGGTGCCAAGTGATCAT	59.962	AAACCATGGAGGAGGCACAG	59.961	AAACGGGTGCCAAGTGATCA	60.179	AAACCATGGAGGAGGCACAG	59.961
Cluster-104882.2	ACTACCCACTCTTCTTTGATAGTT	57.063	ACCACTAAACTCATTTGATTGTGGA	58.932	AACTACCCACTCTTCTTTGATAGT	57.063	ACCACTAAACTCATTTGATTGTGGA	58.932	ACTACCCACTCTTCTTTGATAGTT	57.063	ACCACTAAACTCATTTGATTGTGG	57.669
Cluster-104882.2
Cluster-3817.0	TCCTAACCCTTAGCCCCTCC	60.03	TTGGCATCGACGAAACAGGA	59.966	TCCTAACCCTTAGCCCCTCC	60.03	TGGCATCGACGAAACAGGAG	60.39	CCAACCCGAACCCATCCTAA	59.378	TTGGCATCGACGAAACAGGA	59.966
Cluster-95239.1	GACAGTGCATCCTATACCCACA	59.566	TGGTACTGGTCTGGTGGGTA	59.512	TGACAGTGCATCCTATACCCAC	59.566	TGGTACTGGTCTGGTGGGTA	59.512	AGTGCATCCTATACCCACAAGG	59.56	TGGTACTGGTCTGGTGGGTA	59.512
Cluster-12816.0	CGCAGTCTCTCTCTCCCTCT	60.107	GAGGAGAAGCAGAGGTGAGC	59.824	TCTCTCTCGCTTCGCTCTCT	60.108	GAGGAGAAGCAGAGGTGAGC	59.824	CGCAGTCTCTCTCTCCCTCT	60.107	GAAGCAGAGGTGAGCGAGAG	60.179
Cluster-107194.9183	CTTGTCTGGAACCACCCACA	59.817	GAGAGGCGGTCACAAGTTCA	59.966	CTTGTCTGGAACCACCCACA	59.817	TGCTGCCAACATGTGTTTGG	59.896	TGCGTCAGGTCTTGTCGTAG	59.76	TGCTGCCAACATGTGTTTGG	59.896
Cluster-21021.0
Cluster-103320.0	ACGTTACGCATTATGGTCTATGAC	59.02	AGCTTCACCCCCAAACAGAC	60.179	ACGTTACGCATTATGGTCTATGA	57.809	AGCTTCACCCCCAAACAGAC	60.179	ACGTTACGCATTATGGTCTATGAC	59.02	GCTTCACCCCCAAACAGACA	60.467
Cluster-103320.1	TCTTCTGTTAGATGCTTGCGC	58.997	CTTGGCCAATGAGAGGGTGT	59.961	TCTTCTGTTAGATGCTTGCGC	58.997	TTGGCCAATGAGAGGGTGTG	60.251	TCTTCTGTTAGATGCTTGCGC	58.997	CGCCCTCTCTATGATGGTGG	59.68
Cluster-68381.4	TGGCTGCATTCAACTTTGCC	59.966	GCCCTTGATCTCTCGAGCTC	59.968	TGGCTGCATTCAACTTTGCC	59.966	GGTGCCCTTGATCTCTCGAG	59.896	CCTCGTTGGCTGCATTCAAC	60.11	GCCCTTGATCTCTCGAGCTC	59.968
Cluster-68381.4	CCACTCATGGCCTCGTACAA	59.751	GGCCTGCTCTGTGGGAATAC	60.465	CCACTCATGGCCTCGTACAA	59.751	GAACTCTTACTCCGCCTGCT	59.467	CCACTCATGGCCTCGTACAA	59.751	AGAACTCTTACTCCGCCTGC	59.467
Cluster-68381.6	TCTCACACCTTTTCCTTCTTCCT	59.283	AAGCGTTCCCAAAACCCAGA	60.106	TCTCACACCTTTTCCTTCTTCCT	59.283	AGCGTTCCCAAAACCCAGAT	59.888	TCTCACACCTTTTCCTTCTTCCT	59.283	AGTAGAGGTTTAGGGCCGGA	59.663
Cluster-8209.0	AGCCAAGTGGTAGTTCGCTT	59.603	ACAGGGCAGCAACTTCAAGT	60.107	AGCCAAGTGGTAGTTCGCTT	59.603	TCAACAGGGCAGCAACTTCA	60.107	AGCCAAGTGGTAGTTCGCTT	59.603	AGTCATTCAACAGGGCAGCA	59.889
Cluster-91558.0	GCAATTAGCGGTGCAAACGA	60.11	GGATTGAAATCGGGTCGGGT	60.107	GCAATTAGCGGTGCAAACGA	60.11	AGGATTGAAATCGGGTCGGG	59.82	CCGAATTCGAATCCGCATGG	59.764	GGATTGAAATCGGGTCGGGT	60.107
Cluster-55111.0
Cluster-75474.0
Cluster-107194.12247	TTGAAGTGGATGGGACGAGC	60.036	ACACTTAAACTCCATGTCTGGCA	60.181	TTGAAGTGGATGGGACGAGC	60.036	CACACTTAAACTCCATGTCTGGC	59.811	ATATCTTCAGCGAGGGCGTC	59.684	TGTCTGGCAAATCTATCCTAGCC	59.928
Cluster-47131.0
Cluster-47131.1	TCCAAGTTCCAACAAGTCCCC	60.134	CAACGTGCAATCGAAGACCA	59.135	CCAAGTTCCAACAAGTCCCC	58.672	CAACGTGCAATCGAAGACCA	59.135	TCCAAGTTCCAACAAGTCCCC	60.134	CTCAACGTGCAATCGAAGACC	59.873
Cluster-85939.0	AATGTCCTTTTCCAAAGGCATT	57.02	AGGAGCTTGGATTCGGAAGA	58.427	AATGTCCTTTTCCAAAGGCATT	57.02	AAGGAGCTTGGATTCGGAAGA	59.091	CCTTTTAATGTCCTTTTCCAAAGGC	59.299	AGGAGCTTGGATTCGGAAGA	58.427
Cluster-85939.0	TCTTCCGAATCCAAGCTCCT	58.427	GCTAACGTGCGCCTAGTTTT	59.206	TCTTCCGAATCCAAGCTCCTT	59.091	GCTAACGTGCGCCTAGTTTT	59.206	TTCTTCCGAATCCAAGCTCCT	59.091	GCTAACGTGCGCCTAGTTTT	59.206
Cluster-60265.0	CCTTTGGGCAAATGTCAAGCA	59.93	TGAAACGGTTTGTAATTGGGTGT	59.3	CCTTTGGGCAAATGTCAAGCA	59.93	TCTGTACACAGGTTACTCGAGT	58.252	ACAATGTTTCCAATTGACTCTGGT	59.105	GGTTTAGCACGGAGGCTCAT	60.108
Cluster-7429.0	TCTCACAACCAACCGAAGCC	60.534	GAGGGTGAAGGGAGAGGGAT	60.031	CTCACAACCAACCGAAGCCT	60.535	GAGGGTGAAGGGAGAGGGAT	60.031	TCTCACAACCAACCGAAGCC	60.534	GAGCGGCCAAGTAAGAGAGG	60.179
Cluster-70108.0	TTCCGGAAAATTTTGACTGTGAT	57.217	ATTTGCCGGTGATCTGGTGT	59.962	ATTCCGGAAAATTTTGACTGTGA	57.217	ATTTGCCGGTGATCTGGTGT	59.962	TTCCGGAAAATTTTGACTGTGAT	57.217	TGCCGGTGATCTGGTGTTTT	60.179
Cluster-61004.0	GGAGGAACCCATTCGTACTCA	59.171	AATCCACCAGGTGCAAGTCC	60.251	AGGAGGAACCCATTCGTACTC	58.891	AATCCACCAGGTGCAAGTCC	60.251	GGAGGAACCCATTCGTACTCAA	59.765	AATCCACCAGGTGCAAGTCC	60.251
Cluster-13569.4	GAGGAGGTGGAGATGGAGGT	60.032	TCAGTCATGGTGTTCTCCGC	60.037	GATGTGGAGGAGGAGGAGGT	60.032	TCAGTCATGGTGTTCTCCGC	60.037	TGATGTGGAGGAGGAGGAGG	60.032	TCAGTCATGGTGTTCTCCGC	60.037
Cluster-69961.0	GCCACTGCAAAACGTCAAGT	59.899	TGGTTCCTCTTTCCATCAAGCA	59.892	AGCCACTGCAAAACGTCAAG	59.618	TGGTTCCTCTTTCCATCAAGCA	59.892	GCCACTGCAAAACGTCAAGT	59.899	GGTTCCTCTTTCCATCAAGCAC	59.51
Cluster-63802.0
Cluster-63507.0	ACAGAACAACTCCCATTTCGA	57.515	TAGTCCCGGAGCATGGTGTA	60.033	ACAGAACAACTCCCATTTCGA	57.515	GTCCCGGAGCATGGTGTATT	59.82	ACAGAACAACTCCCATTTCGA	57.515	TGATCCTTCCGCATTGAGGG	59.819
Cluster-63486.0	CCCAGCCCATGTCTGACATT	60.034	CCTGACATGAGGACACGGTT	59.678	CCCAGCCCATGTCTGACATT	60.034	CGGGTTCGAGGTGACATACA	59.471	CCCAGCCCATGTCTGACATT	60.034	CACGGGTTCGAGGTGACATA	59.471
Cluster-107194.8443
Cluster-107194.8443
Cluster-107194.8446	TCCCAAAACCCTAATCGCCC	60.034	GGCCCCTCTTCATACCATGG	59.889	TCCCAAAACCCTAATCGCCC	60.034	GGGCCCCTCTTCATACCATG	59.889	TCCCAAAACCCTAATCGCCC	60.034	TGGGCCCCTCTTCATACCAT	60.328
Cluster-57252.0	CGGAGAGGTTCGACATCCAG	59.899	ACGAAACCCTTCTGCTAGCC	60.036	GGAGAGGTTCGACATCCAGC	60.179	ACGAAACCCTTCTGCTAGCC	60.036	CGGAGAGGTTCGACATCCAG	59.899	AACCCTTCTGCTAGCCGATG	59.821
Cluster-95805.0	CTGCTGCTTCCCTCCATTCA	60.035	ACGCAAACCATCACATCCTCA	60.271	TCAGCGAAACCAACCTCCTC	59.965	ACGCAAACCATCACATCCTCA	60.271	CAGCGAAACCAACCTCCTCT	59.965	ACGCAAACCATCACATCCTCA	60.271
Cluster-107194.72029
Cluster-107194.72029	CAAGTTCCCTTCGAGCCCAT	60.035	CAGCAAACTAGCTACCCTCTCA	59.502	CCCACCTTCGGTAATGCTGT	60.035	CAGCAAACTAGCTACCCTCTCA	59.502	ACCCACCTTCGGTAATGCTG	60.035	CAGCAAACTAGCTACCCTCTCA	59.502
Cluster-80869.0	ATCATTCCCATATTGGCTTCCT	57.246	CTCACCTCACACCACCAGAC	59.966	ATCATTCCCATATTGGCTTCCT	57.246	CTAATCATGGAGGTGGGCCC	59.889	ATCATTCCCATATTGGCTTCCT	57.246	CCAGACCCCTTGTTGGCTTT	60.47
Cluster-107194.72023	TGCTTGGCAGATAGATCAACCT	59.493	AAGACGACCGAGTTCAGCTG	60.039	TGCTTGGCAGATAGATCAACCT	59.493	GCTTTTGCTGACATGACCCG	60.11	TGCTTGGCAGATAGATCAACC	58.077	AAGACGACCGAGTTCAGCTG	60.039
Cluster-80928.0
Cluster-104678.0	TGCATGGTCCAAAAGGAGGA	59.223	TGTGATGGTTCTCTCTGCAGG	59.723	TGCATGGTCCAAAAGGAGGA	59.223	GTGATGGTTCTCTCTGCAGGT	59.722	GGTCCAAAAGGAGGAGGGGA	60.845	TGTGATGGTTCTCTCTGCAGG	59.723
Cluster-107194.55608
Cluster-107194.55600	AGGAGGGTAGATCCGGCTTT	60.031	TGAGGGGATAAAGAGGTCCACA	60.226	AGGAGGGTAGATCCGGCTTT	60.031	GAGGGGATAAAGAGGTCCACA	58.522	AGGAGGGTAGATCCGGCTTT	60.031	TGAGGGGATAAAGAGGTCCAC	58.522
Cluster-9443.0	TCCCACAGAGAAAGGCGTTC	59.965	ACTGCCTGTCACCCAGTCTA	60.179	TCCCACAGAGAAAGGCGTTC	59.965	GCCTGTCACCCAGTCTAAGC	60.392	CCCACAGAGAAAGGCGTTCA	60.25	ACTGCCTGTCACCCAGTCTA	60.179
Cluster-107194.66268
Cluster-78398.0	GTTTTCCCCCTTTCTCCCCT	59.216	ACTGTAAACCGCCGATGTGT	59.966	AGTTTTCCCCCTTTCTCCCC	59.216	ACTGTAAACCGCCGATGTGT	59.966	GTTTTCCCCCTTTCTCCCCT	59.216	CCATAACGAAGCTGTTGCCG	59.903
Cluster-107194.20798	GCCACCTCTGAACAAGATTGC	59.799	CCGTCTCCCTTGTTCCCAAG	60.322	GGTTTGCCACCTCTGAACAAG	59.662	CCGTCTCCCTTGTTCCCAAG	60.322	GGTTTGCCACCTCTGAACAA	58.601	CCGTCTCCCTTGTTCCCAAG	60.322
Cluster-76727.0	ACGGCTCTTGAAATCTGTCA	57.161	GCATGAGGGCCTAGCTACAA	59.53	TCCGATTTGGACCACATCTTT	57.567	ACTAAACGAGCATGAGGGCC	60.108	ACGGCTCTTGAAATCTGTCAA	57.874	GCATGAGGGCCTAGCTACAA	59.53
Cluster-107194.39566	GCACATCTCTCCGCATGTCT	60.179	AGCCAGAGACAAGGACCTCT	59.884	TGCACATCTCTCCGCATGTC	60.461	AGCCAGAGACAAGGACCTCT	59.884	CTGCACATCTCTCCGCATGT	60.462	AGCCAGAGACAAGGACCTCT	59.884
Cluster-107194.39560	CCTTCTGTTTCGTCATTTTTACCCA	59.991	GCACAGTTGCCTTCAGTGAC	59.691	CCTTCTGTTTCGTCATTTTTACCCA	59.991	TCAATGGAGCCCATGGATGC	60.469	TCCCTTCTGTTTCGTCATTTTTACC	59.76	GCACAGTTGCCTTCAGTGAC	59.691
Cluster-67503.0
Cluster-57654.0	GTGCAACACCCTACATTCAGC	59.8	CCGTTAGTGCCATGGTAAGGT	60.066	GTGCAACACCCTACATTCAGC	59.8	ACCGTTAGTGCCATGGTAAGG	60.066	ACGTGCAACACCCTACATTCA	60.203	CCGTTAGTGCCATGGTAAGGT	60.066
Cluster-84429.0
Cluster-84429.0
Cluster-107194.22759	CCAACACTTTTGGTCCGTGT	58.9	ATGAGAGGCGTTGGATGCAT	59.818	CCAACACTTTTGGTCCGTGT	58.9	CCCTCCGAGTTTGCCTGTAT	59.458	CCAACACTTTTGGTCCGTGT	58.9	TCCCTCCGAGTTTGCCTGTA	60.543
Cluster-107194.22758	ATTGCTAGGACAATGGCCCC	60.106	GAAACAACATCGTCCGTGCC	60.11	ATTGCTAGGACAATGGCCCC	60.106	CATCGTCCGTGCCTCTGTTA	59.827	ATTGCTAGGACAATGGCCCC	60.106	TCGTCCGTGCCTCTGTTAAG	59.757
Cluster-107194.22755
Cluster-107194.22754	GATCTTGGAAGGAGGCGGAG	59.894	ACCACGCGATCTCGTATTCC	59.97	CAGATCTTGGAAGGAGGCGG	60.179	ACCACGCGATCTCGTATTCC	59.97	GATCTTGGAAGGAGGCGGAG	59.894	CTGCTGCTCGCTTTCTCTCT	60.109
Cluster-107194.22757	TCTCAATCTGGCAACCACCC	59.962	AGTGGGAGCTATGAACTACGA	57.986	TCTCAATCTGGCAACCACCC	59.962	GTGGGAGCTATGAACTACGATGT	59.932	AATCTGGCAACCACCCAACA	60.106	AGTGGGAGCTATGAACTACGA	57.986
Cluster-107194.26981
Cluster-107194.26984	CTCCATGGAACCTCACCCAC	60.035	AGCACTAAAGATGGCACGCA	60.322	CCATGGAACCTCACCCACAA	59.888	AGCACTAAAGATGGCACGCA	60.322	CTCCATGGAACCTCACCCAC	60.035	GTGTCGGCACTATACGTGGA	59.547
Cluster-107194.54557	TGTGAGCAGTTTTTCAGCGG	59.337	ACAGTTACCAAATAAAAGAAACTCTCT	57.372	AGCAGATTGGATCTAGCGCA	59.245	ACAGTTACCAAATAAAAGAAACTCTCT	57.372	TTTCAGCGGACTCTACGGAG	59.191	ACAGTTACCAAATAAAAGAAACTCTCT	57.372
Cluster-38875.0	CGCCTTCAGCCTCATCATCA	60.179	GAGATTCGCCATTGCTGCTG	59.971	GTCGATACCTCCTTCCTCGC	59.689	GAGATTCGCCATTGCTGCTG	59.971	CGCCTTCAGCCTCATCATCA	60.179	GGGTGGGGTTTGATCACGAA	60.251
Cluster-107194.23808	AGTGAAATGTGTTCGATGTCCT	57.992	ACGGACGATAAGGCACATGA	59.178	AAGTGAAATGTGTTCGATGTCCT	58.611	ACGGACGATAAGGCACATGA	59.178	AGTGAAATGTGTTCGATGTCCT	57.992	ACGGACGATAAGGCACATGAA	59.794
Cluster-22311.0
Cluster-107194.38216	GCGTTTCAGCTGCCTTCTTT	59.688	TTCATTGCCGTCAGCTGAGT	59.965	GCGTTTCAGCTGCCTTCTTT	59.688	GGAGGGTCAGGGCATTGAAA	59.96	GCGTTTCAGCTGCCTTCTTT	59.688	TGCCGTCAGCTGAGTATGTG	60.109
Cluster-107194.38210
Cluster-31415.0	TTTCTTTAGCTGCGCTCTGC	59.201	GGTTGGAGAGGTTCGAGAGC	60.109	TTTCTTTAGCTGCGCTCTGC	59.201	AGGGTTGGAGAGGTTCGAGA	59.885	TTTCTTTAGCTGCGCTCTGC	59.201	TCGAGAGCGAGAGATGGAGT	59.821
Cluster-107194.34844	GCCGTGCTAAAGTCCCTCTT	60.036	CCCCAAAGTCGAGTAAATAAAAGCA	59.818	ATTGTCATCGTTCACCGCCT	60.036	CCCCAAAGTCGAGTAAATAAAAGCA	59.818	GCCGTGCTAAAGTCCCTCTT	60.036	ACCCCAAAGTCGAGTAAATAAAAGC	59.817
Cluster-107194.34841	GGGTTCACACCTTGTTTCGC	59.97	TTCGTCGTCGTCTTCTTGGG	60.04	GGGTTCACACCTTGTTTCGC	59.97	TGTCTGCGGTCATCTTCGTC	60.109	ACGTTCATAAGGAGCCACCG	60.108	TTCGTCGTCGTCTTCTTGGG	60.04
Cluster-107194.34848	ACCAGAGTATGAGGCTTTAATCTCA	59.337	AACAAGGCTTGGACTAGGGC	59.962	ACCAGAGTATGAGGCTTTAATCTCA	59.337	GACTAGGGCATGGGATGTGG	59.891	ACCAGAGTATGAGGCTTTAATCTCA	59.337	GGACTAGGGCATGGGATGTG	59.891
Cluster-107194.34849
Cluster-107194.34849	AGGCTCCTGATCAAGAGTTGC	60.066	TCAGAAGCCGTTGCATTCAC	59.126	AGGCTCCTGATCAAGAGTTGC	60.066	CAGAAGCCGTTGCATTCACT	59.123	GGCTCCTGATCAAGAGTTGCA	60.339	TCAGAAGCCGTTGCATTCAC	59.126
Cluster-50593.0	AGGAGCCAAGGACAAGATGC	60.035	TGCTTTAAGCTCAATGCCAGG	59.179	AGGAGCCAAGGACAAGATGC	60.035	GGTTGCTTTAAGCTCAATGCCA	60.029	AGGAGCCAAGGACAAGATGC	60.035	TGGTTGCTTTAAGCTCAATGCC	60.029
Cluster-107194.28929	TGATCGTGGCGAATGGAGAG	59.897	CCTTTGCCCTCCTCTCTTTGA	59.648	TGATCGTGGCGAATGGAGAG	59.897	TCCTTTGCCCTCCTCTCTTTG	59.648	CTCGGCGTCATCGTCTTCTT	60.179	CCTTTGCCCTCCTCTCTTTGA	59.648
Cluster-62049.0
Cluster-41054.0	CTTGAAGCATCTCCGCACAC	59.555	TCACCTCGTCATGGCTTTTGT	60.203	CTTGAAGCATCTCCGCACAC	59.555	CACCTCGTCATGGCTTTTGT	58.762	CCAGGTTGAAGGCTTGAAGC	59.4	TCACCTCGTCATGGCTTTTGT	60.203
Cluster-71711.0	TGTTTGCGCCCACTTAATGA	58.39	AGCTATGCTCTAGGTGCAGT	58.213	TGTTTGCGCCCACTTAATGAA	59.043	AGCTATGCTCTAGGTGCAGT	58.213	GAGATCTGATGTTGCATGGGC	59.392	GGAAGGATTTGGTAGGAGGACC	59.827
Cluster-38117.1	AAAAAGACGGTGGGTGGGTT	60.033	TTGAAGGGAGCCCAGATGTG	59.671	TGGGTTGCTCTTTGCTTCCA	60.106	TTGAAGGGAGCCCAGATGTG	59.671	AAAAAGACGGTGGGTGGGTT	60.033	TGCTTGCTGGAACTTGGAGA	59.526
Cluster-78693.0	TGCTGCAGAAGTTAGGAGGTG	59.998	TGCAAGTTTAGGGGAGACAC	57.439	GCTGCAGAAGTTAGGAGGTGT	59.997	TGCAAGTTTAGGGGAGACAC	57.439	AGGGCAGATTTATGTGGGGTG	60.064	TGCAAGTTTAGGGGAGACAC	57.439
Cluster-21600.2	ACAAGGCGAGATCCACGATC	59.897	GTACTGCTGTGAGGGCATGT	60.036	ACAAGGCGAGATCCACGATC	59.897	TGTACTGCTGTGAGGGCATG	60.036	ACAAGGCGAGATCCACGATC	59.897	TGCTAGATCAGGTTTGGGCG	60.108
Cluster-80817.0
Cluster-79778.0	GCTGTTCTCTCCAGTGCTGA	59.68	TGGAAGCAGCCAAGTTGGTA	59.524	TGCTGTTCTCTCCAGTGCTG	59.966	GGAAGCAGCCAAGTTGGTAC	59.118	GCTGTTCTCTCCAGTGCTGA	59.68	GGAAGCAGCCAAGTTGGTAC	59.118
Cluster-107976.1
Cluster-107976.1	TCCATGTGACCCAAAGCTCA	59.23	TCCAGCATGCAGAGGAAACA	59.599	CCATGTGACCCAAAGCTCAC	59.116	TCCAGCATGCAGAGGAAACA	59.599	GCTGGAGGTCTTTCCATGTGA	59.996	TCCAGCATGCAGAGGAAACA	59.599
Cluster-107976.0	GCCCATCTTGCCACCATTTG	60.108	ATGAACACGGGTACGGACAC	60.038	GCCCATCTTGCCACCATTTG	60.108	CATGAACACGGGTACGGACA	60.038	GCCCATCTTGCCACCATTTG	60.108	ATACGACACGGCGATACGAC	60.042
Cluster-82873.1	CAATCCCAACCCACCCATCA	59.959	GCGTCTCTGGCCCTAATCTC	59.967	CCCAACCCACCCATCAAACT	60.179	GCGTCTCTGGCCCTAATCTC	59.967	TCCCAACCCACCCATCAAAC	60.179	GCGTCTCTGGCCCTAATCTC	59.967
Cluster-82873.1
Cluster-107194.24549	ACTGGTACTGAAGCCGAAGC	60.037	CTGCAGAGCAACTCAAGTGC	59.762	TCCAGCTCGACAAGAAGCAA	59.607	TCTCCAGGCTGTTCGAGAGA	59.962	GCCGAAGCTGAAACAAGCAT	59.758	CTGCAGAGCAACTCAAGTGC	59.762
Cluster-44600.0	TTGCAGCTGCTGATCGAAGA	60.037	CCCAATTGTGCTGCGTCAAA	59.968	TTCTTTTTGGCGGCAGATGC	60.038	CCCAATTGTGCTGCGTCAAA	59.968	GTTGCAGCTGCTGATCGAAG	59.903	CCCAATTGTGCTGCGTCAAA	59.968
Cluster-107194.70912	ATCCCCTTCTCCTCCTCCAC	60.031	GGTGAAGGAAAGGACGGAGG	60.036	ATCCCCTTCTCCTCCTCCAC	60.031	GGAGGTGAAGGAAAGGACGG	60.036	ACCATCCCCTTCTCCTCCTC	60.031	GGTGAAGGAAAGGACGGAGG	60.036
Cluster-84795.0	CCCCCAAGAGCCTACATTCA	59.081	GGGCAGTCATAGGTGGGTTA	58.79	CCCCCAAGAGCCTACATTCA	59.081	ATGGGGCAGTCATAGGTGGG	61.356	TCTCTTTTTCCCCCAAGAGCC	59.924	GGGCAGTCATAGGTGGGTTA	58.79
Cluster-59773.0
Cluster-55937.0
Cluster-4622.0	ATTTATGTTTTTGTTGTTGCTGCT	57.076	TTCACTGGTAAAGCGGGGTG	60.251	ATTTATGTTTTTGTTGTTGCTGCT	57.076	GGCCTGGTTGTGGTCTTAGT	59.599	ATTTATGTTTTTGTTGTTGCTGCT	57.076	ACTGGTAAAGCGGGGTGTTG	60.536
Cluster-107656.0
Cluster-94114.0
Cluster-27820.0	GGCTTGGGGGAGAGGAGATA	60.105	CAAACCCTCTCCAACCTCCC	59.962	GGCTTGGGGGAGAGGAGATA	60.105	CCAAACCCTCTCCAACCTCC	59.962	GGCTTGGGGGAGAGGAGATA	60.105	CCCAAACCCTCTCCAACCTC	59.962
Cluster-92860.0	ACTTCATTGCTTTGTGAACTGTG	58.324	ATAAGCAGTCTCCAAGCCGC	60.463	ACTTCATTGCTTTGTGAACTGTG	58.324	GCATGTCCAGGCAAACACAT	59.395	ACTTCATTGCTTTGTGAACTGT	57.011	ATAAGCAGTCTCCAAGCCGC	60.463
Cluster-71185.0	CCTTGGATTCGTCCCAGCTT	60.035	TCTAGATGAAAGGTGTCTCTCCA	58.064	GGATTCGTCCCAGCTTGGAA	60.035	TCTAGATGAAAGGTGTCTCTCCA	58.064	AGCCATGCGGTGACAATGTA	60.036	TCTAGATGAAAGGTGTCTCTCCA	58.064
Cluster-81682.0	ACTCCATTCCCAAACAGGCC	60.252	TGGCTGTGTTTGGTTGCTTT	59.099	ACTCCATTCCCAAACAGGCC	60.252	TTGGCTGTGTTTGGTTGCTT	59.099	ACTCCATTCCCAAACAGGCC	60.252	TTTGGCTGTGTTTGGTTGCT	59.099
Cluster-107194.61726	AGCATCTGAAATCCTTGTCTCTGT	60.02	GGCATCATTACTCGGGGAGG	59.965	AGCATCTGAAATCCTTGTCTCTGT	60.02	GGGCATCATTACTCGGGGAG	59.965	AGCATCTGAAATCCTTGTCTCTGT	60.02	GAGGGCATCATTACTCGGGG	59.965
Cluster-107194.65373	TGCGTCGAATTAATTGCGTCG	60.267	GCAACTTACCCGCCAAAACA	59.614	GCGTCGAATTAATTGCGTCGT	60.267	GCAACTTACCCGCCAAAACA	59.614	GCGTCGAATTAATTGCGTCG	58.637	GCAACTTACCCGCCAAAACA	59.614
Cluster-107194.71701	CAAAGTTGCGGGCATCAACA	59.968	AGCCTCAGAACCAGATGCAC	60.036	CAAAGTTGCGGGCATCAACA	59.968	CAGCCTCAGAACCAGATGCA	60.036	AAAGTTGCGGGCATCAACAC	59.968	AGCCTCAGAACCAGATGCAC	60.036
Cluster-50412.0	TGGCAGTTGAATGGTAATGGTG	59.175	TGCCAGCCAAACAAGAATCT	58	GGCAGTTGAATGGTAATGGTGT	59.174	TGCCAGCCAAACAAGAATCT	58	AGAGTTTGGCAGTTGAATGGT	58.051	TGCCAGCCAAACAAGAATCT	58
Cluster-107194.32454	GTCATTGTTGTGTCCGCAGC	60.386	ACATCGGTTGTTTGGAGCCT	59.89	GTCATTGTTGTGTCCGCAGC	60.386	GAGGACGTACACTCGACCAC	59.832	GTCATTGTTGTGTCCGCAGC	60.386	CACATCGGTTGTTTGGAGCC	59.759
Cluster-77209.0	GCCAGTAACGGGGAATGGAA	60.035	AATTCACCCCCTCTCCCTCT	59.576	GCCAGTAACGGGGAATGGAA	60.035	AGAATTCACCCCCTCTCCCT	59.576	GGCAAGGAGGATGATGGCTT	60.106	AATTCACCCCCTCTCCCTCT	59.576
Cluster-73076.0	GAGAGATCAGACCCACGAGC	59.616	GTGGAGTGAGAGGCCGTAAC	60.109	GAGAGATCAGACCCACGAGC	59.616	GAGACTGACCTGGAGCGAAG	59.828	GAGAGATCAGACCCACGAGC	59.616	TTCCCCGACAAGAGAGTGGA	60.179
Cluster-63210.0	CGCAACCACAGTCTAGGGAG	60.109	ATTTGTTGTCTTGCGGCTGC	60.319	CGCAACCACAGTCTAGGGAG	60.109	GCTGCAACAAGGTTGTGTGA	59.545	GGTAGCGTGTGAGTGTGGTT	60.25	ATTTGTTGTCTTGCGGCTGC	60.319
Cluster-63210.0
Cluster-38300.1	CGCGTTCCGATCAGCAAAAT	59.903	ACCTGTGTAAAGAATCAAGTTGAAACA	59.878	TTTGACAGAAGCGGGGGTTT	60.106	ACCTGTGTAAAGAATCAAGTTGAAACA	59.878	AGCGGGGGTTTGCAATGTAT	60.324	ACCTGTGTAAAGAATCAAGTTGAAACA	59.878
Cluster-93410.0
Cluster-93410.0
Cluster-109120.0	GGGTTTGGAGGAGTGAGAGC	60.036	AAATCCCCTGCCTCCTCTCT	59.955	TTGGAGGAGTGAGAGCGAGA	59.962	AAATCCCCTGCCTCCTCTCT	59.955	AGGAGTGAGAGCGAGAGAGG	60.107	AAATCCCCTGCCTCCTCTCT	59.955
Cluster-99799.1	AAAACGAGGGTCGATGGCAT	60.035	CAACTCTTGCACCACAGCAC	59.97	AAAACGAGGGTCGATGGCAT	60.035	GTCTTCGAGAGAACCGAGCC	60.179	AAAACGAGGGTCGATGGCAT	60.035	GGTCTTCGAGAGAACCGAGC	60.179
Cluster-91766.0
Cluster-73894.0
Cluster-30758.0	GGGCTGCAATGCATTTCGAA	60.109	GTCCCTGCTTTTGGATCCCA	59.96	GGGCTGCAATGCATTTCGAA	60.109	TCCCTGCTTTTGGATCCCAA	59.217	GGGCTGCAATGCATTTCGAA	60.109	TCCCTGCTTTTGGATCCCAAT	59.638
Cluster-41973.0	TCATGACCGAAACAACCAGA	57.079	TCCAATTCCGCCGTAGTTCT	59.1	TGACCGAAACAACCAGAAGA	57.008	TCCAATTCCGCCGTAGTTCT	59.1	AGATCATGACCGAAACAACCAGA	59.992	TCCAATTCCGCCGTAGTTCT	59.1
Cluster-30385.0	TGTGTTAGGCGTCCTTGTCC	59.966	CAGATCGGAAGCTAGGAACCC	59.931	TGTGTTAGGCGTCCTTGTCC	59.966	GATCGGAAGCTAGGAACCCA	58.879	TGTGTTAGGCGTCCTTGTCC	59.966	AGATCGGAAGCTAGGAACCCA	60.343
Cluster-30385.0
Cluster-107194.9228	TGGCTTGTGCAACTTCATGC	59.968	CAGTACGGTGGAGGGTCAAG	59.753	TGGCTTGTGCAACTTCATGC	59.968	AGTGATCAAGACGGTGGAGC	59.752	GCCACTCCCTTTCCCTATCG	59.893	CAGTACGGTGGAGGGTCAAG	59.753
Cluster-107194.9224	TTCGTTTCCAAAGGGTTGCA	58.525	ACAGCAAACCTCAAAACTGCC	59.863	TCGTTTCCAAAGGGTTGCAT	58.301	ACAGCAAACCTCAAAACTGCC	59.863	TTTCGTTTCCAAAGGGTTGCA	59.175	ACAGCAAACCTCAAAACTGCC	59.863
Cluster-107194.9221	CCTGCTCAACTCCAGCCTTT	60.251	GGTGGTTCCGGCGATGATAT	59.965	GTTGGCTTTCGAGGCACAAC	60.318	GGTGGTTCCGGCGATGATAT	59.965	GCCTTTGCTTCTCATCGGGA	60.393	GGTGGTTCCGGCGATGATAT	59.965
Cluster-107194.19899
Cluster-107194.19894
Cluster-107194.19897	GAAAATCACGGTGAGGGCCT	60.323	GGTTATGGCTCCTGGTTGCT	60.034	AGAAAATCACGGTGAGGGCC	60.323	GGTTATGGCTCCTGGTTGCT	60.034	GAAAATCACGGTGAGGGCCT	60.323	CCTGGTTGCTGAGGGTTCAT	59.961
Cluster-107194.19891	ACCAAGATTTATCCTGCTCTCAG	57.966	TGCAGGAGAGGCTCTTGAAG	59.388	ACCAAGATTTATCCTGCTCTCAG	57.966	CTGCAGGAGAGGCTCTTGAA	59.388	TGAACCAAGATTTATCCTGCTCTCA	60.046	TGCAGGAGAGGCTCTTGAAG	59.388
Cluster-39899.0	TGTTGGCCTTTGTGCATGTG	59.896	TCCTCCCTTAATGGCTCCCA	59.954	TGTGTTGGCCTTTGTGCATG	59.896	TCCTCCCTTAATGGCTCCCA	59.954	GTGTTGGCCTTTGTGCATGT	59.895	TCCTCCCTTAATGGCTCCCA	59.954
Cluster-38731.1	CCTCCGTGTGCTTCTCCTTT	59.965	CGTACTCCTCCAAACACGGT	59.684	CCTCCGTGTGCTTCTCCTTT	59.965	ACCGTACTCCTCCAAACACG	59.684	CCTCCGTGTGCTTCTCCTTT	59.965	CCGTACTCCTCCAAACACGG	60.389
Cluster-8815.0
Cluster-8815.0	TCAGCAACAAGATCCCACTTCA	59.894	TGCCTCTGACCAAGCAACAT	59.889	TCAGCAACAAGATCCCACTTCA	59.894	ATGCCTCTGACCAAGCAACA	59.889	CAGCAACAAGATCCCACTTCA	58.493	TGCCTCTGACCAAGCAACAT	59.889
Cluster-94249.0	GGCATGCATTGTTTACACTAGGA	59.306	TGCTTCCCCTACTACGTCTCA	59.995	AGGCATGCATTGTTTACACTAGG	59.304	TGCTTCCCCTACTACGTCTCA	59.995	GGCATGCATTGTTTACACTAGG	57.967	TGCTTCCCCTACTACGTCTCA	59.995
Cluster-8440.0
Cluster-49872.0	GCGGAGGTCGAGACTCTAGA	60.179	TAGGTGGGAAGCCTCAGTCT	59.586	GCGGAGGTCGAGACTCTAGA	60.179	AGGTGGGAAGCCTCAGTCTT	60.475	GCGGAGGTCGAGACTCTAGA	60.179	AGGTGGGAAGCCTCAGTCT	59.84
Cluster-107194.63348
Cluster-37256.0	TGGGCCTTTGCATAGAGGTC	59.744	AGCCCCTGGTCTCTATTGGA	59.657	CTAGGTGGGCCGTCTATTGG	59.607	AGCCCCTGGTCTCTATTGGA	59.657	CCTAGGTGGGCCGTCTATTG	59.607	AGCCCCTGGTCTCTATTGGA	59.657
Cluster-59132.0	ACTCCTACTTGGAAAAGTGGCT	59.288	CTCGCTCTCAATGGGGTCAA	59.75	ACTCCTACTTGGAAAAGTGGCT	59.288	ACACTGCTCGCTCTCAATGG	60.391	ACTCCTACTTGGAAAAGTGGCT	59.288	CTGAGGTCGAGGGCAATGAC	60.461
Cluster-107194.43214
Cluster-107194.43213	TGAGGAAAACAGTGGTGGGG	59.815	TCCGGTGACTATGGACTCCT	59.37	TGAGGAAAACAGTGGTGGGG	59.815	CATATCTCACCGCCAGGCAC	60.882	GGAAAACAGTGGTGGGGGAG	60.54	TCCGGTGACTATGGACTCCT	59.37
Cluster-93745.0
Cluster-93745.0	AAGTGCTGCCTACTGCTTCT	59.31	GGGGTCGACAGGTATGCTTT	59.748	AAGTGCTGCCTACTGCTTCT	59.31	AAAGGGGTCGACAGGTATGC	59.748	AAGTGCTGCCTACTGCTTCT	59.31	AGGGGTCGACAGGTATGCTT	60.618
Cluster-91653.0
Cluster-91653.1	AGGGGGATGGACGAAAGAGA	59.957	TGCAAAAGAGGAAAGAAAAATAAAGAA	57.117	AGGGGGATGGACGAAAGAGA	59.957	AGAAAAATAAAGAAAAGGAGATTCTGC	57.08	TTGGGGAGGGAAGGGAGATT	59.877	TGCAAAAGAGGAAAGAAAAATAAAGAA	57.117
Cluster-107194.63346
Cluster-30256.0	ACAAACCGAATGACCCAATTAATCA	59.521	GGACAATGAGGACGACGAGG	60.179	ACAAACCGAATGACCCAATTAATCA	59.521	TAGTGGTGTTGCCTCCGATG	59.751	ACAAACCGAATGACCCAATTAATCA	59.521	AGGACGACGAGGAGTATGGT	59.745
Cluster-65790.0
Cluster-107194.26251	TGGACATCACCAATCCTGCC	60.034	TTTGCTGGCACCAGGTTTTG	59.822	GGACATCACCAATCCTGCCA	60.034	CATTTTGCTGGCACCAGGTT	59.606	TGGACATCACCAATCCTGCC	60.034	CATTTTGCTGGCACCAGGTT	59.606
Cluster-40648.0	GTGGGTGGCTATTAAGGTGACA	60.027	CTTGTGGTGGGCAATGAAGC	60.038	GTGGGTGGCTATTAAGGTGACA	60.027	GCTTGTGGTGGGCAATGAAG	60.038	GTGGGTGGCTATTAAGGTGACA	60.027	TTTGCTTGTGGTGGGCAATG	59.894
Cluster-15483.0
Cluster-107194.40979
Cluster-29159.0	GCGAGCAAATTCCTGTTTCCA	59.731	CAGGAGCATCACCGCCTTAT	59.893	TGCGAGCAAATTCCTGTTTCC	59.731	CAGGAGCATCACCGCCTTAT	59.893	GCGAGCAAATTCCTGTTTCCA	59.731	TCTTTCAGGAGCATCACCGC	60.392
Cluster-107194.40974	ATTGTCGGTGCTACCCATCC	59.82	CTCCCCTGCCCTCATGTTTT	59.96	ATTGTCGGTGCTACCCATCC	59.82	TCTGTAAACTCCCCTGCCCT	60.179	ATTGTCGGTGCTACCCATCC	59.82	CCCCTGCCCTCATGTTTTGA	60.252
Cluster-107194.40974	GAGTCGCCCAGTACAAGAGA	58.825	CGAACTCTCTGCTGCGGATT	60.459	AGAGTCGCCCAGTACAAGAG	58.822	CGAACTCTCTGCTGCGGATT	60.459	AGAGTCGCCCAGTACAAGAGA	60.272	CGAACTCTCTGCTGCGGATT	60.459
Cluster-107194.40976	TCGCCGGTAGTTTCACTGTC	60.039	AGCAAGCCAAACTTTGAGCT	58.593	ACTGCAAGGTCAGGAAAGGG	59.889	AGCAAGCCAAACTTTGAGCT	58.593	TCGCCGGTAGTTTCACTGTC	60.039	AAGCAAGCCAAACTTTGAGCT	59.241
Cluster-107194.40972
Cluster-107194.40972	CACGGAGGACTGCTTTTTGC	60.04	TCAGGGGGTTGTAGGTAGCA	59.882	GGTGGGGGTAAGCTCCAATC	60.107	TCAGGGGGTTGTAGGTAGCA	59.882	GGTGGGGGTAAGCTCCAATC	60.107	TGGATCAGGGGGTTGTAGGT	59.88
Cluster-107194.40972
Cluster-107194.70767
Cluster-107194.70765	AGGCTTCCTGTGGAAACAAA	57.547	TCTTCTCCGTTCTGCAATCACT	59.7	AAGGCTTCCTGTGGAAACAA	57.547	TCTTCTCCGTTCTGCAATCACT	59.7	ACTCATCTAAGGCTTCCTGTGG	59.497	TCTTCTCCGTTCTGCAATCACT	59.7
Cluster-107194.70765	GGACTCCTCGAAGTCATGCT	59.179	TTGCTGGCAACTTGGAAACC	59.536	AGGACTCCTCGAAGTCATGC	59.179	TTGCTGGCAACTTGGAAACC	59.536	GGACTCCTCGAAGTCATGCT	59.179	GCTGGCAACTTGGAAACCAT	59.319
Cluster-107194.21935
Cluster-107194.21933	AGACGCAGAGCAGCAGTATC	59.898	ACCCAACTCCCAAAATCAAAACT	58.963	GAGACGCAGAGCAGCAGTAT	59.898	ACCCAACTCCCAAAATCAAAACT	58.963	AGACGCAGAGCAGCAGTATC	59.898	CCCAACTCCCAAAATCAAAACTCA	59.899
Cluster-108394.0	ACCTCACCAAGTGAAGCACC	60.179	TCTGCTTCTTCCGAGTGGAT	58.438	ACCTCACCAAGTGAAGCACC	60.179	ATCTGCTTCTTCCGAGTGGA	58.438	CCTCACCAAGTGAAGCACCA	60.179	TCTGCTTCTTCCGAGTGGAT	58.438
Cluster-94693.0	GCACGGGCGCTTCTATTTTT	59.83	CACATACGAGGAGGGAGGGA	60.106	GCACGGGCGCTTCTATTTTT	59.83	ACATACGAGGAGGGAGGGAG	59.814	GTTTCCACGTCGGACACCTA	59.685	CACATACGAGGAGGGAGGGA	60.106
Cluster-70937.0
Cluster-70937.0	CTGCCTCTTCGTGTCTGTGT	59.967	GGACTGGTCTGCCTTGTTGA	59.891	CTGCCTCTTCGTGTCTGTGT	59.967	AGGACTGGTCTGCCTTGTTG	59.891	TTCAAGAGGGCCTCTGCTTG	59.963	GGACTGGTCTGCCTTGTTGA	59.891
Cluster-107194.73235	ACCTTGCAAAAATACCAGTTTGTCA	60.105	TCAGTCGAACTTCTGGGTCT	58.003	ACCTTGCAAAAATACCAGTTTGTCA	60.105	GCAATTCAGTCGAACTTCTGGG	59.84	ACCTTGCAAAAATACCAGTTTGT	57.648	TCAGTCGAACTTCTGGGTCT	58.003
Cluster-107194.73230	TACCGCGCTTTCCATGAGAG	60.179	TCAAAAGGAAGGAGCCAAGAGT	59.557	TTACCGCGCTTTCCATGAGA	59.752	TCAAAAGGAAGGAGCCAAGAGT	59.557	TTTTGCGGATGGGGTAGTCG	60.392	TCAAAAGGAAGGAGCCAAGAGT	59.557
Cluster-59036.0
Cluster-43627.0	TGCTTTTGTTGTGTGGGTGC	60.108	AATAGGTGGGGAACTGGGGA	59.878	TGGCTCATGTGAGGTGCTTT	59.889	AATAGGTGGGGAACTGGGGA	59.878	TTGGCTCATGTGAGGTGCTT	59.889	AATAGGTGGGGAACTGGGGA	59.878
Cluster-100333.0
Cluster-107194.28683
Cluster-107194.72187	TCAATGCCGTCACTCCTCTT	59.023	GCCTCTCTTCCTCCTCCTCA	60.033	TTCAATGCCGTCACTCCTCT	59.023	GCCTCTCTTCCTCCTCCTCA	60.033	TCAATGCCGTCACTCCTCTT	59.023	GCATCAGCATCAGCATCAGC	60.04
Cluster-107194.72187	TGAGGAGGAGGAAGAGAGGC	60.033	ACAGAAACCTCAGCCTCAGC	59.964	GCGGTTGTGATGATGGGAGA	60.108	ACAGAAACCTCAGCCTCAGC	59.964	AGGAGGAAGAGAGGCGATGA	59.74	ACAGAAACCTCAGCCTCAGC	59.964
Cluster-107194.72186	TCCAAAACCCCACCTCTTGC	60.469	TCTCCCATCATCACAACCGC	60.108	CCAAAACCCCACCTCTTGCT	60.47	TCTCCCATCATCACAACCGC	60.108	ACCCCACCTCTTGCTTTTCA	59.444	TCTCCCATCATCACAACCGC	60.108
Cluster-52176.0
Cluster-107194.34640
Cluster-30802.0	TTCACGCTTAGTACTGGGCC	59.752	ACAAATTGGCGATCGCGATG	59.972	TTCACGCTTAGTACTGGGCC	59.752	GAACAAATTGGCGATCGCGA	59.904	TGGCTAGCCATAAGAGACGC	59.611	ACAAATTGGCGATCGCGATG	59.972
Cluster-107194.52668	AGGGGGATGGTATTGCTGAT	58.161	AGCAAGCATAACCCACCACC	60.612	TCTAGGGGGATGGTATTGCTGA	60.09	AGCAAGCATAACCCACCACC	60.612	GGGGGATGGTATTGCTGATTCT	59.891	AGCAAGCATAACCCACCACC	60.612
Cluster-107194.52668	GGTTCATTTGTACTACAATCTATGCCA	59.718	TGGAAGGTGCTCAGGAGAAC	59.313	TGGTTCATTTGTACTACAATCTATGCC	59.718	TGGAAGGTGCTCAGGAGAAC	59.313	GGTTCATTTGTACTACAATCTATGCC	58.36	TGGAAGGTGCTCAGGAGAAC	59.313
Cluster-107194.52669	GGCAAAGACCTTGAAGCTGG	59.4	TCTTATCGACTCCAGGCCCA	60.033	GGCAAAGACCTTGAAGCTGG	59.4	GCTCTTATCGACTCCAGGCC	59.967	GGCAAAGACCTTGAAGCTGG	59.4	GGCTCTTATCGACTCCAGGC	59.967
Cluster-107194.52667	GCTCAGCTCAGGTACTCTGG	59.541	TGGAAGGTGCTCAGGAGAAC	59.313	GCTCAGCTCAGGTACTCTGG	59.541	GAGATGGAAGGTGCTCAGGAG	59.861	GCTCAGCTCAGGTACTCTGG	59.541	GAGAGATGGAAGGTGCTCAGG	59.861
Cluster-83643.0
Cluster-9244.0	TGGCACTATGACCTTCGCTG	60.108	CTCAGACCCAATCCGGATCG	59.967	CTAAGGCGGAGGAGTTCGAC	59.899	AGGGGAGGCTAGGGTTCATT	59.954	GTGGCACTATGACCTTCGCT	60.108	AGGGGAGGCTAGGGTTCATT	59.954
Cluster-107194.25303
Cluster-107194.25302	GTCGCCTCCTTGATCTCCAC	60.179	GTGACTGTCTGGTGATGGCA	59.965	GTCGCCTCCTTGATCTCCAC	60.179	TGTGACTGTCTGGTGATGGC	59.965	TCTCCCTCTCTGCGACTTCA	59.962	AGGCCCCAATTTGAAACCCT	59.807
Cluster-107194.25305
Cluster-107194.25304
Cluster-107194.36970
Cluster-107194.36970	GTGAAAGAGAGGTGCCGAGT	59.681	CAGAACTGGCATGCAACCAC	60.039	GAGGGCTGAGTTTGCGAAGA	60.321	CAGAACTGGCATGCAACCAC	60.039	AGGGCTGAGTTTGCGAAGAT	59.674	CAGAACTGGCATGCAACCAC	60.039
Cluster-107194.36970	TGAAGATCGGCACTCAGGAG	59.18	TTCCCCGTGCTGTCCATATG	59.82	GAAGATCGGCACTCAGGAGT	59.179	TTCCCCGTGCTGTCCATATG	59.82	TGAAGATCGGCACTCAGGAG	59.18	TATGCTTCTCCAATCCGCCG	60.25
Cluster-107194.36976	TCAAATTCGAGGCCGGTTCA	59.964	TAAAGATGGTGGCGGACCTG	59.748	TCAAATTCGAGGCCGGTTCA	59.964	GTAAAGATGGTGGCGGACCT	59.748	TCAAATTCGAGGCCGGTTCA	59.964	AGGTAAAGATGGTGGCGGAC	59.748
Cluster-95786.0	AACCACAGCCGTTGTCTTTT	58.53	TGGTCCCTAGACAACTCTCACT	59.89	ATGCTGAAGGTGTGTTGGCT	60.179	ACGTCAAAGGAGCAAATCAAACT	59.368	AACCACAGCCGTTGTCTTTT	58.53	TGGTCCCTAGACAACTCTCAC	58.474
Cluster-104334.0	GCTAACAGCTCAAAGAAGGGC	59.53	TGGCTTTTCACCAATGACCA	57.921	TCCAACATACCCCCACTCAA	58.251	TGGCTTTTCACCAATGACCA	57.921	TTCCAACATACCCCCACTCA	58.251	TGGCTTTTCACCAATGACCA	57.921
Cluster-109278.0
Cluster-109278.0
Cluster-107194.70696	CCCCGCAGACACCATTAACA	60.322	TGGAGATTTGAGCTTGCACT	57.426	CCCCGCAGACACCATTAACA	60.322	TGGAGATTTGAGCTTGCACTT	58.132	AGAGTCAAAGATTGCCCCGC	60.678	TGGAGATTTGAGCTTGCACT	57.426
Cluster-9592.0	ACTAATTCCCCTCATCTCCCT	57.266	AGAGATGAAGCCGGTTTGGG	60.035	ACTAATTCCCCTCATCTCCCT	57.266	GTGAGGGGACTGGAGATTGC	60.107	ACTAATTCCCCTCATCTCCCT	57.266	AGGATGGGGTTGTGGGTAGA	59.88
Cluster-9592.0	CAACCTACAACCGACCCTCC	60.037	ACCATCTCCAAGATACAAAATGCC	59.354	TTTGTCGAGCAGGCCAAGAT	59.963	ACCATCTCCAAGATACAAAATGCC	59.354	ATCCCCTCCTCCCTTGTTGT	60.179	ACCATCTCCAAGATACAAAATGCC	59.354
Cluster-107194.70695	AACGTTAGAGCGAGCACCAA	59.967	CCCCCTATCTCGCTCTCAGA	59.889	AACGTTAGAGCGAGCACCAA	59.967	TCCCCCTATCTCGCTCTCAG	59.889	ACGTTAGAGCGAGCACCAAT	59.753	CCCCCTATCTCGCTCTCAGA	59.889
Cluster-49058.0	ACAAGAAAGATCTGTAGGGAGGC	59.801	CGGTCTGGTTTTGGCTTGTG	59.969	ACAAGAAAGATCTGTAGGGAGGC	59.801	TTTGGCTTGTGTGGGACTGT	60.034	ACAAGAAAGATCTGTAGGGAGGC	59.801	GGTTTTGGCTTGTGTGGGAC	59.896
Cluster-31626.0	TTGACGGTCATGTCCAGTGG	59.965	TGATTGGCAGAGTGGGGTTG	60.251	TTGACGGTCATGTCCAGTGG	59.965	TGGCTTCCTTTGGGCCTTTA	59.515	TTGACGGTCATGTCCAGTGG	59.965	GGTTGGGTTGGGTTGTCACA	60.685
Cluster-65297.0
Cluster-107194.22657
Cluster-107194.22651	GTAACGGGTATCTGGAGGCG	59.968	ACCCGATGCAGAATCAGCAA	60.035	GTAACGGGTATCTGGAGGCG	59.968	GGCGAATGTCGGAAACCCTA	60.108	TCCTCAGTCCTGTAACGGGT	59.886	ACCCGATGCAGAATCAGCAA	60.035
Cluster-19328.0	GCAGTCCGCTTTTTCCCTTG	60.039	TCCCGTCCTTCAACTGAACG	59.967	GCAGTCCGCTTTTTCCCTTG	60.039	CGTCCCGTCCTTCAACTGAA	59.967	ATTCTATCCTTCGGCCGTGC	60.25	TCCCGTCCTTCAACTGAACG	59.967
Cluster-15962.0
Cluster-107194.26822	ACCTCGACTCAAACGCCAAT	59.965	GCCGCCGATGTCGTTAGTAT	60.318	CAAACGCCAATCCTCCTCCT	60.035	GCCGCCGATGTCGTTAGTAT	60.318	AACAGCATCTGGAGCGACAA	59.965	GCCGCCGATGTCGTTAGTAT	60.318
Cluster-107194.26821
Cluster-107194.26825	TGAACACGGCACATGGGAAT	60.251	TTGAATCGCTTGTCCACCGA	59.966	ATGAACACGGCACATGGGAA	60.251	TTGAATCGCTTGTCCACCGA	59.966	TGAACACGGCACATGGGAAT	60.251	CTTGAATCGCTTGTCCACCG	59.556
Cluster-107194.26824	TGTGCAGGGAAACGAGACTC	59.966	TACTCGACCCATCAGCTCCA	60.034	CTGTGCAGGGAAACGAGACT	59.966	TACTCGACCCATCAGCTCCA	60.034	GCAGGGAAACGAGACTCTCC	60.109	TACTCGACCCATCAGCTCCA	60.034
Cluster-45816.0	GGACACAAGGAAGCTCGCTA	59.753	TCTTGATTGGCCCAAACCCA	59.81	CACAAGGAAGCTCGCTAGGT	59.752	TCTTGATTGGCCCAAACCCA	59.81	ACACAAGGAAGCTCGCTAGG	59.752	TCTTGATTGGCCCAAACCCA	59.81
Cluster-27523.0	GTCTGTGAGGTAACCGTGGG	60.038	GTCAGCCCCAAGAGAGCTAA	59.095	GGTCTGTGAGGTAACCGTGG	60.038	GTCAGCCCCAAGAGAGCTAA	59.095	TTGGGGCTTGGTGGCTAAAA	60.105	GTCAGCCCCAAGAGAGCTAA	59.095
Cluster-107194.55539
Cluster-75087.0	GTGGAGCTGGTGAAGGAGAG	59.751	GCTTGCGAAGAGATTTACCACA	59.258	GTGGAGCTGGTGAAGGAGAG	59.751	TGCTTGCGAAGAGATTTACCAC	59.258	CTGGTGAAGGAGAGGTTGCC	60.322	GCTTGCGAAGAGATTTACCACA	59.258
Cluster-39783.0	GTTGTGGGAATTGAAGGGCA	58.663	CCAAAATTTGCAGCCTCGCT	60.038	TGTTGTGGGAATTGAAGGGC	58.663	CCAAAATTTGCAGCCTCGCT	60.038	GTTGTGGGAATTGAAGGGCA	58.663	TCCAAAATTTGCAGCCTCGC	60.038
Cluster-107194.28502	TGGCCACGTTTTACAACTCAG	59.056	GCGAGATGTCGGCAAACAAA	59.763	GGCCACGTTTTACAACTCAGT	59.055	GCGAGATGTCGGCAAACAAA	59.763	TGGCCACGTTTTACAACTCAG	59.056	AAACCCGTGCGCGTTAATTT	59.689
Cluster-107194.15789	GTGAGAAGGAACTCGTCGCA	60.039	CCCTAGCCACCACCTTCATC	59.819	CGGAGGTCGTGAGAAGGAAC	60.109	CCCTAGCCACCACCTTCATC	59.819	ACGTCTTGTTCCATGTGCCA	60.179	CCCTAGCCACCACCTTCATC	59.819
Cluster-107194.15780
Cluster-107194.15781	GCACATGAGGATTATGAGGATGG	58.992	CACGCTTGCAAGAGTACACG	59.838	GCACATGAGGATTATGAGGATGG	58.992	CTGCAAGAGAAGAACGCACG	59.837	GCACATGAGGATTATGAGGATGG	58.992	CTTGCAAGAGTACACGCTGC	59.835
Cluster-98577.0	ATGTTGCTGCCTCTTCTCCC	60.035	TGTGCAGTATGGGTTGGGAG	59.672	ATGTTGCTGCCTCTTCTCCC	60.035	CTGTGCAGTATGGGTTGGGA	59.672	ATGTTGCTGCCTCTTCTCCC	60.035	TCTGTGCAGTATGGGTTGGG	59.672
Cluster-72943.0	AGTTAAGTAAACTTTCGCTTCAGTAC	57.93	GGTTATACTCCTCCACCGCG	59.968	AGTTAAGTAAACTTTCGCTTCAGTAC	57.93	CAAGCTCTTGCACTTGCCTG	60.039	AGTTAAGTAAACTTTCGCTTCAGTAC	57.93	TCCACCACCGCTGAAAAGTT	60.107
Cluster-72943.0	CATTCCAAGCAGCTCCTCCA	60.035	CACGTACGCATGCAACTCAA	59.489	CATTCCAAGCAGCTCCTCCA	60.035	TTAAAGCAAGCCACGTACGC	59.486	CATTCCAAGCAGCTCCTCCA	60.035	CCGCCATGCATGTATCCAGT	60.536
Cluster-10336.0	TCCCCCTCTTCCTTTCCCAA	60.104	GAGAGAGGGAGGTTGCGAAG	59.825	TCCCCCTCTTCCTTTCCCAA	60.104	TGATGGTGTGGTAGCGAGTG	59.754	TCCCCCTCTTCCTTTCCCAA	60.104	AGAGAGGGAGGTTGCGAAGA	60.252
Cluster-107194.14435	TGTCTAGACCTTGCCCTCGA	59.961	GGTGGTGACGAAGGAGTTGT	59.894	TGTCTAGACCTTGCCCTCGA	59.961	AGGAGTTGTTGCTGCAAGGT	60.107	TGTCTAGACCTTGCCCTCGA	59.961	GACGAAGGAGTTGTTGCTGC	59.764
Cluster-107194.14435
Cluster-107194.14437	AAGGAAGCGTGACTAGCGAG	59.829	CCTTTGTGGTTTCGGGGGAT	60.252	GAAGCGTGACTAGCGAGAGG	60.248	CCTTTGTGGTTTCGGGGGAT	60.252	GGAAGCGTGACTAGCGAGAG	60.248	CCTTTGTGGTTTCGGGGGAT	60.252
Cluster-32331.1	GATTGGCGAGGCAACGATTG	60.248	TCACCGTATGTTCATCATCAATCG	59.255	TCACACAAAAGGAGGCCGAG	60.25	TCACCGTATGTTCATCATCAATCG	59.255	CTCACACAAAAGGAGGCCGA	60.25	TCACCGTATGTTCATCATCAATCG	59.255
Cluster-107194.47378	TCTTCCATTCCCATTTAGAAGTCA	57.613	TGCCGCATTCCTAATTGTGC	59.545	TCTTCCATTCCCATTTAGAAGTCA	57.613	GCCGCATTCCTAATTGTGCT	59.259	TCCATTCCCATTTAGAAGTCAAAGA	58.211	TGCCGCATTCCTAATTGTGC	59.545
Cluster-107194.47377	CCCCGAACTCCCAACTTCAA	59.89	GGGCTGAAGTTCATCGACGA	60.109	CCCCGAACTCCCAACTTCAA	59.89	ATTGGGATGAGCACGGGATC	59.891	CCCCGAACTCCCAACTTCAA	59.89	CATTGGGATGAGCACGGGAT	60.179
Cluster-107194.47373	TGATGCTGCTGATGCTAGGG	59.892	CCGCTCTTTCTCTCCTCCCT	60.686	GATGCTGCTGATGCTAGGGT	59.892	CCGCTCTTTCTCTCCTCCCT	60.686	TGATGCTGCTGATGCTAGGG	59.892	CGCTCTTTCTCTCCTCCCTC	59.256
Cluster-106274.0	GTTTCACTGAGTTGGCTCGC	59.764	ACAGGTGATCATTTTGCTGCT	58.478	AAGACAGCATCAGGAGCTCC	59.459	ACAGGTGATCATTTTGCTGCT	58.478	GGTTTCACTGAGTTGGCTCG	59.132	ACAGGTGATCATTTTGCTGCT	58.478
Cluster-107194.59138	ACCCCACACCTCCCTAGTTT	60.104	TGGCATGTGGGTATTTCTGCA	60.272	AACCCCACACCTCCCTAGTT	60.104	TGGCATGTGGGTATTTCTGCA	60.272	AAAGTCAACCCCACACCTCC	59.815	TGGCATGTGGGTATTTCTGCA	60.272
Cluster-44386.0	GGCTAGGCACCAGAATCCTC	59.892	ACCTCCAGTAGCATCATCATCA	58.688	GGCTAGGCACCAGAATCCTC	59.892	ACCTCCAGTAGCATCATCATCAA	59.287	GGCTAGGCACCAGAATCCTC	59.892	CCTCCAGTAGCATCATCATCAAC	58.936
Cluster-104910.0	TCTGAATATTCAACGGACACCCA	59.738	AAGGAGCCCTTGAATCCGTG	60.035	TCTGAATATTCAACGGACACCCA	59.738	GGAGCACCGAACGAAGAGAA	60.039	TCTGAATATTCAACGGACACCCA	59.738	AGGCAATAGGAGCACCGAAC	60.108
Cluster-104910.0
Cluster-93360.0
Cluster-83007.0	TCCTTAAAGTTTTGGTGGGGT	57.308	GCCAAACCACATGCTTCCAA	59.608	TCCTTAAAGTTTTGGTGGGGT	57.308	ATGCCAAACCACATGCTTCC	59.39	TCCTTAAAGTTTTGGTGGGGT	57.308	TGCCAAACCACATGCTTCCA	60.758
Cluster-107194.58551	CTCTCCTCCTTCTCGCCTCT	60.107	TGGCCTCTCGATCCCTTGTA	60.033	TCTCCTCTCCTCCTTCTCGC	60.107	TGGCCTCTCGATCCCTTGTA	60.033	CTCTCCTCCTTCTCGCCTCT	60.107	GCCTCTCGATCCCTTGTAGC	59.967
Cluster-25735.0
Cluster-107194.30681	AACCTCTGAAGCTGCTGCAT	59.962	ACCGGAAATGGAATCGGGTC	60.107	AACCTCTGAAGCTGCTGCAT	59.962	CCGGAAATGGAATCGGGTCA	60.107	CCTCTGAAGCTGCTGCATGA	60.393	ACCGGAAATGGAATCGGGTC	60.107
Cluster-107194.30681	ACTGTCCTCATCACTCTTGACG	59.77	ATCAGGTGCTTCCTCACTGC	60.036	GACAGCATAATCAGCAATGGCA	59.64	ATCAGGTGCTTCCTCACTGC	60.036	ACAGCATAATCAGCAATGGCA	58.619	ATCAGGTGCTTCCTCACTGC	60.036
Cluster-4820.0	AGATAAAAGCAAGCACCAGATACA	58.5	TCCCACAATGCCACTACGTT	59.601	AGATAAAAGCAAGCACCAGATACA	58.5	ATCCCACAATGCCACTACGT	59.382	GATAAAAGCAAGCACCAGATACA	57.182	TCCCACAATGCCACTACGTT	59.601
Cluster-4820.0	TCGTTGTCGATCTTGCGTCA	60.04	AGGCCCTCTCTCTTCATTGT	58.036	CGTTGTCGATCTTGCGTCAC	59.909	AGGCCCTCTCTCTTCATTGT	58.036	TCGTTGTCGATCTTGCGTCA	60.04	AGGCCCTCTCTCTTCATTGTTG	60.026
Cluster-66143.0	CAGGGACAGGGCTTGCAATA	60.034	GCATGTTCTACGGAGTTCAGC	59.339	AAATTCCCCTGCAGAGGAGG	59.372	GCATGTTCTACGGAGTTCAGC	59.339	AGGGACAGGGCTTGCAATAA	59.296	GCATGTTCTACGGAGTTCAGC	59.339
Cluster-107194.18695	TGGCTATGGAGTAGGTGTTGG	59.163	GTCTGAGCCTGCATCCCAAA	60.323	GGCTATGGAGTAGGTGTTGGT	59.162	GTCTGAGCCTGCATCCCAAA	60.323	TGGCTATGGAGTAGGTGTTGG	59.163	TCTGAGCCTGCATCCCAAAA	59.595
Cluster-107194.18693	CCAACCAAACATGCGCTCTT	59.685	ACAAGCATCATAGCTGGCCT	59.45	AACCAAACATGCGCTCTTGC	60.319	ACAAGCATCATAGCTGGCCT	59.45	ACATGCCAACCAAACATGCG	60.32	ACAAGCATCATAGCTGGCCT	59.45
Cluster-107194.58559	TCGAAAGAGTGCATGACCCA	59.315	TGCCTCAGAATCGCCAAAGA	59.675	TCGAAAGAGTGCATGACCCA	59.315	AGAGAAACACACGCATGCAC	59.412	TGCATGACCCATTATCGCAGT	60.134	ATCCACCAGAATCTGCCACC	59.743
Cluster-25832.0	TTTGGCTGCCTGCACAAAAG	60.179	GGCTGCCTACGCTAAGACAA	60.108	TTTGGCTGCCTGCACAAAAG	60.179	TTGGCTGCCTACGCTAAGAC	60.108	TTTTGGCTGCCTGCACAAAA	59.749	GGCTGCCTACGCTAAGACAA	60.108
Cluster-11566.0	AACCCCCGAACACCCATTTT	60.105	CCCATAAGATGAAGGGGCTCC	59.925	AACCCCCGAACACCCATTTT	60.105	AGGGGCTCCTTGGATTCAAA	58.916	AACCCCCGAACACCCATTTT	60.105	GGGGCTCCTTGGATTCAAAC	58.814
Cluster-79475.0	CAACAGGAACCACCCCAACA	60.396	ACAAGGATGGAGCGAACCTG	60.036	AACAGGAACCACCCCAACAC	60.397	ACAAGGATGGAGCGAACCTG	60.036	AGTAGCAACAGGAACCACCC	59.599	ACAAGGATGGAGCGAACCTG	60.036
Cluster-70824.0	GCTGGATGTGTGCTGGTAGT	60.036	CCCATGATTTTTGGTCCCAAGG	59.763	TGCTGGATGTGTGCTGGTAG	60.036	CCCATGATTTTTGGTCCCAAGG	59.763	GGAAAGTTTCATCCGCTGCC	59.829	CCCATGATTTTTGGTCCCAAGG	59.763
Cluster-107194.54180
Cluster-107194.12697
Cluster-107194.12697	TGCAGTGCTCCTCTCTCATTC	59.793	CGGGCAAAGGTGACTCTGAT	60.036	GAATGCAGTGCTCCTCTCTCA	59.793	CGGGCAAAGGTGACTCTGAT	60.036	TGCAGTGCTCCTCTCTCATTC	59.793	ATGGGTTGCACTGTGAGAGG	59.963
Cluster-107194.12695
Cluster-107194.12695	TTCAGGGGACAGTCAAGCAC	59.891	TCGAAGCAGAAGGAGGAGGA	59.96	TTCAGGGGACAGTCAAGCAC	59.891	AGCAAACCCAACCCAATCCA	60.105	TTCAGGGGACAGTCAAGCAC	59.891	TGCCTCCTCTCATCTCTCCC	60.106
Cluster-107194.12695
Cluster-107194.12698	CGGGCAAAGGTGACTCTGAT	60.036	TGCAGTGCTCCTCTCTCATTC	59.793	CGGGCAAAGGTGACTCTGAT	60.036	GAATGCAGTGCTCCTCTCTCA	59.793	ATGGGTTGCACTGTGAGAGG	59.963	TGCAGTGCTCCTCTCTCATTC	59.793
Cluster-107194.12698
Cluster-107194.69286	TCCAAAGATCCTCCCCCACT	59.879	GAGGAGAGATCATGGCTTGCA	59.86	TCCAAAGATCCTCCCCCACT	59.879	TGAGGAGAGATCATGGCTTGC	59.86	TCCAAAGATCCTCCCCCACT	59.879	AGGAGAGATCATGGCTTGCA	58.789
Cluster-107194.11863	ATCACTTCGCTTCTTCCGCA	60.037	AACCCTGCATCCACCAACAA	60.106	ATCACTTCGCTTCTTCCGCA	60.037	AAACCCTGCATCCACCAACA	60.106	ATCACTTCGCTTCTTCCGCA	60.037	ACCCTGCATCCACCAACAAT	59.885
Cluster-107194.64709	TCCATTGGCCATCGGTTTGT	60.252	GGGTTGCCCTGGGTAGTAGT	60.913	TCCATTGGCCATCGGTTTGT	60.252	GGGTTGCCCTGGGTAGTAGTA	60.623	TCCATTGGCCATCGGTTTGTA	59.995	GGGTTGCCCTGGGTAGTAGT	60.913
Cluster-66363.0	AGCTTGCTGACTCTTGCCAT	59.962	ATTCGTTCTGTGCTGTGGGT	59.891	TGCTGACTCTTGCCATCTCG	60.108	ATTCGTTCTGTGCTGTGGGT	59.891	GCCCGTTGCTCCCTGATAAT	60.179	ATTCGTTCTGTGCTGTGGGT	59.891
Cluster-107194.44055	ATTGGTCTGATGGGTGTGGC	60.324	TGGACTTCCAATAACAACACCCA	60.117	ATTGGTCTGATGGGTGTGGC	60.324	GGACTTCCAATAACAACACCCA	58.508	ATTGGTCTGATGGGTGTGGC	60.324	TGGACTTCCAATAACAACACCC	58.508
Cluster-95553.0	TCCAAACATGCCCAAAAGATG	57.318	CACAATTCATTCATGGCTCCTCA	59.302	TCCAAACATGCCCAAAAGATG	57.318	ACACAATTCATTCATGGCTCCTC	59.302	TCCAAACATGCCCAAAAGATG	57.318	ACACAATTCATTCATGGCTCCT	58.295
Cluster-98789.0	CTCTGCAGAAGCTAGCGTGA	59.828	GCCCTGTACTACCCGTAAGC	59.896	TCTCTGCAGAAGCTAGCGTG	59.828	GCCCTGTACTACCCGTAAGC	59.896	TGTCTCTGCAGAAGCTAGCG	59.828	GCCCTGTACTACCCGTAAGC	59.896
Cluster-56922.0	CCATCACCTGATCATCAACGG	58.784	GCAGTGTCAGATGTACGTCCT	59.797	CCATCACCTGATCATCAACGG	58.784	AGCAGTGTCAGATGTACGTCC	59.797	CCATCACCTGATCATCAACGG	58.784	CCTCTTCGCTTTTCCCTGAGA	59.724
Cluster-50395.0	TGCCCTTAGGTGAACTAACTCTC	59.486	TTGGGGTTTTACACCTGGCA	59.738	TGCCCTTAGGTGAACTAACTCT	58.482	TTGGGGTTTTACACCTGGCA	59.738	TGCCCTTAGGTGAACTAACTCTC	59.486	TGGGGTTTTACACCTGGCAT	59.515
Cluster-107194.57981	GGAAAAGCAACCTTCCTTCCA	58.684	AGGTTGCATTTCCTTGTCGT	58.019	GGAAAAGCAACCTTCCTTCCA	58.684	GAAGGTTGCATTTCCTTGTCGT	59.707	GGAAAAGCAACCTTCCTTCCA	58.684	AGGTTGCATTTCCTTGTCGTT	58.693
Cluster-93846.0	CTCCTCCTCTTGGGTTGCTG	60.036	CGCCACCATTACAAAACCCC	59.755	GCACCACTGACTTCCTCCTC	60.037	CGCCACCATTACAAAACCCC	59.755	CTCTTGGGTTGCTGCTGCTA	60.322	CGCCACCATTACAAAACCCC	59.755
Cluster-93846.0
Cluster-50878.0	AGCAGCAGCATCAACAAAGC	60.039	TGTGTTGGTTTGGGTTAAAGGC	59.831	AGCAGCAGCATCAACAAAGC	60.039	GTGTTGGTTTGGGTTAAAGGCT	59.567	CAACAGCAGCAGCATCAACA	59.687	TGTGTTGGTTTGGGTTAAAGGC	59.831
Cluster-88023.0	TAAACAAGCGTGGCTGGAGG	60.605	ACTTCTGGGGTTTTGCAGCT	60.106	CCTAAACAAGCGTGGCTGGA	60.605	ACTTCTGGGGTTTTGCAGCT	60.106	TAAACAAGCGTGGCTGGAGG	60.605	TCTGGGGTTTTGCAGCTTCT	59.814
Cluster-107194.41530
Cluster-80467.0	ACTGAGATGACAAGGTCCAAGT	59.025	GCATGCCCTTGTCAACTTGG	60.038	ACTGAGATGACAAGGTCCAAGT	59.025	GGCATGCCCTTGTCAACTTG	60.038	ACTGAGATGACAAGGTCCAAGT	59.025	ACCTCTGTTGGGAAGGCATG	59.961
Cluster-52592.0
Cluster-13121.0
Cluster-68985.0	AGGAAGGGGAAGGAGAGAAGA	59.275	GGTTTAGGCAGACAGCTCCT	59.384	AGGAAGGGGAAGGAGAGAAGAA	59.885	GGTTTAGGCAGACAGCTCCT	59.384	GGAAGGGGAAGGAGAGAAGAAC	59.762	GGTTTAGGCAGACAGCTCCT	59.384
Cluster-48991.0
Cluster-107194.7009	CACCCACATGGCTTTGTCCT	60.54	GCAGTTGCTGGCATGCTAC	59.862	CACCCACATGGCTTTGTCCT	60.54	GCAGTTGCTGGCATGCTACT	61.311	ACCCACATGGCTTTGTCCTA	58.928	GCAGTTGCTGGCATGCTAC	59.862
Cluster-17120.0
Cluster-107194.7008	TTGGTTGGAGAGAAGCCAGC	60.251	GTGGCTGAGAGAGAACGACC	60.109	TTGGTTGGAGAGAAGCCAGC	60.251	GGTGGCTGAGAGAGAACGAC	60.109	GTTGGAGAGAAGCCAGCTCA	59.677	GTGGCTGAGAGAGAACGACC	60.109
Cluster-37806.0	AAGAATGGTCGACCGTGCAT	60.036	CCCCAACGGGCAAAAACAAA	60.108	TTTGCCAACCCGAGAGTTCA	59.818	CCCCAACGGGCAAAAACAAA	60.108	AGTTTGCCAACCCGAGAGTT	59.817	CCCCAACGGGCAAAAACAAA	60.108
Cluster-57362.0
Cluster-87527.0	GAGTAGTCCCCCGACGTTTC	59.828	GAACGGGGGCGATAAGTTGA	60.108	GTCCCCCGACGTTTCGTTAA	60.319	GAACGGGGGCGATAAGTTGA	60.108	ATGAGTAGTCCCCCGACGTT	60.324	GAACGGGGGCGATAAGTTGA	60.108
Cluster-107194.42046
Cluster-86004.0	ATCCCCCAGTATGACGAGCT	60.105	GGCCTAAGAAGTGCCACCAT	60.034	ATCCCCCAGTATGACGAGCT	60.105	AAGACGGCCTAAGAAGTGCC	60.036	GATCCCCCAGTATGACGAGC	59.681	GGCCTAAGAAGTGCCACCAT	60.034
Cluster-4915.0	CAGTCGAGTTCAAGCTCCGT	60.039	TGAAAAGTGGGGAGATTTACGT	57.639	CAGTCGAGTTCAAGCTCCGT	60.039	GTGGGGAGATTTACGTAAAATGCA	59.603	CGCCTTCGAGTTCCATCAGT	60.109	TGAAAAGTGGGGAGATTTACGT	57.639
Cluster-59691.0	TGAGCACCATACAGTGTATTAGTCT	59.343	GGCTCTCTGTGTGGGCTAAA	59.675	GTCTTCAGTATTCACCACTTTCACA	59.242	GGCTCTCTGTGTGGGCTAAA	59.675	TCTTGCATACTAAAAACAGTCCCT	58.124	GGCTCTCTGTGTGGGCTAAA	59.675
Cluster-107194.43393
Cluster-107194.43394	TGGCATCAAGGTTGCATCCT	59.96	ACACAGTTGAGAAGCGGCTA	59.32	TGGCATCAAGGTTGCATCCT	59.96	TACACAGTTGAGAAGCGGCT	59.32	GCTGATGGCATCAAGGTTGC	60.179	ACACAGTTGAGAAGCGGCTA	59.32
Cluster-107194.43396	AGCTGGAGGTTATGCACACC	60.035	AACCATGCAAAGTCCATCCA	57.693	TGGAGGTTATGCACACCCAC	59.962	AACCATGCAAAGTCCATCCA	57.693	AGCTGGAGGTTATGCACACC	60.035	ACATCTCGTTTGATTTGGCCA	58.486
Cluster-107194.43397	GTGGGAGATTTGAGGGTGCA	59.962	GGTTTGGTCGAGGGTTGGAT	59.962	GTGGGAGATTTGAGGGTGCA	59.962	GCTCCGGCTCTCTTCTTCTC	59.898	GTGGGAGATTTGAGGGTGCA	59.962	ATCTAACGCAACCTCGCTCC	60.179
Cluster-105249.0	GTTTCCCCAAAACTGAGCTAGA	58.248	TCTTCCAGGCACCGCTAAAT	59.382	GTTTCCCCAAAACTGAGCTAGA	58.248	ATCTTCCAGGCACCGCTAAA	59.382	GTTTCCCCAAAACTGAGCTAGA	58.248	GTATCTTCCAGGCACCGCTA	59.249
Cluster-72533.0	GCGAGTGGAGCATCAGTGAT	60.179	CTGGCACCAGCTCTAGTGAG	59.825	ATCAGTGATAGCAGGGTGGC	59.528	GGACCAAAGAACGGATGGGT	59.962	ATCAGTGATAGCAGGGTGGC	59.528	CTGGCACCAGCTCTAGTGAG	59.825
Cluster-20214.0	CACACCCCAACATTTGCAGG	59.966	GGGATACGCACTTGGATCCA	59.532	CCACACCCCAACATTTGCAG	59.966	GGGATACGCACTTGGATCCA	59.532	CGGGATTGGCTGATTCCTGT	60.107	GGGATACGCACTTGGATCCA	59.532
Cluster-107194.37507
Cluster-107194.37507	CCAGCTGTCCACAGACGATT	60.037	CGACTGGTGAGATCTGGAGC	59.898	CCAGCTGTCCACAGACGATT	60.037	GCTCGACTGGTGAGATCTGG	59.898	CCAGCTGTCCACAGACGATT	60.037	GGCTCGACTGGTGAGATCTG	59.898
Cluster-107194.63175
Cluster-107194.63179	TAGAAGCTCTTGCGATGCAA	57.615	GTGGGTGTTGAGAGAAGAGGA	59.029	TAGAAGCTCTTGCGATGCAA	57.615	TGGGTGTTGAGAGAAGAGGA	57.601	TAGAAGCTCTTGCGATGCAA	57.615	GTGGGTGTTGAGAGAAGAGG	57.536
Cluster-41465.0	CGATCCTCATGCTCAAAGGC	59.057	TCCGAGTTCCAAACCAGCTC	59.965	CGATCCTCATGCTCAAAGGC	59.057	CCGAGTTCCAAACCAGCTCA	60.25	TCGATCCTCATGCTCAAAGGC	60.474	TCCGAGTTCCAAACCAGCTC	59.965
Cluster-107194.20980	AAAAACTCCGCTCCGCTCTT	60.25	ACAGCTGTTGCGGGTTGATA	59.964	AAAAACTCCGCTCCGCTCTT	60.25	TACAGCTGTTGCGGGTTGAT	59.964	CTCCGCTCTTCCGTCTTTCA	59.756	TACGAGTACAGCTGTTGCGG	60.109
Cluster-79882.0	ACCAATTGCAATCACAGCACA	59.312	ATGCTTCTTGTGTGCAGTGC	59.687	ACCAATTGCAATCACAGCACA	59.312	AGGCAGTCTTCCTCCAAGGT	60.475	ACCAATTGCAATCACAGCACAA	59.897	ATGCTTCTTGTGTGCAGTGC	59.687
Cluster-31070.0	TGTTTCAATTGATTTCAGATACTTGCA	58.641	GGTGGATGAAGCCTCCCATT	59.74	TCAGATACTTGCATATTCCAAAATGT	57.476	GGTGGATGAAGCCTCCCATT	59.74	TCAGCTTCCTATTCTTTTGATGAATT	57.415	GGTGGATGAAGCCTCCCATT	59.74
Cluster-68221.0	CTCGTGCCTGAACCAATCCT	60.036	TGTACACTTACACAGAGAAGCCA	59.36	TCCTTGACTGACCCATTGCC	59.962	TGTACACTTACACAGAGAAGCCA	59.36	CCTTGACTGACCCATTGCCA	60.251	TGTACACTTACACAGAGAAGCCA	59.36
Cluster-105403.0
Cluster-105403.0	TGTCCTATGCCTACTATCAGGA	57.258	TCAAGCATGCTCAGCTATCTGA	59.567	TGTCCTATGCCTACTATCAGGAA	57.925	TCAAGCATGCTCAGCTATCTGA	59.567	TGTCCTATGCCTACTATCAGGA	57.258	CAAGCATGCTCAGCTATCTGA	58.165
Cluster-105403.1
Cluster-83459.0	GTCCTTGGACTGTAAGCTGCT	59.997	TGCGATGCATTGTCGGAGAT	60.179	AGGCATGATGTCCTTGGACTG	60.065	TGCGATGCATTGTCGGAGAT	60.179	TGAGGCATGATGTCCTTGGAC	60.065	TGCGATGCATTGTCGGAGAT	60.179
Cluster-107194.69874
Cluster-50679.0	TGCCATGAGTGTCTCCAATCC	60.065	TCAGGGAGAGGAGTTTGGGA	59.508	TCAGAGCCAACATCCACAGA	58.649	TCAGGGAGAGGAGTTTGGGA	59.508	ACAATGCCATGAGTGTCTCCA	59.648	TCAGGGAGAGGAGTTTGGGA	59.508
Cluster-19724.0	TAACTTGGGCAGCCAGATGG	60.034	GCCATGGGGAAAATGGGGTA	60.032	CAGTTGCTAACTTGGGCAGC	59.758	GCCATGGGGAAAATGGGGTA	60.032	GCAGTTGCTAACTTGGGCAG	59.758	GCCATGGGGAAAATGGGGTA	60.032
Cluster-92735.0	AATGCCATCGCCTTGTAGCT	60.107	AGTGTCACATCACTTTTTCTCTCT	58.077	CTCTGCTGCCCTTGGAGTTT	60.251	AGTGTCACATCACTTTTTCTCTCT	58.077	AGGAGGAGGGCTCTCTTTCC	60.326	AGTGTCACATCACTTTTTCTCTCT	58.077
Cluster-24923.0
Cluster-96436.0	CTGGTTTGTCGTGGGAAGGT	60.179	GATTCGTTCTCTGCATGCGG	59.697	GGTTTGTCGTGGGAAGGTCA	60.179	GATTCGTTCTCTGCATGCGG	59.697	TGGTTTGTCGTGGGAAGGTC	60.179	GATTCGTTCTCTGCATGCGG	59.697
Cluster-107194.37943	AGGTAGCGAGAAAGAGGGGT	59.959	GCCGCTTATATCCTCTGCCC	60.392	GCCATTGGAGAGGAGGTAGC	59.892	GCCGCTTATATCCTCTGCCC	60.392	GACTCCGCCTTGACCTCTTC	60.109	GCCGCTTATATCCTCTGCCC	60.392
Cluster-107194.37946	ACACGGTGGCAAGATCGAAA	60.25	TGTCGCTGACATCTATCTGTATCC	59.784	AACACGGTGGCAAGATCGAA	60.25	TGTCGCTGACATCTATCTGTATCC	59.784	ACACGGTGGCAAGATCGAAA	60.25	GTCGCTGACATCTATCTGTATCCT	59.542
Cluster-107194.37944	GCCCTAAGAAGAAAACCCCGA	59.996	TCTTCCTTCGCCTCTTCAGC	59.752	GCCCTAAGAAGAAAACCCCGA	59.996	CGCCATTGGGAAGTGGTAGA	59.748	GCCCTAAGAAGAAAACCCCGA	59.996	TGACCTCATCGGCAAACTGG	60.322
Cluster-107194.58570
Cluster-107194.58571	CGATCGTAGAATTCAGCCCCA	59.931	GTGGTGGCCTGAGATGTGTA	59.387	GGAAACCAAAGAAGCCGATCG	59.869	GTGGTGGCCTGAGATGTGTA	59.387	CGATCGTAGAATTCAGCCCCA	59.931	CTTGGTGGTGGCCTGAGATG	60.679
Cluster-107194.58573	ACATCGGCAATTAAAAGGTGAAT	57.341	AAGAGCATGACATCCCAGCC	60.107	ACATCGGCAATTAAAAGGTGAAT	57.341	GAGCATGACATCCCAGCCAT	60.179	ACATCGGCAATTAAAAGGTGAATT	57.963	AAGAGCATGACATCCCAGCC	60.107
Cluster-107194.58573	GGCTGGGATGTCATGCTCTT	60.107	GCTTGAACAGCCAGAGAGGT	59.964	GCTGGGATGTCATGCTCTTC	58.693	GCTTGAACAGCCAGAGAGGT	59.964	GGCTGGGATGTCATGCTCTT	60.107	GCTTGAACAGCCAGAGAGGTA	59.724
Cluster-107194.58573
Cluster-107194.58576	TGCTAAAGTAGGCACCTGGC	60.035	AGGGGCCTACTTCACAGTCT	59.883	TGCTAAAGTAGGCACCTGGC	60.035	TGAAGGGGCCTACTTCACAG	59.016	TGCTAAAGTAGGCACCTGGC	60.035	GGGGCCTACTTCACAGTCTT	59.015
Cluster-107194.58576	TGCTAAAGTAGGCACCTGGC	60.035	AGGGGCCTACTTCACAGTCT	59.883	TGCTAAAGTAGGCACCTGGC	60.035	TGAAGGGGCCTACTTCACAG	59.016	TGCTAAAGTAGGCACCTGGC	60.035	GGGGCCTACTTCACAGTCTT	59.015
Cluster-73006.0	ACCCCTAAATCCTCCGCAAC	59.745	TCTTCGAAAAGAGCCGCCTT	59.965	ACCCCTAAATCCTCCGCAAC	59.745	TCGAAAAGAGCCGCCTTGAT	60.036	AAATCCTCCGCAACCTCACC	60.323	TCTTCGAAAAGAGCCGCCTT	59.965
Cluster-35429.3	ATGCAAGGGAACACCATGGT	59.885	ATCTTACGCGTCAGCCCATT	59.822	GCAAGGGAACACCATGGTCA	60.539	ATCTTACGCGTCAGCCCATT	59.822	TGCAAGGGAACACCATGGTC	60.539	ATCTTACGCGTCAGCCCATT	59.822
Cluster-35429.2	GGATACGTATCGGATGCGGG	60.179	GAACACGGATATCCCCAGCT	59.241	GGATACGTATCGGATGCGGG	60.179	AGAACACGGATATCCCCAGC	59.241	CGTATCGGATGCGGGTTCTT	60.249	GAACACGGATATCCCCAGCT	59.241
Cluster-73187.0
Cluster-83280.0	TTTGGGGTATTTGGGGTCGG	59.96	GCTGCTGTTGTTTCCGCTAC	60.11	TTTGGGGTATTTGGGGTCGG	59.96	CATTGCTGCTAGCTGTTGCC	60.179	TTTGGGGTATTTGGGGTCGG	59.96	CCATTGCTGCTAGCTGTTGC	60.179
Cluster-64643.0	CAGGGTAGGAGAGCGGAGAT	60.179	TCGGATTTGCCCTTCTCTGT	59.016	CAGGGTAGGAGAGCGGAGAT	60.179	GCCCTTCTCTGTTTGCTAGC	58.909	CAGGGTAGGAGAGCGGAGAT	60.179	AGAGGTGAGGGTGTTTTCGT	58.871
Cluster-107194.29695
Cluster-721.0	TCAACGCCCATCTCCAACAA	59.89	GGTGAGGTGTGGTGTGACAT	59.891	TTGTCAACGCCCATCTCCAA	59.89	GGTGAGGTGTGGTGTGACAT	59.891	TCAACGCCCATCTCCAACAA	59.89	GGAGTAGCGTGAGAGTGGTG	59.829
Cluster-66388.0	GTGCCTTGCTCTTCGATTGC	60.179	CGCTACCGGCTATCTTGGTT	59.896	GGTGCCTTGCTCTTCGATTG	59.551	CGCTACCGGCTATCTTGGTT	59.896	GTGCCTTGCTCTTCGATTGC	60.179	GATATAGCCGGTACCGCTGC	60.458
Cluster-15084.0	AGCTCTGACATGTGATGGGTG	60.066	TGCTGCTGCTTCTCCTTCTT	59.601	AGCTCTGACATGTGATGGGTG	60.066	TTGCTGCTGCTTCTCCTTCT	59.601	GCTCTGACATGTGATGGGTGA	60.066	TGCTGCTGCTTCTCCTTCTT	59.601
Cluster-107194.68641	CGGATGATACTGACCGTGGG	59.968	TTCCATTTCTTCGGTCCCAA	57.038	CGGATGATACTGACCGTGGG	59.968	TTTCCATTTCTTCGGTCCCA	57.038	CGTGGGTGAGTGAAGCTCTT	59.966	TTCCATTTCTTCGGTCCCAA	57.038
Cluster-107194.5699	TGCCAAAACTGTCTCGGTCA	59.821	CTCCCACTTACACACAGGGT	58.943	TGCCAAAACTGTCTCGGTCA	59.821	ACTCCCACTTACACACAGGG	58.943	TGCCAAAACTGTCTCGGTCA	59.821	AACTCCCACTTACACACAGGG	59.58
Cluster-107194.5691
Cluster-71068.0	GCAGCAGCTAATGGACGATG	59.415	TTGAAGAATCATGGCTATTGAAGAA	57.057	TGTTTAGAAGCAGCAGCAGC	59.123	TTGAAGAATCATGGCTATTGAAGAA	57.057	TCCACAACAGAAGGTCATGGG	59.926	TTGAAGAATCATGGCTATTGAAGAA	57.057
Cluster-107194.69510
Cluster-107194.69511
Cluster-107194.54793	GAGATAAGGGGCTTGGCTGG	60.179	CAAATTTCTGCGGGCAACTCA	60	GAGATAAGGGGCTTGGCTGG	60.179	TCTGCGGGCAACTCATATCT	58.877	GAGATAAGGGGCTTGGCTGG	60.179	TCAAATTTCTGCGGGCAACTC	59.731
Cluster-107194.54796	CCTTTGAATTTTCTCCCCAACCA	59.354	TTCCGTGCTGTCTTCTGCTT	59.893	CCTTTGAATTTTCTCCCCAACCA	59.354	TTTCCGTGCTGTCTTCTGCT	59.893	TCCTTTGAATTTTCTCCCCAACC	59.099	TTCCGTGCTGTCTTCTGCTT	59.893
Cluster-63791.0	CCGACCCAACCGATCTCAAA	60.037	TGAACAAAATGATTTCTGGACGGT	59.417	CTTTACTCGGGTCGGGTCAG	59.827	TGAACAAAATGATTTCTGGACGGT	59.417	GTTTCGAGCGGGTTCCAAAG	59.763	TGAACAAAATGATTTCTGGACGGT	59.417
Cluster-36565.0
Cluster-107194.46700	CCGCGTTGTACGGCTCAG	61.179	CCATCGAACCTTAGGCGAGT	59.54	GCGTTGTACGGCTCAGCC	61.488	CCATCGAACCTTAGGCGAGT	59.54	CCGCGTTGTACGGCTCAG	61.179	CTGGCCATCGAACCTTAGGC	60.816
Cluster-107194.46700	ACCACATTTGCCAACAACGT	59.179	TGGCATCATTTCTCGTCATGC	59.328	ACCACATTTGCCAACAACGT	59.179	GGCATCATTTCTCGTCATGCT	59.055	ACCACATTTGCCAACAACGT	59.179	GCATCTGGCATCATTTCTCGT	59.055
Cluster-107194.46700	TGAGACCCTGTTGACTCCCA	60.105	ATCAATGTGTCGGTGGTGCT	59.963	GTGAGACCCTGTTGACTCCC	59.678	ATCAATGTGTCGGTGGTGCT	59.963	TGAGACCCTGTTGACTCCCA	60.105	ATGAGTGGAAGCCCTATGCC	59.524
Cluster-107194.46702	TGGTCATGTGAGGAACTTGCT	59.579	CACGCATTCAAACGGAGCAT	59.831	TGGTCATGTGAGGAACTTGCT	59.579	AACAGCACGCATTCAAACGG	60.318	TGGTCATGTGAGGAACTTGCT	59.579	CAGCACGCATTCAAACGGAG	60.453
Cluster-107194.46708	GGCATTGTGGCGTGATGATC	59.97	CAGGCAAGTCTGGGACCAAA	60.179	CACGAGCCCTACAGCTTCAA	60.037	CAGGCAAGTCTGGGACCAAA	60.179	TCAATGCACGAGCCCTACAG	60.108	CAGGCAAGTCTGGGACCAAA	60.179
Cluster-107194.46708	GGCATTGTGGCGTGATGATC	59.97	TGCACAGATGAAAGACGACGT	60.27	GGCATTGTGGCGTGATGATC	59.97	TGCACAGATGAAAGACGACG	58.582	TTTGGTCCCAGACTTGCCTG	60.179	TGCACAGATGAAAGACGACGT	60.27
Cluster-107194.46709
Cluster-103823.0
Cluster-107194.41089	GCTTCAGTCCTCCCGTAACC	60.108	GCCGGCATTTGGTAACTGTAC	59.868	GCTTCAGTCCTCCCGTAACC	60.108	GTAACTGTACCTCGGCTTCCC	60.135	GCTTCAGTCCTCCCGTAACC	60.108	GGTAACTGTACCTCGGCTTCC	60.135
Cluster-107194.41086	ATCATAGCCACGTACAGCGG	59.968	CCCTCTCTGCTCCTCCTGAT	60.106	ATCATAGCCACGTACAGCGG	59.968	AACACATGCTCCTCGATCCC	59.821	ATCATAGCCACGTACAGCGG	59.968	CCACAACACATGCTCCTCGA	60.321
Cluster-107194.41087	GCTTCAGTCCTCCCGTAACC	60.108	CCGACGGCATTTGGTAATGG	59.62	TACTCAATGGTTGGCCGGAG	59.748	CCGACGGCATTTGGTAATGG	59.62	CTACTCAATGGTTGGCCGGA	59.748	CCGACGGCATTTGGTAATGG	59.62
Cluster-107194.41080
Cluster-58734.0	AAACTTGCACGACACTTGCC	59.899	GTCCATGAAGCTGCTCACCT	60.036	AAACTTGCACGACACTTGCC	59.899	TCCATGAAGCTGCTCACCTG	60.036	AAACTTGCACGACACTTGCC	59.899	GTTCAACCCAACCTCGCCTA	59.964
Cluster-24229.0	GTGTGTGCCATCAGCCTGTA	60.322	ACGATAACTAGTTCCTCACTCAAGA	59.055	TGTGTGCCATCAGCCTGTAA	59.6	ACGATAACTAGTTCCTCACTCAAGA	59.055	GTGTGTGCCATCAGCCTGTA	60.322	ACGATAACTAGTTCCTCACTCAAG	57.803
Cluster-18448.0
Cluster-18448.0	GGGTTCTTTTTCGCTTCGCA	59.69	ACACACATGGGCTTGCTTGA	60.468	TGGGTTCTTTTTCGCTTCGC	59.69	ACACACATGGGCTTGCTTGA	60.468	TCGCACTCCTTTTTCTGGGT	59.528	ACACACATGGGCTTGCTTGA	60.468
Cluster-104578.0	AATATCGGGCGCCATATCGG	60.179	TGTAGCAGTAGCACCAGTTGT	59.308	CGGGCGCCATATCGGATAAA	60.391	TGTAGCAGTAGCACCAGTTGT	59.308	AATATCGGGCGCCATATCGG	60.179	TTGTAGCAGTAGCACCAGTTGT	59.896
Cluster-7215.0
Cluster-38076.0	TGTCCGTTTTCGCCGTTTTC	59.972	AGGTGAGTGCCAAGCTTCAA	59.817	CGTATGGTGTCCGTTTTCGC	59.906	AGGTGAGTGCCAAGCTTCAA	59.817	TCGCCGTTTTCCGAGATTCT	59.754	AGGTGAGTGCCAAGCTTCAA	59.817
Cluster-92714.0	TCTTCACCAAACCCATACTTTACA	58.057	TCAGTTGACTGTCGCCACTC	59.968	TCTTCACCAAACCCATACTTTACA	58.057	CTCAGTTGACTGTCGCCACT	59.967	TCTTCACCAAACCCATACTTTACA	58.057	CATTCACGACAGCTGCTTGG	59.833
Cluster-4014.0
Cluster-79638.0
Cluster-68835.0
Cluster-66706.0	CTTCAACTTGACACGGCTCG	59.491	GAGGATGGGTCGTCGTCATC	59.969	CTTCAACTTGACACGGCTCG	59.491	GCAGAGATGGGTCGAGGATG	59.967	CTTCAACTTGACACGGCTCG	59.491	ATTGAGGCCGATGTCGTTGT	60.036
Cluster-28720.0	GCGCCAACCAACCCTTTTAA	59.61	TCTGCCACCAAAATGCACAT	58.66	GCGCCAACCAACCCTTTTAA	59.61	ATCTGCCACCAAAATGCACA	58.66	GATTTCATCCCAATGGGCGC	59.967	ACTCTGAGACGAGAAATGGGG	59.172
Cluster-37622.0	TGAGTGCTTTTAAGTCAATAATCACA	57.61	TAGGAGGGATTGGAGTCGCA	60.033	TGAGTGCTTTTAAGTCAATAATCACA	57.61	TCATGCTCGTGTGACATGCA	60.321	TGAGTGCTTTTAAGTCAATAATCACA	57.61	CTCATGCTCGTGTGACATGC	59.627
Cluster-42937.0	TTGGCGTAGGTTTGATCGCT	60.037	TATGCCAGCTACTGTGCCAC	60.108	GTTGGCGTAGGTTTGATCGC	59.904	TATGCCAGCTACTGTGCCAC	60.108	AGGTTTGATCGCTCTCACGG	60.109	TATGCCAGCTACTGTGCCAC	60.108
Cluster-42937.0	CGGCACAGTAGCTGGCATAT	60.25	TGCGTATGCTGGTATATGCCA	59.654	CTCTCACGGCACAGTAGCTG	60.458	TGCGTATGCTGGTATATGCCA	59.654	TGTGTGTGTGTGGCATAGGT	59.528	TGCGTATGCTGGTATATGCCA	59.654
Cluster-42937.0	AGTGTGTGAACACCGAGAATCA	59.898	CGTGCGCGATCAAGAGTATG	59.5	GTGTGTGAACACCGAGAATCA	58.52	CGTGCGCGATCAAGAGTATG	59.5	AGTGTGTGAACACCGAGAATCA	59.898	AGAAAGTGTGTAGGTGTGCGT	59.862
Cluster-22187.0	TCCTGGCATCATGGTTGACC	60.034	AAATCGGAGGGCTTGTAGCA	59.382	GGTTGACCCATTTTGCCCAC	59.965	AAATCGGAGGGCTTGTAGCA	59.382	TCCTGGCATCATGGTTGACC	60.034	AATCGGAGGGCTTGTAGCAT	59.16
Cluster-34996.0	TACAGCAGTCCAAACCACCC	59.89	GGGGAAGGGAGATACTGGGT	60.03	TACAGCAGTCCAAACCACCC	59.89	TGGGGAAGGGAGATACTGGG	60.03	TACAGCAGTCCAAACCACCC	59.89	GAGCCCAAGAAGCAAGGGAT	60.034
Cluster-34996.0	AAAATCTCGGCGGCAAGGTA	60.036	CCCCAAATTCCTCCGAAGCT	60.034	CTACTTGCCGGCCTTGAAGA	60.036	CCCCAAATTCCTCCGAAGCT	60.034	ACACCGACTTCGAGCTCTTG	60.039	CCCCAAATTCCTCCGAAGCT	60.034
Cluster-105450.2
Cluster-105450.3
Cluster-41699.0	TGTAAATCCCCGCCATCGAC	60.179	CTGCATAACCTTCTCCGAGACA	59.834	TGTAAATCCCCGCCATCGAC	60.179	TGTCTGCATAACCTTCTCCGAG	59.834	TGTAAATCCCCGCCATCGAC	60.179	TGCATAACCTTCTCCGAGACA	58.824
Cluster-107194.32861	GGTTGGTCTCTCACACGTGT	59.896	CCCCTCCTTTTTCCCCCAAA	59.808	GGTTGGTCTCTCACACGTGT	59.896	AAAACGCTTCTCTCCCCTCC	59.675	GGTTGGTCTCTCACACGTGT	59.896	TTCCCCCAAAATCTCCGGAC	59.67
Cluster-107194.52958	GTGGAGGGATGGGTTCGATG	60.179	GCTTCTTCGCCCCAAAATCC	59.827	GTGGAGGGATGGGTTCGATG	60.179	CGCTTCTTCGCCCCAAAATC	60.179	CGGAGAGAATGAGACGGTGG	59.899	ATATCTCGCTTCTTCGCCCC	59.681
Cluster-107194.52955	ACCAAACTAACATCATGCATGCT	59.234	GGCTTTCGGATCAGGAGAGG	59.894	ACCAAACTAACATCATGCATGCT	59.234	GGGAGTCCCTTGGTCTGAAC	59.675	GCATGCTTACTGAAACATGATGGA	59.903	GGCTTTCGGATCAGGAGAGG	59.894
Cluster-107194.52956	ACCCTGTATCCGCATGTGTG	60.108	AGCGAACCGAAGCATAGATT	57.396	ACCCTGTATCCGCATGTGTG	60.108	AAGCGAACCGAAGCATAGAT	57.396	CCCTGTATCCGCATGTGTGA	59.822	AGCGAACCGAAGCATAGATT	57.396
Cluster-61157.0
Cluster-61157.0
Cluster-72823.0	TTGGCATTGGAGACCGGATC	60.107	ATTATGGACCTCGACCTCGG	58.671	GCATTGGAGACCGGATCCAT	59.891	ATTATGGACCTCGACCTCGG	58.671	TTGGCATTGGAGACCGGATC	60.107	TTATGGACCTCGACCTCGGC	61.39
Cluster-107194.43625	TGCTTACAGGCATCGACTTGT	59.998	GAAGAAAGGGGGATGACGGG	60.107	TGCTTACAGGCATCGACTTGT	59.998	GGAAGAAAGGGGGATGACGG	60.107	TGCTTACAGGCATCGACTTGT	59.998	TGACGGGGGCATCTTCATTC	60.107
Cluster-107194.43627
Cluster-107194.43627	ACATAGTCAAGTCCTCGTAGTGT	58.666	GGCCGGCCCAGTATCTTTT	60.077	CATAGTCAAGTCCTCGTAGTGT	57.033	GGCCGGCCCAGTATCTTTT	60.077	ACATAGTCAAGTCCTCGTAGTG	57.033	GGCCGGCCCAGTATCTTTT	60.077
Cluster-107194.67359
Cluster-107194.18718	TCGTAGTTATTCGCACTGGCT	59.525	TCGCAGTCGAAGCATCATCA	59.827	GTCGTAGTTATTCGCACTGGC	59.413	TCGCAGTCGAAGCATCATCA	59.827	TCGTAGTTATTCGCACTGGC	58.083	TCGCAGTCGAAGCATCATCA	59.827
Cluster-66610.0	TCTGATATTCATTTGCCCCCTCA	59.537	ATAAGCATTCAGTCGCGTGC	59.347	TGCAAGTTCATGGTTCTCTGA	57.51	ATAAGCATTCAGTCGCGTGC	59.347	ACATGCAAGTTCATGGTTCTCTG	59.495	ATAAGCATTCAGTCGCGTGC	59.347
Cluster-107194.44392
Cluster-107194.44397
Cluster-107194.44396	CATGGAAGTTCGGGTAGGCA	59.748	TCTCCACTCAGTCCTCACAA	57.618	TGGAAGTTCGGGTAGGCAAG	59.676	TCTCCACTCAGTCCTCACAA	57.618	GGAAGTTCGGGTAGGCAAGT	59.676	TCTCCACTCAGTCCTCACAA	57.618
Cluster-5126.0	CCATTGGGTCATGCCTACCA	59.742	AGCCGGTTTGTGTCTGATACA	59.654	TCATGCCTACCAGGAGGAGT	59.66	AGCCGGTTTGTGTCTGATACA	59.654	TTGGGTCATGCCTACCAGGA	60.549	AGCCGGTTTGTGTCTGATACA	59.654
Cluster-107194.10168
Cluster-4741.0	TCATCCAAGGGGCTGCATTT	59.958	CCCCTCCACGTTAGTGCAAT	60.035	ACTCCTGCAATGATGGGAGC	60.107	CCCCTCCACGTTAGTGCAAT	60.035	CTGCAATGATGGGAGCCTCA	60.107	CCCCTCCACGTTAGTGCAAT	60.035
Cluster-107194.20617	AGGCTGTCTGGCATCTTTGT	59.597	TGGTAATCACTTGGTGGTGGA	58.941	AGGCTGTCTGGCATCTTTGT	59.597	GGCAATGGTAATCACTTGGTGG	59.834	AGGCTGTCTGGCATCTTTGT	59.597	GCAGATGATAGGTGGAGAAGCT	59.632
Cluster-107194.20617	CCACCAAGTGATTACCATTGCC	59.834	TCGTTACTGTACCTCCAAAAGCA	59.93	GCTTCTCCACCTATCATCTGCT	59.632	TCGTTACTGTACCTCCAAAAGCA	59.93	AGCTTCTCCACCTATCATCTGC	59.632	TCGTTACTGTACCTCCAAAAGCA	59.93
Cluster-107194.20613	GCATGTTTTGAAGCGGCTGA	60.039	TGTAATTCCTAGGGTTTAGGGCT	58.623	GTTTTGAAGCGGCTGAGGTG	60.04	TGTAATTCCTAGGGTTTAGGGCT	58.623	ATCGGGCATGAAGGTCATCC	59.891	TGTAATTCCTAGGGTTTAGGGCT	58.623
Cluster-107194.20611	CCGACCATCGAACGCTCTTA	59.9	TACAACCATCGTCCCAGTGC	60.037	TTTCAGTCCTGGCAGACAGC	60.25	TCCTACAGCCGTGGTTTCAC	59.966	TTTCAGTCCTGGCAGACAGC	60.25	GTCCTACAGCCGTGGTTTCA	59.966
Cluster-107194.13014
Cluster-36180.0	GGATTTAGGCCGCCTCCATT	60.179	GAGGCGGGCAATACACCATA	59.892	GCCGCCTCCATTGATAGGTT	60.179	GAGGCGGGCAATACACCATA	59.892	GGATTTAGGCCGCCTCCATT	60.179	AGGCGGGCAATACACCATAC	60.179
Cluster-107194.13015	TGTTAGTAGGAGAGATAAGGAGGAGA	59.38	TGGACATCAACAGATCAACAAGA	58.028	TGTTAGTAGGAGAGATAAGGAGGA	57.157	TGGACATCAACAGATCAACAAGA	58.028	TGTTAGTAGGAGAGATAAGGAGGAG	58.156	TGGACATCAACAGATCAACAAGA	58.028
Cluster-107194.1810	TTGTCGCCTGAATGCCTCAT	60.035	GAGTCACCGGGTCACGTTTT	60.531	TTGTCGCCTGAATGCCTCAT	60.035	CAAGTGAGTCACCGGGTCAC	60.6	TTGTCGCCTGAATGCCTCAT	60.035	ATCAAGTGAGTCACCGGGTC	59.391
Cluster-107194.1813	GGTAACTTCTAATGTGCACATTGT	57.746	TGTTGGTCTTCACCTGCTAGT	58.953	GGTAACTTCTAATGTGCACATTGT	57.746	TGTGTGGGAACATGTACTCCA	58.949	GGTAACTTCTAATGTGCACATTGT	57.746	TGTTGGTCTTCACCTGCTAGTT	59.562
Cluster-107194.1817	AGCCAAGTGAATATGCTAGTCCT	59.286	TCAAGCCTCATGTTCGACCT	59.023	AGCCAAGTGAATATGCTAGTCCT	59.286	GTCAAGCCTCATGTTCGACC	58.92	AGCCAAGTGAATATGCTAGTCCT	59.286	GCCTCATGTTCGACCTACTGT	59.795
Cluster-21470.0
Cluster-19807.0	CTGTGTGTGCTGGGTTTTGG	59.897	CTTAAGCCACACAAGCGAGC	59.833	GTGTGCTGGGTTTTGGTGTG	60.179	CTTAAGCCACACAAGCGAGC	59.833	GTGTGTGCTGGGTTTTGGTG	60.179	CTTAAGCCACACAAGCGAGC	59.833
Cluster-6728.0
Cluster-107194.21569	CGAGTGAAACAATTCTGGGTCAC	60.059	GCCTGCTGGTAGTTAGCCAA	60.035	CGAGTGAAACAATTCTGGGTCA	58.862	GCCTGCTGGTAGTTAGCCAA	60.035	AGTAGTCTTCAGCTCACTCCA	57.838	GCCTGCTGGTAGTTAGCCAA	60.035
Cluster-107194.21562	CAAACTCTGGGCATCCTGCT	60.323	GGAGCTTTCAGCAATTGTTCCT	59.44	CAAACTCTGGGCATCCTGCT	60.323	AGGAGCTTTCAGCAATTGTTCC	59.44	TCCAAACTCTGGGCATCCTG	59.671	GGAGCTTTCAGCAATTGTTCCT	59.44
Cluster-50087.0	GGGATTGGGATAGGGATGGC	59.667	GATGAACCCTCCACCCTGTG	60.035	GGGATTGGGATAGGGATGGC	59.667	TGAGATGAACCCTCCACCCT	59.881	GGGATTGGGATAGGGATGGC	59.667	AGATGAACCCTCCACCCTGT	60.179
Cluster-69439.0	TCCGGATATCACGAGTTCACA	58.629	GAGAGACCCCAGAAACCATGA	59.091	TCCGGATATCACGAGTTCACA	58.629	AGAGAGACCCCAGAAACCATG	59.088	TGGGCTTCCCTTATCATATGCA	59.284	GCACCTAAAAAGACACCACCC	59.388
Cluster-101004.0	TGATGCATCCATCCTGCTGG	60.179	GGCTTTTATGGTGGGTTGCC	59.751	TGATGCATCCATCCTGCTGG	60.179	GGGCTTTTATGGTGGGTTGC	59.751	CCACATATCAGCCGCGGATA	59.754	GGCTTTTATGGTGGGTTGCC	59.751
Cluster-101004.0	GATTTCAGGACGAGCCCGAT	59.895	CGAACATTTTTGCATACTTACGTT	57.095	GTCGGACCAGACACTGATGG	60.109	CGAACATTTTTGCATACTTACGTT	57.095	TGACGATTTCAGGACGAGCC	60.109	CGAACATTTTTGCATACTTACGTT	57.095
Cluster-107194.58356
Cluster-107194.18469
Cluster-107194.18469	GCAAGCCTCCTGACCATTTG	59.471	CCATTGAACTTGGGCACGTG	60.039	GGCAAGCCTCCTGACCATTT	60.613	CCATTGAACTTGGGCACGTG	60.039	GTTTGTCAAGTGGCAAGCCT	59.253	CCATTGAACTTGGGCACGTG	60.039
Cluster-81961.0	ACTGCCACAATTCATCCTCA	57.115	CGCGTTTAACAGCTACTGGC	59.905	ACTGCCACAATTCATCCTCA	57.115	AGGGACCTGCGATTTCGAAG	60.108	ACTGCCACAATTCATCCTCA	57.115	GAGGGACCTGCGATTTCGAA	60.108
Cluster-18573.0	TCAGAAAACTCCAGCAACAGA	57.441	GGGAAAGGGAGGAACAAGGG	59.96	TCAGAAAACTCCAGCAACAGAA	58.115	GGGAAAGGGAGGAACAAGGG	59.96	ATCAGAAAACTCCAGCAACAGA	57.909	GGGAAAGGGAGGAACAAGGG	59.96
Cluster-45871.0	CGCACAAACAAATAATGCACTCA	59.02	ACACCCACACGCAGATGAAT	59.963	GTCGCACAAACAAATAATGCACT	59.019	ACACCCACACGCAGATGAAT	59.963	AGTCGCACAAACAAATAATGCAC	59.019	ACACCCACACGCAGATGAAT	59.963
Cluster-45871.0	TAGCCCAAGCACCTAACTGG	59.382	ACACCCACACGCAGATGAAT	59.963	ACTTTCTAGCCCAAGCACCT	58.932	ACACCCACACGCAGATGAAT	59.963	TAGCCCAAGCACCTAACTGG	59.382	TCTCTCACCTGTGTGTACGC	59.403
Cluster-107194.54701	TTCTTCCCTCGACGTTTGCA	59.895	CAAGTTTGTCACCGCCATCA	59.049	TTCTTCCCTCGACGTTTGCA	59.895	ACAAGTTTGTCACCGCCATC	59.048	GCAGCAAGAACCCTCCAGAA	60.251	CAAGTTTGTCACCGCCATCA	59.049
Cluster-82406.0	TGTGCGAGTGAGTGAGAACA	59.256	CCTGGATGCGCACTAGTGTT	60.392	ACTGTGCGAGTGAGTGAGAA	58.967	CCTGGATGCGCACTAGTGTT	60.392	TGCGAGTGAGTGAGAACAACA	59.864	CCTGGATGCGCACTAGTGTT	60.392
Cluster-75568.0	CCACCCCCTACCTCCCATAA	60.029	GAACCTCCAAGGATCTGCCC	60.107	CTCTCCTCTCCACCCCCTAC	60.106	GAACCTCCAAGGATCTGCCC	60.107	CCACCCCCTACCTCCCATAA	60.029	AACCTCCAAGGATCTGCCCT	60.551
Cluster-75568.0
Cluster-79936.0	ACTGTCATGCTCTGCTCACC	60.037	GTGGAGTAGGTGAGCTGCTG	60.108	TGCTCTGCTCACCCGAAAAT	59.963	GTGGAGTAGGTGAGCTGCTG	60.108	ATGCTCTGCTCACCCGAAAA	59.963	GTGGAGTAGGTGAGCTGCTG	60.108
Cluster-107194.29106
Cluster-68026.0
Cluster-68026.0	GCTCCCATCGCCTTTGAGTA	59.822	CACTTTCCTTCGCCTCCACT	59.965	TAACCCACTCTTGGCTCCCA	60.475	CACTTTCCTTCGCCTCCACT	59.965	GCTCCCATCGCCTTTGAGTA	59.822	AACAGGTCCTTGGATAGGCG	59.458
Cluster-107194.29102	GTTTCCAGGTATTGCCCCGA	60.035	GCAGCAACATAAGCAGTGGG	59.828	TGGTTTCCAGGTATTGCCCC	59.96	GCAGCAACATAAGCAGTGGG	59.828	CCCACAGATCTTGAAGCCGA	59.75	GCAGCAACATAAGCAGTGGG	59.828
Cluster-43366.0	GAGTGGTGTTTGAGGGAGGG	59.963	TGGCCATTGCATGCTTTGAC	60.037	GTGTTTGAGGGAGGGCATCA	59.962	TGGCCATTGCATGCTTTGAC	60.037	GAGTGGTGTTTGAGGGAGGG	59.963	GGCCATTGCATGCTTTGACT	59.752
Cluster-59805.0	TGTTGACTGCTTCGCTTCTCA	60.203	AGCGACATCCGGAACTTGTT	59.965	TGTTGACTGCTTCGCTTCTCA	60.203	CAGGTATTGTCGGGGCAGTT	60.035	TGTTGACTGCTTCGCTTCTCA	60.203	TATTGTCGGGGCAGTTCACC	60.036
Cluster-85592.0	GTGCTGTCATGGTGCCATTC	59.828	AACTTCGCTCACCTACGGAC	59.757	GTGCTGTCATGGTGCCATTC	59.828	TGCTCTACCAGTTGGGCCTA	60.253	TGCTGTCATGGTGCCATTCA	60.251	AACTTCGCTCACCTACGGAC	59.757
Cluster-107194.48735	ACACTGGACCAACTCTGCAG	59.893	TCCTCTTCCTGCTCTAGAAGT	57.251	ACACTGGACCAACTCTGCAG	59.893	CCTCTTCCTGCTCTAGAAGTTGA	59.233	ACACTGGACCAACTCTGCAG	59.893	TCCTCTTCCTGCTCTAGAAGTTG	59.233
Cluster-104435.0
Cluster-57089.0	AAACCACGTGGGGATCACAA	59.816	AGTTTCTCGGGTATTTGGCA	57.129	ACCACGTGGGGATCACAATT	59.596	AGTTTCTCGGGTATTTGGCA	57.129	AACCACGTGGGGATCACAAT	59.596	AGTTTCTCGGGTATTTGGCA	57.129
Cluster-19124.0	CGAGAGGGAGAGATTTCTTCGA	59.054	TTGGGCTATGGGTCAAGTGG	59.669	TCGAGAGGGAGAGATTTCTTCG	59.054	TTGGGCTATGGGTCAAGTGG	59.669	CGAGAGGGAGAGATTTCTTCGA	59.054	GGCTATGGGTCAAGTGGGAA	59.376
Cluster-68297.0	AGTGGTTGCACCCTTGTTGA	60.034	TCGATCAAAATTTATGGTTTATCATGC	57.538	AGTGGTTGCACCCTTGTTGA	60.034	CGATCAAAATTTATGGTTTATCATGCT	57.533	TCGTCGCAACTGGTTCTACC	60.039	TCGATCAAAATTTATGGTTTATCATGC	57.538
Cluster-26885.0	CTTGGCATAGGAGGAAACCCT	59.434	AGGAAAACTTTCGGGGCACA	60.106	CTTGGCATAGGAGGAAACCCT	59.434	TCAGGCCTTGGGTTTTCTCC	59.888	CTTGGCATAGGAGGAAACCCT	59.434	GGTCAGGCCTTGGGTTTTCT	60.179
Cluster-26885.0
Cluster-94554.1	TGTGAAGTGCCCATTTGTGT	58.226	GCTTTATCAGCGACACTAGCA	58.459	TGTGAAGTGCCCATTTGTGT	58.226	GCGACACTAGCATGAATTTTGC	59.152	TGTGAAGTGCCCATTTGTGT	58.226	TCAGCGACACTAGCATGAAT	57.032
Cluster-14809.0	CGAATCATGCTGTTGAAAGAATATGC	59.858	GCACAAAATTGACAAAAGGGACC	59.44	CGAATCATGCTGTTGAAAGAATATGC	59.858	TGCACTACCAAGTAACCAAGT	57.15	CGAATCATGCTGTTGAAAGAATATGC	59.858	CCTTCCACATGCAATAACTTTGC	59.072
Cluster-89523.0
Cluster-89523.0	GTCTTACGAGGGCAGGTCTG	59.826	CCAGGCTTGTTTGAGTGCAC	59.969	GTCTTACGAGGGCAGGTCTG	59.826	GTTGCCCAGGCTTGTTTGAG	59.967	GTCTTACGAGGGCAGGTCTG	59.826	CCCGTCCATTCTCTCCCCTA	60.106
Cluster-8137.0	AAACTGAAACCCTAGCCGCA	59.89	GGAGGTGAGGCAACGATCAA	60.036	AAACTGAAACCCTAGCCGCA	59.89	GGCAACGATCAAGAACGAGC	59.905	AAACTGAAACCCTAGCCGCA	59.89	GGGGATCACTCAGTTGACGG	60.108
Cluster-37028.2	TACATGCCACACGTCCAACA	59.893	CCTTGGGCATTGGATTTCCC	59.167	TGCCACACGTCCAACATTCT	60.179	CCTTGGGCATTGGATTTCCC	59.167	TACATGCCACACGTCCAACA	59.893	GATTTCCCAGGACCAGCCC	60.077
Cluster-33800.0	GATGGTGGAGCTAGTGGTGG	59.821	AGCATATGAAGAGCGGACACA	59.518	GATGGCTAAGGTGGACGACC	60.179	AGCATATGAAGAGCGGACACA	59.518	CGATGGTGGAGCTAGTGGTG	60.179	AGCATATGAAGAGCGGACACA	59.518
Cluster-83885.0	GGTTCGTCGTACTGGATCCC	59.898	TGCGGACCAAGTGGAATAGG	59.748	ACTGTCGTTTGTTCCCGGTT	60.108	TGCGGACCAAGTGGAATAGG	59.748	CTCGTTGGTGAGGGGATGAC	60.108	TGCGGACCAAGTGGAATAGG	59.748
Cluster-83885.0	CCTGTTCCGCCGTGTCTTAT	60.108	GGAACAAACGTTGCCACCAT	59.612	TATTACCCTGTTCCGCCGTG	59.824	GGAACAAACGTTGCCACCAT	59.612	CCTGTTCCGCCGTGTCTTAT	60.108	TGGAACAAACGTTGCCACCA	60.966
Cluster-72950.0	GAGACTGATCAACCGTCCTCA	59.181	GCATGTGCACAAAAGCAGTT	58.426	TGAGACTGATCAACCGTCCTC	59.181	GCATGTGCACAAAAGCAGTT	58.426	AGACTGATCAACCGTCCTCA	58.075	GCATGTGCACAAAAGCAGTT	58.426
Cluster-72950.0
Cluster-107194.59545	GCATGGCAAACTGTAGCACC	60.109	TTAACCCCCTCACACACACC	59.525	GCATGGCAAACTGTAGCACC	60.109	CCCTCACACACACCATTGCT	60.538	GCATGGCAAACTGTAGCACC	60.109	TAACCCCCTCACACACACCA	60.695
Cluster-107194.59548	ACCCTGAGACGGTTGTTGTC	59.894	CTGGCGTGATTGGTTCCTCT	60.036	ACCCTGAGACGGTTGTTGTC	59.894	TGATTGGTTCCTCTCGGCAC	60.036	ACCCTGAGACGGTTGTTGTC	59.894	GTGATTGGTTCCTCTCGGCA	60.036
Cluster-61112.0	TTGGGTATTTGGGTCTTGGTT	57.378	AGAGCACGGCATCAACAAGA	59.965	TTTGGGTATTTGGGTCTTGGT	57.378	AGAGCACGGCATCAACAAGA	59.965	TTGGGTATTTGGGTCTTGGTT	57.378	GGATGAGACGTGGAGATCCG	59.688
Cluster-107194.63626
Cluster-107194.63626	CCAGCTGTACTCCTCCTCCT	60.033	AGCTAACCAATTGAGAAGGGAA	57.342	GCTGTACTCCTCCTCCTCCA	60.033	AGCTAACCAATTGAGAAGGGAA	57.342	AACCCAGCTGTACTCCTCCT	59.883	AGCTAACCAATTGAGAAGGGAA	57.342
Cluster-107194.63627	TTGCGTTTGGGATTGCGATG	60.109	CTGAAATGGGCCGTTAGGGT	60.034	GATTGCGTTTGGGATTGCGA	59.83	CTGAAATGGGCCGTTAGGGT	60.034	TTGCGTTTGGGATTGCGATG	60.109	ATGGGCCGTTAGGGTTTGTT	59.886
Cluster-107194.63627	GAAGGAGGAGGAGGAGGAGG	60.106	CTGAAATGGGCCGTTAGGGT	60.034	GAAGGAGGAGGAGGAGGAGG	60.106	CCGTCCGTCAATCCCTGAAA	60.037	TTGCGTTTGGGATTGCGATG	60.109	CTGAAATGGGCCGTTAGGGT	60.034
Cluster-107194.63622
Cluster-107194.63628
Cluster-107194.63628	GAGGAACCTGCAACTGAGCT	59.964	GTCGGCTGAAGGGAACATGA	60.036	GAACCTGCAACTGAGCTTGC	60.04	GTCGGCTGAAGGGAACATGA	60.036	GCAACTGAGCTTGCAAGAGC	60.387	GTCGGCTGAAGGGAACATGA	60.036
Cluster-67520.0	TAGAGCCCGCAAAAACCTCA	59.601	TCGGGTTCTTGGAAACGAGG	59.966	TAGAGCCCGCAAAAACCTCA	59.601	CTGGTGAGAGGGAAGGGAGA	59.958	TAGAGCCCGCAAAAACCTCA	59.601	GAGGGGGTAGAATTTGGGGC	60.106
Cluster-62395.4
Cluster-62395.0	TGCTCTCCTCTTAGCTTCTCTCT	60.054	ATTCCGGAATCAGCTGAGCC	60.179	TGCTCTCCTCTTAGCTTCTCTCT	60.054	GGAATCAGCTGAGCCTCGAG	60.249	TGCTCTCCTCTTAGCTTCTCTCT	60.054	AGAGACTGCAGATGGGGTCA	60.252
Cluster-62395.2
Cluster-107194.72349
Cluster-35546.2	TGCCTTAGCACTGATAAGTTGA	57.448	TGCAGAACACAAGCCAGAGT	59.819	TGCCTTAGCACTGATAAGTTGAT	57.897	TGCAGAACACAAGCCAGAGT	59.819	TGCCTTAGCACTGATAAGTTGA	57.448	GCCAGAGTTTCCAAAAGGCAG	60
Cluster-9977.0	CTTCTGCGCCTCTCTTCCTC	60.179	AGCTTCTGAAGTCAGCTGAGG	59.724	TTTTACTGCCTTCTGCGCCT	60.251	AGCTTCTGAAGTCAGCTGAGG	59.724	CTTCTGCGCCTCTCTTCCTC	60.179	CTTCTGAAGTCAGCTGAGGC	58.276
Cluster-93311.0	TTGAATGACAGGAGAATTTGTCC	57.035	TGGTGGAGAGGGCATTACCT	60.253	TGGCTAAACTATTGAATGACAGGA	57.939	TGGTGGAGAGGGCATTACCT	60.253	TGGCTAAACTATTGAATGACAGGAGA	60.07	TGGTGGAGAGGGCATTACCT	60.253
Cluster-107194.4443	CACGTAAGGCCACAGTCCTT	59.965	GTCCACCACCACTCTGTCAG	59.966	CACGTAAGGCCACAGTCCTT	59.965	AGCTAGTCCACCACCACTCT	59.885	CATGACCACATGCGCAGATG	59.971	TCCAACAACCACGCATCAGT	60.179
Cluster-107194.4448
Cluster-11130.0	GGGCGAGCTAATAGCAGAGG	60.038	TCATCAAAATCCCTCTCCTCTGT	58.893	GCGGAGGAGATCATGAGCTC	60.038	TCATCAAAATCCCTCTCCTCTGT	58.893	CCGATGAGGAAGAGGCGATC	60.039	TCATCAAAATCCCTCTCCTCTGT	58.893
Cluster-11130.1
Cluster-107194.68564	ATGGTGGGAATTTGGCGGAT	60.032	ACACAATGGAGGACGACGAC	60.039	CAATGGTGGGAATTTGGCGG	60.108	ACACAATGGAGGACGACGAC	60.039	ATGGTGGGAATTTGGCGGAT	60.032	GACACAATGGAGGACGACGA	59.757
Cluster-107194.68564	TTTGCTTCCCATGAGTCCCC	59.96	GGTGGGAGAACATACAGACCG	60.135	TTTGCTTCCCATGAGTCCCC	59.96	GCTGTAACTAGCCAAGGGTGA	59.722	TTTGCTTCCCATGAGTCCCC	59.96	AGCTGTAACTAGCCAAGGGTG	59.721
Cluster-107194.68562	CCTCCTATGCCATATGATAGCCA	59.287	TGGAATGGAAACGTATGACAAAAGT	59.467	CCTCCTATGCCATATGATAGCCA	59.287	TGTCACTACTCTCTGTTAACACTGT	59.407	TCCTCCTATGCCATATGATAGCC	59.03	TGGAATGGAAACGTATGACAAAAGT	59.467
Cluster-107194.67629	AAAAGATACGGGGGCCACTG	60.034	ATCCCCTTCGTCCAGCAAAG	60.035	AAAAGATACGGGGGCCACTG	60.034	GATCCCCTTCGTCCAGCAAA	60.035	ATACGGGGGCCACTGAATTC	59.817	ATCCCCTTCGTCCAGCAAAG	60.035
Cluster-68790.1
Cluster-33887.0	CCGAAACAAAGGGGCTCCAT	60.612	TGTGCAGCTCGAAGGAGAAG	60.038	CCGAAACAAAGGGGCTCCAT	60.612	GGTAAGCATACGCGCGTTTT	59.904	CCGAAACAAAGGGGCTCCAT	60.612	GAAGGAGAAGCCCACTCTCG	59.825
Cluster-64191.0	ACCTCCTTCCACACCCATCA	60.476	CACGGCTTGCGAACAACATT	60.318	CATCATCACCCACCCCAACA	59.961	GTCTTCTGCCATTTCCACGG	59.195	TCATCACCCACCCCAACAAC	60.179	GTCTTCTGCCATTTCCACGG	59.195
Cluster-57992.0
Cluster-63456.0
Cluster-72401.0
Cluster-107194.55443
Cluster-107194.55442	ATGGCCACAAGTGAACGACT	59.891	TTGGTGTTGGGAGGTGATGA	58.855	ATGGCCACAAGTGAACGACT	59.891	TGGTGTTGGGAGGTGATGAT	58.629	ATGGCCACAAGTGAACGACT	59.891	TTTGGTGTTGGGAGGTGATGA	59.503
Cluster-36438.0	CAGCAGGAAGTTCACCGGAT	60.036	ATGCGGTGTTCAGAACCAGT	59.891	CAAAACCAAACCCCCTGCAG	59.893	ATGCGGTGTTCAGAACCAGT	59.891	TCAAAACCAAACCCCCTGCA	60.326	ATGCGGTGTTCAGAACCAGT	59.891
Cluster-18112.0
Cluster-107194.5718	GTGCTCTTGTTTACAGCCGC	60.11	TGTTTCCTTCGGATAGCTTCCA	59.43	GGGTTTTGGATTGTGCTCTTGT	59.635	AGCCCGATCGTTCTTTTCCT	59.386	TGCTCTTGTTTACAGCCGCA	60.534	TGTTTCCTTCGGATAGCTTCCA	59.43
Cluster-107194.5712
Cluster-107194.5712
Cluster-107194.45353	CTGGGCAAACACAACACGAT	59.332	TTGTGGATGTCGATGCGCTT	60.673	CTGGGCAAACACAACACGAT	59.332	CGCTTGCAGCAAAACGAAAA	59.08	ACTGGGCAAACACAACACGA	60.678	CGCTTGCAGCAAAACGAAAA	59.08
Cluster-107194.45350	ATGCATGCGAGCTATTGGGT	60.179	GTGAAGGTGGCAGAAGCTGA	60.25	AGCTGAATGCATGCGAGCTA	60.179	GTGAAGGTGGCAGAAGCTGA	60.25	AAAGCTGAATGCATGCGAGC	60.179	GTGAAGGTGGCAGAAGCTGA	60.25
Cluster-107194.45354	CGAGAAAGCTACGCTGAAGGA	60.135	ACCTGGTCCTGCAGAGTAGT	59.885	CGAGAAAGCTACGCTGAAGGA	60.135	GCTGCCAACAAACTCGGATC	59.831	CGAGAAAGCTACGCTGAAGGA	60.135	ACACCTGGTCCTGCAGAGTA	60.179
Cluster-107194.65085	GAGGACAACCGACTAGCTGA	58.825	GGTAAGCCCCATGTAACATGC	59.319	AGAGGACAACCGACTAGCTG	58.822	GGTAAGCCCCATGTAACATGC	59.319	AGAGGACAACCGACTAGCTGA	60.272	GGTAAGCCCCATGTAACATGC	59.319
Cluster-107194.65086	CCTCCTATGCCAAGCCACAT	59.816	GGTCAGACCGATCAGCCAAT	59.821	CCTCCTATGCCAAGCCACAT	59.816	GAAGGTCAGACCGATCAGCC	60.179	CCCCCATGTGTCTTGGCATA	59.742	GAAGGTCAGACCGATCAGCC	60.179
Cluster-107194.65086	CACCCCAAATCCACCCCAC	60.609	TGCTCTGGCACATAGGAACA	59.017	CACCCCAAATCCACCCCAC	60.609	CTGGCACATAGGAACAGTGGT	59.996	CACCCCAAATCCACCCCAC	60.609	TGGCACATAGGAACAGTGGT	58.936
Cluster-90354.0	GTTTAGCGCTGGACCCTAGC	60.81	AGGTGTCCTCGCTGAAAACA	59.532	AGTTTAGCGCTGGACCCTAG	59.175	AGGTGTCCTCGCTGAAAACA	59.532	TTTAGCGCTGGACCCTAGCT	60.976	AGGTGTCCTCGCTGAAAACA	59.532
Cluster-33225.0	TGGTCCAGGATGTCTTCCCA	60.179	TAGTCGGCCGGGTTCTTCTA	60.034	GCCTCGATTGCAGCTTTGAC	60.179	TAGTCGGCCGGGTTCTTCTA	60.034	TGGTCCAGGATGTCTTCCCA	60.179	CAGCACATGGTCCAGAGGTT	59.963
Cluster-107194.40652	TGCTGTTTCAAACATTCCATCTCA	59.416	AGGCTTGTTTGGGGAATGCT	60.179	TGCTGTTTCAAACATTCCATCTCA	59.416	GAGGCTTGTTTGGGGAATGC	59.753	TGCTGTTTCAAACATTCCATCTCA	59.416	GGGAGGCTTGTTTGGGGAAT	60.252
Cluster-107194.40653
Cluster-107194.40654
Cluster-107194.40654	TGTTGGTGTCTCGTTCGAGG	59.968	CGCTATCTCTCAGCACAGCA	59.898	AAGGGAACGAAGCTGTTGGT	59.817	CGCTATCTCTCAGCACAGCA	59.898	GGGAAGGGAACGAAGCTGTT	60.251	CGCTATCTCTCAGCACAGCA	59.898
Cluster-107194.40657	GCAGTGCCACTTTTGTCCTC	59.688	TCTCCATGGCCTTAGGAGCT	60.031	GCAGTGCCACTTTTGTCCTC	59.688	TGAGGGAGAGGAGGAAGAGC	60.033	GCAGTGCCACTTTTGTCCTC	59.688	TTCATTGGAGGCAGCAGAGG	60.035
Cluster-107194.40657	GCTCTTCCTCCTCTCCCTCA	60.033	ACCAGAGGAAGCTTTGGTGT	59.153	CCTCTGCTGCCTCCAATGAA	60.035	ACCAGAGGAAGCTTTGGTGT	59.153	CTCAACACCACACCCTCCTC	59.965	ACCAGAGGAAGCTTTGGTGT	59.153
Cluster-107194.40658
Cluster-107194.40658	AGGCAAGTGTGTTCACCGTA	59.533	GCAGAGTTGGTCATCAGCCT	60.036	AGGCAAGTGTGTTCACCGTA	59.533	AGCAGAGTTGGTCATCAGCC	60.036	TAGGCAAGTGTGTTCACCGT	59.533	GCAGAGTTGGTCATCAGCCT	60.036
Cluster-13324.0	CTGAGGCCGTGTTTCAGAGA	59.682	ACAACCAAAATCCCACACGG	58.963	TTCTTTTGTTGGGCTGCGAC	59.616	ACAACCAAAATCCCACACGG	58.963	GGCTGCGACCCATGTTGTAT	60.748	ACAACCAAAATCCCACACGG	58.963
Cluster-62771.0	CCCTAACCTTGGGCAGCAAG	60.967	CCAATTGGGGGCTTTTCCAC	59.675	CCCTAACCTTGGGCAGCAAG	60.967	TTGGGGTGTGGTCTTGTGTT	59.667	CCCTAACCTTGGGCAGCAAG	60.967	TTTGGGGTGTGGTCTTGTGT	59.667
Cluster-52169.0
Cluster-107194.50204
Cluster-18598.0	TCGACAAGGCCATCGAGTTC	60.109	CGAGGTAGTCCTTGACACCG	59.829	TCGACAAGGCCATCGAGTTC	60.109	TAGAGGCGGTCGAGGTAGTC	60.179	CGACAAGGCCATCGAGTTCA	60.39	TTGTAGAGGCGGTCGAGGTA	60.035
Cluster-107194.4991	GCAGCAGCGAACAACCATTT	60.319	TCAACCCAGAAACCAACCCC	60.106	GCAGCAGCGAACAACCATTT	60.319	GTCAACCCAGAAACCAACCC	58.963	GCAGCAGCGAACAACCATTT	60.319	GGTCAACCCAGAAACCAACC	58.963
Cluster-54822.0	GAACCACCATTCGCAGCATC	59.901	GACAACATCGTGAGCCCTCA	60.037	GAACCACCATTCGCAGCATC	59.901	TGACAACATCGTGAGCCCTC	60.037	GAACCACCATTCGCAGCATC	59.901	TATTGCTGCTGCTGGTTGGA	59.962
Cluster-58873.0	GCGCTTTTGTAAAGGGCGAT	59.83	ACCCCGGAAATGGATTTCGA	59.378	GCGCTTTTGTAAAGGGCGAT	59.83	ACCCCGGAAATGGATTTCGAA	59.995	GCGCTTTTGTAAAGGGCGAT	59.83	AACCCCGGAAATGGATTTCGA	59.995
Cluster-36555.0
Cluster-107194.53960	TCACAAAATCCAAATACAAGGCGA	59.479	TGGCTAGAACTCAACATGCA	57.143	TGCACAAATGTTCACAAAATCCA	58.237	TGGCTAGAACTCAACATGCA	57.143	TCACAAAATCCAAATACAAGGCGA	59.479	TGGCTAGAACTCAACATGCAA	57.861
Cluster-4546.0	AGTCACAATCAAGCAGGCCA	59.889	CGTGCGAGTATGATCCGTGA	59.971	AGTCACAATCAAGCAGGCCA	59.889	TCGTGCGAGTATGATCCGTG	59.971	AAAGTCAAGCATGTTCCGCG	59.762	CGTGCGAGTATGATCCGTGA	59.971
Cluster-107194.53969	CGCACCAATCAAAGCCCAAA	59.967	GGGGATCTTGTCTTGTGTTGG	58.837	CGCACCAATCAAAGCCCAAA	59.967	GGGGATCTTGTCTTGTGTTGGA	60.225	GATCCGCACCAATCAAAGCC	59.899	GGGGATCTTGTCTTGTGTTGG	58.837
Cluster-98794.0	CCGCTGCAGCAGTAGTAGTA	59.261	ATTGGTCCGAAACAACCGGT	60.179	ATTCTGGTAGTCGTTGCCGC	60.74	ATTGGTCCGAAACAACCGGT	60.179	CCGCTGCAGCAGTAGTAGTA	59.261	AGGTTTGTCACGGAGCATGA	59.604
Cluster-91200.0	CACTCGCTCTCTCTCCTCCT	60.107	TACGAAAGCCAACGCCTTCT	59.966	CCTCACTCGCTCTCTCTCCT	60.107	TACGAAAGCCAACGCCTTCT	59.966	TCACTCGCTCTCTCTCCTCC	60.107	TACGAAAGCCAACGCCTTCT	59.966
Cluster-91200.1	TTCACGGCAAATAGGGCACT	59.962	TCCAGTCCCTAGAAGAGCTTGA	59.957	TCACGGCAAATAGGGCACTC	60.392	TCCAGTCCCTAGAAGAGCTTGA	59.957	TTCACGGCAAATAGGGCACT	59.962	CCAGTCCCTAGAAGAGCTTGA	58.538
Cluster-91200.1	TCAAGCTCTTCTAGGGACTGGA	59.957	AATTGCGCAATACACAAGTGT	57.359	CAAGCTCTTCTAGGGACTGGA	58.538	AATTGCGCAATACACAAGTGT	57.359	TCAAGCTCTTCTAGGGACTGG	58.538	AATTGCGCAATACACAAGTGT	57.359
Cluster-91200.1	TGTTCCCCAATCTTACTCGCT	59.093	TCCAGTTCGCTGTTGGTTCT	59.532	TGTTCCCCAATCTTACTCGCT	59.093	CCAGTTCGCTGTTGGTTCTG	59.412	TGTTCCCCAATCTTACTCGC	57.603	TCCAGTTCGCTGTTGGTTCT	59.532
Cluster-90640.0	CTCATGCCCTCACCTCTGAC	59.822	AGTCACCGACAAAGACATCCA	59.308	TTAGCTCTGGATTGCCGCTC	60.179	AGTCACCGACAAAGACATCCA	59.308	ATTAGCTCTGGATTGCCGCT	59.528	AGTCACCGACAAAGACATCCA	59.308
Cluster-90543.0	CATCCCTCGTTGACCCCTTC	60.108	TGCTGTTATTCTAGCACATACGGT	60.142	ACCTCGGAGCAACTCTTGTC	59.681	TGCTGTTATTCTAGCACATACGGT	60.142	CATCCCTCGTTGACCCCTTC	60.108	TGCTGTTATTCTAGCACATACGG	58.632
Cluster-70554.0	CCAAAGGGGAGGAATGGGTC	60.033	GACCAAAGCTCATGGCCTGA	60.323	CCAAAGGGGAGGAATGGGTC	60.033	TCCAGACCAAAGCTCATGGC	60.323	CCAAAGGGGAGGAATGGGTC	60.033	AGACCAAAGCTCATGGCCTG	60.323
Cluster-54764.1	TTGCTGAAGGCCGAGAGAAG	60.037	TCCTCTTCTACTGCGTGCAA	59.034	TTGCTGAAGGCCGAGAGAAG	60.037	TTCCTCTTCTACTGCGTGCA	59.034	TGATTGCTGAAGGCCGAGAG	60.108	TCCTCTTCTACTGCGTGCAA	59.034
Cluster-107194.26120	GAAACCAACATGCATGCGGT	60.038	ATCGCTCGATTTAGGGCCTG	59.966	ATGCATGCGGTTAGATCGGT	59.893	ATCGCTCGATTTAGGGCCTG	59.966	GAAACCAACATGCATGCGGT	60.038	CTCGATTTAGGGCCTGGGAC	59.893
Cluster-107194.26121	ACAAACTGGGGAGTGCCTTT	59.738	CCCAAAAGTCCTCCCCCATC	60.033	AACAAACTGGGGAGTGCCTT	59.738	CCCAAAAGTCCTCCCCCATC	60.033	AAACAAACTGGGGAGTGCCT	59.738	CCCAAAAGTCCTCCCCCATC	60.033
Cluster-107194.26121	TGAGAAGCTCTTGGCATCAGA	59.095	ACACGAAGCATCCAAACATCT	58.217	TGAGAAGCTCTTGGCATCAGA	59.095	AGAAACACGAAGCATCCAAACA	59.051	CCTTTTGAGAAGCTCTTGGCA	58.767	ACACGAAGCATCCAAACATCT	58.217
Cluster-34785.0	TGGGTTGCTGATGGGTTTTG	58.953	ACTCCAAGCAAACCACCCAA	60.033	TGGGTTGCTGATGGGTTTTG	58.953	AACTCCAAGCAAACCACCCA	60.033	GGGTTGCTGATGGGTTTTGT	58.952	ACTCCAAGCAAACCACCCAA	60.033
Cluster-107194.27655	TGTGTTAATATGTAGTGGTTATGAGCT	58.517	GATGCCTTGCAACGCTCAAG	60.456	TGTGTTAATATGTAGTGGTTATGAGCT	58.517	CATGATGCCTTGCAACGCTC	60.525	TGTGTTAATATGTAGTGGTTATGAGC	57.343	GATGCCTTGCAACGCTCAAG	60.456
Cluster-107194.27654	AGCAAGAGGATTTTTGAGAGAGAGA	59.752	TTCGGAGTCTCAACCTTGGC	59.965	AGCAAGAGGATTTTTGAGAGAGAGA	59.752	AGGCGGCATTGAATGAGTGA	60.035	AGCAAGAGGATTTTTGAGAGAGAGA	59.752	TGAGGCGGCATTGAATGAGT	60.035
Cluster-107194.27654
Cluster-76898.0
Cluster-107194.4526	ATGACACTTAAAGGATTTGCATTTTT	57.093	TTGGATTCGGATGCGAATGC	59.337	AATGACACTTAAAGGATTTGCATTTT	57.093	TTGGATTCGGATGCGAATGC	59.337	AAATGACACTTAAAGGATTTGCATTT	57.093	TTGGATTCGGATGCGAATGC	59.337
Cluster-107194.4526	ACCCAAAAAGTATGCATTCGC	57.769	ACGGTTGGAATACTCGTGCT	59.393	ACCCAAAAAGTATGCATTCGC	57.769	CGCTGTGATTCTGGACGGTT	60.671	ACCCAAAAAGTATGCATTCGC	57.769	GCTGTGATTCTGGACGGTTG	59.201
Cluster-21535.0	TGATGAATGTATGCGTTGAGGA	57.864	ACTCCCTTGACAAAGTAACATACCT	59.69	TGATGAATGTATGCGTTGAGGA	57.864	ACTCCCTTGACAAAGTAACATACC	58.442	TGAATGTATGCGTTGAGGAATGA	58.488	ACTCCCTTGACAAAGTAACATACCT	59.69
Cluster-65849.0
Cluster-84683.0	CGGTGGCATTAAGCTGTTGT	59.119	TAGGCCCCCATAAGTCTGCT	60.03	CGGTGGCATTAAGCTGTTGT	59.119	TGCTAGGCCCCCATAAGTCT	60.03	ACGGTGGCATTAAGCTGTTG	59.119	TAGGCCCCCATAAGTCTGCT	60.03
Cluster-88288.0	CCCAGCACATAACCAACAGG	58.823	GAGGCCCTACTCAACAGCAA	59.675	CCCAGCACATAACCAACAGG	58.823	AGGCCCTACTCAACAGCAAG	59.674	CCCAGCACATAACCAACAGGA	60.272	GAGGCCCTACTCAACAGCAA	59.675
Cluster-23812.1
Cluster-24520.1	GGGCTGAAAATTGGTTGATGCT	60.028	TGGCTAGCCCATCAACTTCC	59.744	GGGCTGAAAATTGGTTGATGCT	60.028	GGCTAGCCCATCAACTTCCT	59.451	GGGCTGAAAATTGGTTGATGC	58.65	TGGCTAGCCCATCAACTTCC	59.744
Cluster-59249.0
Cluster-107194.1616	ATCATGCACCCAATCCAGCA	60.033	CTCTGTGCTTGTTGGTGTGC	59.97	ATCAACTTCCCGTGCTGAGG	60.036	CTCTGTGCTTGTTGGTGTGC	59.97	ATCATGCACCCAATCCAGCA	60.033	CCTGTTCCTCACCCTGTTCC	59.963
Cluster-2003.0
Cluster-32766.0	GGGGTGCTTCATGATCCACA	60.034	GCCATTCCTCAATCCCCTCT	59.151	GGGGTGCTTCATGATCCACA	60.034	AGCCATTCCTCAATCCCCTC	59.151	AGGGGTGCTTCATGATCCAC	59.743	GCCATTCCTCAATCCCCTCT	59.151
Cluster-90891.0	GGCATGCCCTCCCTTCATTA	59.814	TGTTCTTGCACTTGTGCGTT	59.192	GGCATGCCCTCCCTTCATTA	59.814	TTGTTCTTGCACTTGTGCGT	59.192	CACACTCGCTGAATCCCCAA	60.322	TGTTCTTGCACTTGTGCGTT	59.192
Cluster-100144.0	GGTTTGATCGTGTTTGGAATGGT	59.995	AACACCTCAGCCCACTGTTC	60.179	TGGTTTGATCGTGTTTGGAATGG	59.995	TCGGCGTCACACAGGTATTT	59.681	TGGTTTGATCGTGTTTGGAATGG	59.995	TTCGGCGTCACACAGGTATT	59.681
Cluster-105112.1	TGCATGTGTGGGGAGTTTAGA	59.298	GGAGTACTTGCTCAACGGCT	60.037	TGCATGTGTGGGGAGTTTAGA	59.298	AGGAGTACTTGCTCAACGGC	60.037	TGCATGTGTGGGGAGTTTAGA	59.298	ACTTGCTCAACGGCTCAAGA	59.893
Cluster-105112.1	TGACTCGTGAGTGATCGTGC	60.11	TCAGACTGCCAATTTCCGTGA	59.928	AGGAAAGTGGTTGTGCTGCA	60.396	TCAGACTGCCAATTTCCGTGA	59.928	TGACTCGTGAGTGATCGTGC	60.11	CAGACTGCCAATTTCCGTGA	58.477
Cluster-107194.61202	TGCCTCGCCATTAACTGTGT	59.964	TCCTCAATTTCCCCTTCGGC	60.034	GCCGGAGAGATGACGATAGG	59.476	TCCTCAATTTCCCCTTCGGC	60.034	GGCCGGAGAGATGACGATAG	59.476	TCCTCAATTTCCCCTTCGGC	60.034
Cluster-97442.0	TGCTTGAAACTGCAACCATACA	59.045	ACAGAACAAGAAAGGCTCACTGA	60.118	TGCTTGAAACTGCAACCATACA	59.045	ACAGAACAAGAAAGGCTCACTG	58.791	TGCTTGAAACTGCAACCATACA	59.045	ACAAGAAAGGCTCACTGAACA	57.718
Cluster-93901.1
Cluster-107194.46870	ATGCACCCTTGGACCAAACT	59.812	ACCTTGTCACAACCTCACCA	59.084	ATGCACCCTTGGACCAAACT	59.812	CCTTGTCACAACCTCACCACT	60.134	GCACCCTTGGACCAAACTGA	60.467	ACCTTGTCACAACCTCACCA	59.084
Cluster-107194.46871
Cluster-107194.35965
Cluster-107194.35965	GCCTACACAGGATCAAAAGGC	59.254	TTGAATCGCTTGCAAGGCAA	59.327	GCCTACACAGGATCAAAAGGC	59.254	ATTGAATCGCTTGCAAGGCA	59.11	AGCTGTCAAGTATCCAGAGCA	58.817	TTGAATCGCTTGCAAGGCAA	59.327
Cluster-107194.35963	GCAGCTACCATCTCCTTTCTCT	59.566	TCCAGAAACATGGCGAGCTT	59.963	GCAGCTACCATCTCCTTTCTCT	59.566	TTCCAGAAACATGGCGAGCT	59.963	AGCAGCTACCATCTCCTTTCTC	59.566	TCCAGAAACATGGCGAGCTT	59.963
Cluster-107194.3060	CGCGTCTTTCCAGTCTGTCT	60.039	GGGATGGGATGAGCATTGCT	60.179	TCCAGTCTGTCTCGGTCCAT	59.96	GGGATGGGATGAGCATTGCT	60.179	AACGCGTCTTTCCAGTCTGT	59.896	GGGATGGGATGAGCATTGCT	60.179
Cluster-15879.0
Cluster-107194.38823	TGGTTTTGGGAGAGAAAAGGAGA	59.538	TTGCTACTCACAAGCCAGGG	59.963	CCCTTAAATTTTGTCCCCAACCA	59.351	TCGGTTGTGTCTTCTGGAGC	59.966	CCCTTAAATTTTGTCCCCAACCA	59.351	CGGTTGTGTCTTCTGGAGCT	59.966
Cluster-107194.28174	TATACCTGGGGTCCTGGAGC	60.105	GAGCCACTATGTGAGGTGCA	59.75	TGGGGTCCTGGAGCATATGT	60.327	GAGCCACTATGTGAGGTGCA	59.75	TATACCTGGGGTCCTGGAGC	60.105	AGAGCCACTATGTGAGGTGC	59.461
Cluster-95280.0
Cluster-46922.0	GCCCCACCCTCACTCTTGTA	61.199	CGTTTGCCATTGAGATGCGT	59.831	GCCCCACCCTCACTCTTGTA	61.199	CATTGAGATGCGTGTTGGCC	60.179	GCCCCACCCTCACTCTTGTA	61.199	CCATTGAGATGCGTGTTGGC	60.179
Cluster-100645.0	CCTAGTCCGCCTTTCCACTT	59.386	AGAGTGTTAAATGGGGATGCTCT	59.475	AGTCCGCCTTTCCACTTTCT	59.234	AGAGTGTTAAATGGGGATGCTCT	59.475	TAAGCCTAGTCCGCCTTTCC	59.171	AGAGTGTTAAATGGGGATGCTCT	59.475
Cluster-29782.0
Cluster-77849.0	TAGCCCGACTCCCTCCTTTT	60.253	CGGCCATCCCTCATATCGAC	60.109	TAGCCCGACTCCCTCCTTTT	60.253	CCACCCCCATCATCATCACC	60.179	TAGCCCGACTCCCTCCTTTT	60.253	ATCAACCTCGGTATGCAGGC	60.179
Cluster-99683.0
Cluster-8263.0
Cluster-71241.0
Cluster-75213.0	TGCTCATCAGGTCGAAGCTC	59.826	TGGGCATGGTAATCGGTGTT	59.67	TGCTCATCAGGTCGAAGCTC	59.826	TTGGGCATGGTAATCGGTGT	59.67	CAGGTCGAAGCTCTAACCCG	60.179	TGGGCATGGTAATCGGTGTT	59.67
Cluster-53178.0	TGTTATTCATTAACCAGAGATTCCCA	58.362	TGCCTAGTTTTCAGGTGAAGCT	59.893	CTGTTATTCATTAACCAGAGATTCCCA	59.225	TGCCTAGTTTTCAGGTGAAGCT	59.893	ACTGTTATTCATTAACCAGAGATTCCC	59.224	TGCCTAGTTTTCAGGTGAAGCT	59.893
Cluster-92497.0	AGCCGTTCTCCAACAGAAGG	59.965	ACCACGAGCCAAACTTCACA	60.107	AGCCGTTCTCCAACAGAAGG	59.965	GTGCAAGATTGACCACGAGC	59.833	AGCCGTTCTCCAACAGAAGG	59.965	TGACCACGAGCCAAACTTCA	59.821
Cluster-107432.0
Cluster-79873.0
Cluster-107432.1
Cluster-107194.30449	GAAGATTGGTGCAGGTACAGC	59.26	TTGCCCAGTCACTTAGTGCT	59.235	AAGATTGGTGCAGGTACAGC	58.174	TTGCCCAGTCACTTAGTGCT	59.235	GAAGATTGGTGCAGGTACAGC	59.26	TTTGCCCAGTCACTTAGTGCT	59.857
Cluster-107194.30446	GTCCACCTGTCTTCCCCTTC	59.675	GAAACCGACCATTCATGCCG	59.901	GTCCACCTGTCTTCCCCTTC	59.675	AATTAGGGGCGTGCTAGAGC	59.893	ACCTGTCTTCCCCTTCCTCT	59.506	GAAACCGACCATTCATGCCG	59.901
Cluster-107194.30447	AGTCCAAACCCATGCTCAACA	60.134	AGGTTCTTGAGCAGGTGTCG	59.966	AGTCCAAACCCATGCTCAACA	60.134	GTGGAACAAGAGCCCTCTCC	60.036	CAGTCCAAACCCATGCTCAAC	59.729	AGGTTCTTGAGCAGGTGTCG	59.966
Cluster-107194.30442
Cluster-107194.30440
Cluster-85259.0	TCCCCAAACTTGCACTCCTC	59.89	AGCAGTGCTAGTCTTGGTTT	57.061	TCCCCAAACTTGCACTCCTC	59.89	AAGCAGTGCTAGTCTTGGTT	57.061	CTCCCCAAACTTGCACTCCT	59.889	AGCAGTGCTAGTCTTGGTTT	57.061
Cluster-107194.54343	AACGGAACCGGTTCAAGTGT	60.108	CAACTCATCACTGTGGGGCT	59.963	CAGTCCAGTCCTGCTACAGC	60.108	CAACTCATCACTGTGGGGCT	59.963	AACGGAACCGGTTCAAGTGT	60.108	TCCGAGTAGGCTCCAACTCA	59.961
Cluster-107194.54347	AGCGACGGTTTTGACCTTCT	59.894	TTTCTGCCTGTACACCCGTC	59.966	AGCGACGGTTTTGACCTTCT	59.894	CACCCGTCTGTCTGTCTTCC	60.038	CAGCGACGGTTTTGACCTTC	59.765	TTTCTGCCTGTACACCCGTC	59.966
Cluster-107194.54344	CCGACCACCTCCTCTAACCT	60.324	CCCACATCTCTCGCTCGAAA	59.827	CCGACCACCTCCTCTAACCT	60.324	ACATCTCTCGCTCGAAACCC	59.826	CCGACCACCTCCTCTAACCT	60.324	AAGATCTCTCGCCGAAACCC	59.824
Cluster-107194.54344
Cluster-107194.54349	GAACTGTGGTGGCTGTGGG	60.899	AACTGGCGCAACTTGTGAGT	60.748	GGAACTGTGGTGGCTGTGG	60.899	AACTGGCGCAACTTGTGAGT	60.748	GAACTGTGGTGGCTGTGGG	60.899	GGCGCAACTTGTGAGTCGTA	60.942
Cluster-107194.54349	ACTCACAAGTTGCGCCAGTT	60.748	TGTCTTTACGTGGAAACTCCA	57.177	TACGACTCACAAGTTGCGCC	60.942	TGTCTTTACGTGGAAACTCCA	57.177	ACTCACAAGTTGCGCCAGTT	60.748	TTGTCTTTACGTGGAAACTCCA	57.86
Cluster-53800.0
Cluster-102021.0
Cluster-71647.0	GAAGATTCGTCGCGATCGGA	60.317	GCATGTCATGGGGTATCTAGCA	59.961	AAGATTCGTCGCGATCGGAG	60.317	GCATGTCATGGGGTATCTAGCA	59.961	AGAAGATTCGTCGCGATCGG	60.317	GCATGTCATGGGGTATCTAGCA	59.961
Cluster-104621.0	GCCAGTGTGTTGGGTGAGAA	60.465	GGTGGGATCTAGGGTTAGGGT	60.062	GCCAGTGTGTTGGGTGAGAA	60.465	TGGTGGGATCTAGGGTTAGGG	60.062	AGTGTGTTGGGTGAGAAGCT	59.16	GGTGGGATCTAGGGTTAGGGT	60.062
Cluster-107194.64840	GGAGGCTCCATCACCGAAAA	60.035	GCCTTTGGTAGGGCTTCAGT	59.962	AAGAGTTGCCCAGAACCTCG	59.965	GCCTTTGGTAGGGCTTCAGT	59.962	GAGTTGCCCAGAACCTCGTT	60.25	GCCTTTGGTAGGGCTTCAGT	59.962
Cluster-104296.0	GTGGCTCTTGACTAGCAGCA	60.037	TCAAATCCTAGCAGCTTGTTCT	57.708	GCAGTGGCTCTTGACTAGCA	60.037	TCAAATCCTAGCAGCTTGTTCT	57.708	TGGCTCTTGACTAGCAGCAG	59.751	TCAAATCCTAGCAGCTTGTTCT	57.708
Cluster-57842.0
Cluster-29563.0	CCAGCCTCAACTCCTGTCAA	59.602	GCTAGGGAAGAGGGAGGTCA	60.032	CCAGCCTCAACTCCTGTCAA	59.602	TGAGCTGCGGATTGAGCTAG	59.896	CCAGCCTCAACTCCTGTCAA	59.602	GTGAGAGTGAGCTGCGGATT	60.108
Cluster-29563.0	ATCGTTTGTGGCGGTGTTTG	59.97	GTCACCACTCAACCAACCCA	60.107	ATCGTTTGTGGCGGTGTTTG	59.97	TAGCGATACACCGACTCCCA	60.107	ATCGTTTGTGGCGGTGTTTG	59.97	GATACACCGACTCCCAACCC	59.823
Cluster-72580.0	AGCTCTCCTCCTTCCATGGT	59.956	ATTGAATGTGGCCCCTGAGG	60.033	TTCCATGGTGTGTGCATCCA	59.888	ATTGAATGTGGCCCCTGAGG	60.033	GCTCTCCTCCTTCCATGGTG	59.82	ATTGAATGTGGCCCCTGAGG	60.033
Cluster-107194.33934	GGGTTTTGGCCAGAAGCAAC	60.25	CGACAAAGGACGAGAAAAGGC	59.805	GATCGACAGGAGGCGAATGA	59.614	CGACAAAGGACGAGAAAAGGC	59.805	AGATCGACAGGAGGCGAATG	59.613	CGACAAAGGACGAGAAAAGGC	59.805
Cluster-107194.33933	ACTCCCGATTGTCTCCTCGA	60.034	GAACTCCTGGTCCCTCGA	57.564	ATTAACCTCTTCCCGCCACG	60.108	GAACTCCTGGTCCCTCGA	57.564	GACTCCCGATTGTCTCCTCG	59.617	GAACTCCTGGTCCCTCGA	57.564
Cluster-107194.34532	TCTCTTGACTTTGCCCATGCT	59.926	GATGCCTCAATTGGTTGCCC	59.824	TCTCTTGACTTTGCCCATGCT	59.926	ATGCCTCAATTGGTTGCCCA	60.545	CTCTCTTGACTTTGCCCATGC	59.528	GATGCCTCAATTGGTTGCCC	59.824
Cluster-41820.0	GGACACGGCAACCATTCAAC	60.04	CGACAAGACATATGGAACGGA	57.841	GTTGGACACGGCAACCATTC	60.04	CGACAAGACATATGGAACGGA	57.841	TAGACTCGGGGTGTTGGACA	60.179	CGACAAGACATATGGAACGGA	57.841
Cluster-70712.1
Cluster-22120.0	GGGTTCGTTCTCCTCCATGG	60.108	GGAGCCTCTCTTCTCGCCTA	60.467	GGGTTCGTTCTCCTCCATGG	60.108	AGACGGAGCCTCTCTTCTCG	60.747	TTGGCGGTGATGAGGAACTT	59.6	GGAGCCTCTCTTCTCGCCTA	60.467
Cluster-107194.54585	AAGGAGGAGGGTCAGATCGG	60.398	GAATATCTCCCCCGACTGGC	59.678	GAAGGAGGAGGGTCAGATCG	58.963	CCCCCTCTCCTACGGAAGAA	60.032	CGAAGGAGGAGGGTCAGATC	58.963	CCCCCTCTCCTACGGAAGAA	60.032
Cluster-65127.0	TACTGGGGCAAATGGGCAAA	60.179	AAGCCCACCTCCCATTTCAA	59.513	TACTGGGGCAAATGGGCAAA	60.179	AAAGCCCACCTCCCATTTCA	59.513	TTACTGGGGCAAATGGGCAA	60.179	AAGCCCACCTCCCATTTCAA	59.513
Cluster-12091.0
Cluster-107194.62038	TCATTGCGTCAACCAGAGCT	59.965	ACCCTGGACGATGCACTTAC	59.751	CAACCAGAGCTTGCTCCTCA	59.964	ACCCTGGACGATGCACTTAC	59.751	GTCAACCAGAGCTTGCTCCT	59.964	ACCCTGGACGATGCACTTAC	59.751
Cluster-107194.62034	TGCTTGTTACAATGCGCAGG	59.759	GGCTCAGAAACATGGTCTGC	59.193	GCTTGTTACAATGCGCAGGT	59.759	GGCTCAGAAACATGGTCTGC	59.193	ACTGTCTCTCTGCCCTGGTA	59.59	GGCTCAGAAACATGGTCTGC	59.193
Cluster-107194.62037	ATGGACTACCCTAGGGCCAG	60.105	GTTCAGGGATGAGGATGGGC	60.179	TCGAAGAGGTTGCGTCACAT	59.683	GTTCAGGGATGAGGATGGGC	60.179	AATGGACTACCCTAGGGCCA	59.654	GTTCAGGGATGAGGATGGGC	60.179
Cluster-107194.58487
Cluster-107194.14936	ATTTGTCCGAGGTACCCACC	59.383	TCTGGTGGTACAGGATGGGT	59.882	ATTTGTCCGAGGTACCCACC	59.383	TGGTGGTACAGGATGGGTGA	60.179	ATTTGTCCGAGGTACCCACC	59.383	GCTCTGGTGGTACAGGATGG	59.821
Cluster-107194.57063
Cluster-107194.57066	GTGTGTATGTGGGCACTTGC	59.759	AAGTCCTCTCAGCAGCCAAA	59.233	GTGTGTATGTGGGCACTTGC	59.759	AGTCCTCTCAGCAGCCAAAT	59.01	GGCACTTGCGCTCAAAAATG	59.214	AAGTCCTCTCAGCAGCCAAA	59.233
Cluster-107194.57065	AGCAAGTAGAAGGAGGCTGC	59.748	TCCAGCAACCAAACAACCCT	60.033	GGGGTCTGGCTTCTTACTCC	59.458	TCCAGCAACCAAACAACCCT	60.033	CAAGTAGAAGGAGGCTGCCA	59.385	TCCAGCAACCAAACAACCCT	60.033
Cluster-107194.73772
Cluster-26927.0	CTGTAATACCCCATCCTGCGA	59.308	AGGGGGAGAAGATTGGTGGA	59.879	TCTGTAATACCCCATCCTGCG	59.308	AGGGGGAGAAGATTGGTGGA	59.879	TGTAATACCCCATCCTGCGA	58.204	AGGGGGAGAAGATTGGTGGA	59.879
Cluster-71924.2	ATTTCAGTTGCTCCACCGAG	58.186	ATCCCCAAGGCTCATTGCTC	60.106	ATTTCAGTTGCTCCACCGAG	58.186	GATCCCCAAGGCTCATTGCT	60.106	ATTTCAGTTGCTCCACCGAG	58.186	AGATCCCCAAGGCTCATTGC	60.106
Cluster-71924.0	TGCTACAGTGGACACAGCAG	59.966	TTTCCTAGGTCTCGAGCTCG	58.619	CTGCTACAGTGGACACAGCA	59.966	TTTCCTAGGTCTCGAGCTCG	58.619	ATCTCAACCAAACGCGGAGT	59.965	TTTCCTAGGTCTCGAGCTCG	58.619
Cluster-38556.1	ATCAAGTACACCAGCACCCC	59.672	TGAAGCCAACTCACCACGAA	59.821	ATCAAGTACACCAGCACCCC	59.672	TTGAAGCCAACTCACCACGA	59.821	ATCAAGTACACCAGCACCCC	59.672	GCCAAACTCACCACTTGACG	59.692
Cluster-78361.0
Cluster-107194.7861	TCGCCCCTAATAAACGACCG	59.897	GGGAGAGGAAGAGGGAGTGA	59.663	TCGCCCCTAATAAACGACCG	59.897	AGGGAGAGGAAGAGGGAGTG	59.662	TCGCCCCTAATAAACGACCG	59.897	CAGGGAGAGGAAGAGGGAGT	59.662
Cluster-107194.7860	CTGAAGCTTTCCCCAGGAAGT	59.925	GCTGTGTACCAAGCATCCCT	60.035	CTGAAGCTTTCCCCAGGAAGT	59.925	AGGGCTGTGTACCAAGCATC	60.035	CTGAAGCTTTCCCCAGGAAGT	59.925	ACAGCATGAAGTGTGGAGGG	59.963
Cluster-85364.0	TCCACTCCCAATTCCCTCCT	59.879	GGAGAAGTTGTGGAGGGAGC	60.036	TCCACTCCCAATTCCCTCCT	59.879	GAGAGTGGGAGGGAAGGAGA	59.663	TCCACTCCCAATTCCCTCCT	59.879	GAGAAGTTGTGGAGGGAGCG	60.39
Cluster-85364.0
Cluster-107194.52509
Cluster-107194.52503
Cluster-107194.52500
Cluster-107194.52504	TTGTTCATTGCAGGTTGGCG	59.968	TTTGGATTTGCTTTGACACAAAAA	57.192	TCACTGCAGGTTGGCACTAG	59.965	TTTGGATTTGCTTTGACACAAAAA	57.192	CAGGTTGGCGCTGGATTTTT	59.682	TTTGGATTTGCTTTGACACAAAAA	57.192
Cluster-82841.0	GCGAGAGAACGAGTCGGAAC	60.794	TCACTAGGGAGATCCAATGGGT	60.022	CGAGAGAACGAGTCGGAACT	59.202	TCACTAGGGAGATCCAATGGGT	60.022	GTCAGCCTCCTGCATCATCG	60.879	TCACTAGGGAGATCCAATGGGT	60.022
Cluster-107937.0	CAGAAACCCTAACCGGACCC	60.036	TCCTAGGGCTGAGCTTAGGG	60.105	CCAGAAACCCTAACCGGACC	60.036	TCCTAGGGCTGAGCTTAGGG	60.105	CCCAGAAACCCTAACCGGAC	60.036	TCCTAGGGCTGAGCTTAGGG	60.105
Cluster-109181.0
Cluster-87239.0
Cluster-107194.67786
Cluster-107194.67781	AGTTAGTACTGGTTAGCAGCCT	58.558	GTGAATTCGATTGCCACGGT	59.198	GAGTTAGTACTGGTTAGCAGCCT	59.552	GTGAATTCGATTGCCACGGT	59.198	AGAGTTAGTACTGGTTAGCAGCC	59.552	GTGAATTCGATTGCCACGGT	59.198
Cluster-107194.67780	TGCCAACAATAACTTGTAACTTGT	57.542	TCTTTCTGCAGCCAATCCTGT	59.926	TGTAACTTGTTATTACTCCAGCTGT	58.235	TCTTTCTGCAGCCAATCCTGT	59.926	TGCCAACAATAACTTGTAACTTGTT	58.131	TCTTTCTGCAGCCAATCCTGT	59.926
Cluster-107194.15867	CGAATCCAGATCCAACCGGT	59.822	TTCAGATGTGCTGCTGCTGA	59.964	CGAATCCAGATCCAACCGGT	59.822	GTGCTGCTGCTGATAGACCA	60.108	CGAATCCAGATCCAACCGGT	59.822	TGTGCTGCTGCTGATAGACC	60.108
Cluster-107194.15861	TCCAAGACCACATCCAGCAC	59.963	ACGGATACCACAATCTCAGATCT	58.781	TCCAAGACCACATCCAGCAC	59.963	CGGATACCACAATCTCAGATCTCA	59.721	TCCAAGACCACATCCAGCAC	59.963	ACGGATACCACAATCTCAGATCTC	59.72
Cluster-107194.15861	TTGAGGTTTCGTGCATGCAC	59.689	AGGTCGGAGCTAAGGTCTCC	60.396	TTGAGGTTTCGTGCATGCAC	59.689	GGAGGTCGGAGCTAAGGTCT	60.396	TTGAGGTTTCGTGCATGCAC	59.689	AGGAGGTCGGAGCTAAGGTC	60.396
Cluster-30918.0	CCGGAGAGCCTAGCTTCATC	59.683	CGCCTGAGACTTCGACGAAT	60.179	GCCGGAGAGATATCTTGCCG	60.389	CGCCTGAGACTTCGACGAAT	60.179	GCTACCTTTGCCGGAGAGAT	59.534	CGCCTGAGACTTCGACGAAT	60.179
Cluster-30918.0	ATTCGTCGAAGTCTCAGGCG	60.179	CAGCAGGGGCAGATACTGTC	60.179	ATTCGTCGAAGTCTCAGGCG	60.179	GTCAGCAGGGGCAGATACTG	60.179	ATTCGTCGAAGTCTCAGGCG	60.179	GGCAGATACTGTCAAGGGGG	59.819
Cluster-107194.15869	AGAGAAGAGAAACCTCCAACCA	58.682	GGGAGCAAAAGTGGAGCTGA	60.251	AGAGAAGAGAAACCTCCAACCA	58.682	GGAGCTGACGCGGTTTCTAA	60.389	AGAGAAGAGAAACCTCCAACCA	58.682	GAGCAAAAGTGGAGCTGACG	59.485
Cluster-75659.0
Cluster-75659.0
Cluster-107194.20196	GTGCTCGGATCCTCTCCTTG	59.896	CGCTGCGGACATGACTTTTT	59.762	CCCCTTGGTGATGATCGAGG	59.893	CGCTGCGGACATGACTTTTT	59.762	GGCAATGATCGAGGCTAGCA	60.25	CGCTGCGGACATGACTTTTT	59.762
Cluster-107194.50169	AAAACGGCCCAAGTTTGTGG	59.823	AGGGGCCCCATTGATGAGAT	60.704	ACCTCAAAAACGGCCCAAGT	60.397	AGGGGCCCCATTGATGAGAT	60.704	AAAACGGCCCAAGTTTGTGG	59.823	GGGGCCCCATTGATGAGATAG	59.995
Cluster-95698.0	GGCCCTCTTCTTGCTCTCAT	59.454	AGCCCGTCGTCGAAAATCTT	60.038	GGCCCTCTTCTTGCTCTCAT	59.454	GAGCTCGAGATCGACGATCG	60.179	GGCCCTCTTCTTGCTCTCAT	59.454	ATATGCTCCATGCTGGCAGG	60.251
Cluster-107194.40195	CGGACCATATGGCCAGGTTT	60.107	GGTTGAGCAATGAAAGGTCCC	59.454	TCCATTGCCATATCGCTGCA	60.179	GGTTGAGCAATGAAAGGTCCC	59.454	CATTGCCATATCGCTGCAGG	59.76	GGTTGAGCAATGAAAGGTCCC	59.454
Cluster-31918.0	CCGACTTGGCAGAACTCAGT	59.966	TTGTAAAGGCCAGCGGTAGG	60.036	GGAAGAGGAGGATGATGCCG	59.965	TTGTAAAGGCCAGCGGTAGG	60.036	CGGAAGAGGAGGATGATGCC	59.965	TTGTAAAGGCCAGCGGTAGG	60.036
Cluster-71576.0	TGGAGGCTAGAGCATAGGCA	60.106	ACAAAAGATAGACGGTCTTGCA	57.997	TGGAGGCTAGAGCATAGGCA	60.106	ACAAAAGATAGACGGTCTTGCAT	58.42	TGGAGGCTAGAGCATAGGCA	60.106	GCCTTCTACAAAAGATAGACGGT	58.243
Cluster-107194.51056	GCTCAGGTTAATTGATTACCTGCA	59.36	TGTTCCCTGACAGCATTTGGA	59.855	AGCTCAGGTTAATTGATTACCTGC	59.116	TGTTCCCTGACAGCATTTGGA	59.855	GCTCAGGTTAATTGATTACCTGCA	59.36	TGTTCCCTGACAGCATTTGG	58.38
Cluster-73902.1
Cluster-73902.0
Cluster-9104.0	GCAACCAGCTCAAATTTCTTGT	58.279	TGGCATTTTTATTTTCCTTGCAGC	59.545	GCAACCAGCTCAAATTTCTTGT	58.279	GGCATTTTTATTTTCCTTGCAGCT	59.303	GCAACCAGCTCAAATTTCTTGTT	58.878	TGGCATTTTTATTTTCCTTGCAGC	59.545
Cluster-9683.1	TCAACCGCTAAACCTCGACA	59.325	CATCTCCGCTCTTCGAGGAC	59.97	TCAACCGCTAAACCTCGACA	59.325	AGTTCTTCATCTCCAGCGGC	60.108	TCAACCGCTAAACCTCGACA	59.325	TCTTCATCTCCAGCGGCAAG	60.108
Cluster-9683.3	ACATGACTGAAATGCAAATTAACCA	58.243	GTCGGTGCTTTCACGTGAAC	60.042	ACATGACTGAAATGCAAATTAACCA	58.243	GATCCTGAGGGACACACGTG	60.109	ACATGACTGAAATGCAAATTAACCA	58.243	TCAACTGAAAGCAGGCGACA	60.179
Cluster-9683.3	GCTGCATGCTTGGTGTTTGA	59.968	AACCTCCTGCGAGAGAATGC	60.108	GCTGCATGCTTGGTGTTTGA	59.968	CTGCGAGAGAATGCCGAGAA	60.179	ACTGCTTTCTCTGCGGTTGA	59.893	AACCTCCTGCGAGAGAATGC	60.108
Cluster-109529.2	CGGCACTCTTGAAGCTCTCT	59.754	CCATCAAAAGGGCTCCTCCA	59.667	GGCATTTGATGGTAACGCGG	60.248	CCATCAAAAGGGCTCCTCCA	59.667	CGGCACTCTTGAAGCTCTCT	59.754	CCCATCAAAAGGGCTCCTCC	60.396
Cluster-109529.0	TCAGCAAGTACTTGTCTGCCA	59.584	TCGCTGTACTCTTGAAACGCT	60.001	TCAGCAAGTACTTGTCTGCCA	59.584	CTCGCTGTACTCTTGAAACGC	59.613	TCAGCAAGTACTTGTCTGCCA	59.584	TCGCTGTACTCTTGAAACGC	58.585
Cluster-109529.0
Cluster-107194.59728	GATGCCAACAACCTGGGAGA	59.962	TCACTCCCCTTCCATTGAGC	59.379	AGATGCCAACAACCTGGGAG	59.961	TCACTCCCCTTCCATTGAGC	59.379	GATGCCAACAACCTGGGAGA	59.962	CTCCCCTTCCATTGAGCTGT	59.377
Cluster-25851.0	AGGATTAACGAAGAAAAGGGTGT	58.018	GTCTGCTACATGATCAACTAGGGA	59.658	AGGATTAACGAAGAAAAGGGTGT	58.018	AGTCTGCTACATGATCAACTAGGG	59.656	AGGATTAACGAAGAAAAGGGTGT	58.018	TCTGCTACATGATCAACTAGGGA	58.453
Cluster-2140.0
Cluster-107194.59729
Cluster-34106.0
Cluster-21463.0
Cluster-107194.71848	TGGGGTTGGCGACTTCAAAT	60.179	AATGTCTCGTGCGTGCTTGT	60.88	TGGGGTTGGCGACTTCAAAT	60.179	TAATGTCTCGTGCGTGCTTG	58.932	TTGGGGTTGGCGACTTCAAA	60.396	AATGTCTCGTGCGTGCTTGT	60.88
Cluster-107194.71842	CCAGATAATGAACAGCCGTGG	59.057	TCCAAATATGCAGCCTGGCT	59.74	CCAGATAATGAACAGCCGTGG	59.057	TACGATTGGAGCAAACCCGG	60.392	CCAGATAATGAACAGCCGTGG	59.057	CTCCAAATATGCAGCCTGGC	59.328
Cluster-107194.71842	ATTAGAGCAGCTCCAACCGG	59.821	TGTTATGGGGTTTGAAGGGCA	59.852	AGCCAGGCTGCATATTTGGA	59.74	TGTTATGGGGTTTGAAGGGCA	59.852	CCGGGTTTGCTCCAATCGTA	60.392	TGTTATGGGGTTTGAAGGGCA	59.852
Cluster-107194.71847
Cluster-70227.0	ACCATTAGCCACCGGTTTGT	59.888	GCCCACTGTACTTCCAGCTT	59.963	ACCATTAGCCACCGGTTTGT	59.888	GAGACTCCTGTAGCAGACGC	59.9	AGCCACCGGTTTGTGTAACT	59.818	GCCCACTGTACTTCCAGCTT	59.963
Cluster-72164.0
Cluster-4843.0	TTGCATGGTAGTCCTCGCTG	60.108	TGCCCTCAATCCTGTTTAATGGT	60.246	CTTGCATGGTAGTCCTCGCT	59.823	TGCCCTCAATCCTGTTTAATGGT	60.246	TTGCATGGTAGTCCTCGCTG	60.108	TGCCCTCAATCCTGTTTAATGG	58.635
Cluster-83988.0	GTTGAGCACGAGCCCATCTA	59.824	AGGAGGAGGTGGTGCTAGAG	60.033	GTTGAGCACGAGCCCATCTA	59.824	GGAGGAGGTGGTGCTAGAGA	60.033	GTTGAGCACGAGCCCATCTA	59.824	GAGGAGGAGGTGGTGCTAGA	60.033
Cluster-83988.0	AGGAGATGCCAAGCCTTAGC	59.818	CCAAACATTTCTCTCTTCATATCTCCC	59.772	AGGAGATGCCAAGCCTTAGC	59.818	CCCAAACATTTCTCTCTTCATATCTCC	59.772	CTCAAGGAGATGCCAAGCCT	59.745	CCAAACATTTCTCTCTTCATATCTCCC	59.772
Cluster-83988.1	ACTTCTTGAAACACATGCGCC	60.001	GTCATGTGCCTGCTAGGGTT	60.035	CTTCTTGAAACACATGCGCCA	60.001	GTCATGTGCCTGCTAGGGTT	60.035	ACTTCTTGAAACACATGCGCC	60.001	CTGCTAGGGTTTGGGTTCGT	59.964
Cluster-107194.9076
Cluster-44770.0
Cluster-107194.9075
Cluster-66397.0	ACTGGAACTGAGATACCTGCT	58.174	GGGTGGGTGTTGAGAGGTTT	59.815	TGGAACTGAGATACCTGCTTGT	59.094	GGGTGGGTGTTGAGAGGTTT	59.815	GTTGTGTGTTGATGTACCACCA	59.054	GGGTGGGTGTTGAGAGGTTT	59.815
Cluster-68393.0
Cluster-50899.0	TGTCTGACACGGCCAGAAAT	59.604	GCCCTAGACCCATTCGTAGC	59.966	TGTCTGACACGGCCAGAAAT	59.604	AGGCTGGAGATCATGCCCTA	60.105	GTGTCTGACACGGCCAGAAA	60.532	GCCCTAGACCCATTCGTAGC	59.966
Cluster-67767.1	TGAGTGGCAAAGTTGGAGCA	60.107	CCAAAACACACACTTAATCCAACC	58.953	TGAGTGGCAAAGTTGGAGCA	60.107	TCCAAAACACACACTTAATCCAACC	60.163	TGAGTGGCAAAGTTGGAGCA	60.107	CCAAAACACACACTTAATCCAACCA	60.395
Cluster-67767.2	AACACCTTCACTTCCAGGCT	59.153	TGTTTCAGAAAGCTTCCTTCGC	59.709	CAACACCTTCACTTCCAGGC	59.046	TGTTTCAGAAAGCTTCCTTCGC	59.709	AACACCTTCACTTCCAGGCT	59.153	GTTTCAGAAAGCTTCCTTCGCT	59.45
Cluster-67767.2	TCATACCAGCTTGATTGTGACT	57.442	CACTCCCCCAAGTCGGAAAA	59.89	TCATACCAGCTTGATTGTGACT	57.442	TAACACTCCCCCAAGTCGGA	60.179	TCATACCAGCTTGATTGTGACT	57.442	CTAACACTCCCCCAAGTCGG	59.751
Cluster-67767.2	TTTTCCGACTTGGGGGAGTG	59.89	TGGCCAAGAATGCATGCATG	59.823	TCCGACTTGGGGGAGTGTTA	60.179	TGGCCAAGAATGCATGCATG	59.823	CCGACTTGGGGGAGTGTTAG	59.751	TGGCCAAGAATGCATGCATG	59.823
Cluster-14725.0	TCCACTGCCAACACCTTCTC	59.891	TTCTCGCCGCTGGATGAAAT	60.108	CCACTGCCAACACCTTCTCT	59.891	TTCTCGCCGCTGGATGAAAT	60.108	TCCACTGCCAACACCTTCTC	59.891	TTTCTCGCCGCTGGATGAAA	60.321
Cluster-106322.6
Cluster-103602.0	ACGACAGCTTAGGTACTGATGG	59.573	GGCTAACTGGTTGCAGGGAT	60.034	GCTTAGGTACTGATGGAAGGCT	59.564	GGCTAACTGGTTGCAGGGAT	60.034	AGCTTAGGTACTGATGGAAGGC	59.564	GGCTAACTGGTTGCAGGGAT	60.034
Cluster-62044.0
Cluster-83119.0
Cluster-103159.0	ACGTGATGCTCAAAGACCGA	59.683	CGTGGTGACGGTGAAAGGAA	60.531	ACGTGATGCTCAAAGACCGA	59.683	TGGTGACGGTGAAAGGAACA	59.458	ACGTGATGCTCAAAGACCGA	59.683	GTATGGCGCTCCGACTGAAG	60.872
Cluster-107194.71098
Cluster-69517.0	CTACTTACGCACCCCGGTTT	60.037	AGGGATGCAAAGAAAGCTCCA	59.924	CCGGTTTTCTCTCATGGCCA	60.322	AGGGATGCAAAGAAAGCTCCA	59.924	GCACCCCGGTTTTCTCTCAT	60.323	AGGGATGCAAAGAAAGCTCCA	59.924
Cluster-83968.0	GCTCACGGCTTACTCCCATT	60.108	TCGCATTGAACAGTTCGAACA	58.794	ATTGCTCACGGCTTACTCCC	60.108	TCGCATTGAACAGTTCGAACA	58.794	GCTCACGGCTTACTCCCATT	60.108	TCGCATTGAACAGTTCGAACAG	59.779
Cluster-83968.0	TGTTCGAACTGTTCAATGCGA	58.794	TGACCTAAACTTTTGGCCGT	57.648	CTGTTCGAACTGTTCAATGCGA	59.779	TGACCTAAACTTTTGGCCGT	57.648	ACCTGTTCGAACTGTTCAATGC	59.709	TGACCTAAACTTTTGGCCGT	57.648
Cluster-86390.0
Cluster-77250.0	GCCTCCCAAGTTCAAGTGGA	59.89	CCAGGCAGGCGATTGATCTA	59.606	AGCCTCCCAAGTTCAAGTGG	59.889	CCAGGCAGGCGATTGATCTA	59.606	GCCTCCCAAGTTCAAGTGGA	59.89	CAGTGGGAAAAACGAGCACA	58.979
Cluster-25306.0
Cluster-85563.0	CAGGTCCCCTGTGCTCATTT	59.961	CGCTGCCCTTGATCCAGTAA	60.108	CGCTGCAGGTGGAGTTATGA	60.108	CGCTGCCCTTGATCCAGTAA	60.108	CAGAGACGTACAGGTCCCCT	60.324	CGCTGCCCTTGATCCAGTAA	60.108
Cluster-19528.0
Cluster-84379.0	CCGCACCCTCCTTACACAAA	60.251	TAATTGCCAGATGCCCCTGT	59.369	CCGCACCCTCCTTACACAAA	60.251	GCCAGATGCCCCTGTCAATT	60.685	CCGCACCCTCCTTACACAAA	60.251	AATTGCCAGATGCCCCTGTC	60.685
Cluster-51381.0
Cluster-84798.0	GGTCCAAAATATCACCATGCAGT	59.299	CGTTGCCACTATTTGTGCCA	59.404	AGGTCCAAAATATCACCATGCAG	59.044	CGTTGCCACTATTTGTGCCA	59.404	AGGTCCAAAATATCACCATGCA	58.02	CGTTGCCACTATTTGTGCCA	59.404
Cluster-86205.0
Cluster-106909.0	CTAACCCTAGCAGAGCAGCC	59.894	GAAAAGAGGCAGGCCAAAGC	60.038	CTAACCCTAGCAGAGCAGCC	59.894	AGGAAAAGAGGCAGGCCAAA	59.812	CTAACCCTAGCAGAGCAGCC	59.894	CGAGACGAGGAAAAGAGGCA	59.756
Cluster-36586.0	CGTGAGATTTGAAGCTGCGAG	59.94	TGGGCAAAGAAGAGCTCTCG	60.037	CGTGAGATTTGAAGCTGCGAG	59.94	ACCTCTCTCTTGTCGCCTCT	59.961	AGCTGCGAGAATCTCAAACGA	60.068	TGGGCAAAGAAGAGCTCTCG	60.037
Cluster-68463.0	ATGCCCCCTGGATCAAACTG	60.033	TCAAATCTCCCCCTGTTCGC	60.035	CATGCCCCCTGGATCAAACT	60.033	TCAAATCTCCCCCTGTTCGC	60.035	ATGCCCCCTGGATCAAACTG	60.033	GAGGTCGATATGCTGAGGCC	60.038
Cluster-54128.0	TCATCCATGTCGTGCTGCTT	60.036	AGCAAACCCTACACTCGCAA	59.892	TCATCCATGTCGTGCTGCTT	60.036	AAGCAAACCCTACACTCGCA	59.892	TCATCCATGTCGTGCTGCTT	60.036	GTTCCATGTCCCAAGCATGC	59.826
Cluster-107194.23334	TCCTCTTTCCTCCGTTCTTCT	58.109	TTGAAGCCTGCGTTTCGAAC	59.693	TCTTCCTCTTTCCTCCGTTCT	58.109	TTGAAGCCTGCGTTTCGAAC	59.693	TCTTCTTCCTCTTTCCTCCGT	58.109	TTGAAGCCTGCGTTTCGAAC	59.693
Cluster-107194.23334	GTTCGAAACGCAGGCTTCAA	59.693	CGATCTCGCCCTGGAGTTTT	60.108	AAACGCAGGCTTCAAGTTCG	59.692	CGATCTCGCCCTGGAGTTTT	60.108	CGAAACGCAGGCTTCAAGTT	59.692	CGATCTCGCCCTGGAGTTTT	60.108
Cluster-107194.23334	TCTGTTTCATCGGCACAGCT	59.965	CCTTCTGTCATGGCAGCAGA	60.036	TCTGTTTCATCGGCACAGCT	59.965	ACCTGCAACCGTGTATGGAG	60.036	GTCGCCTCAACTGGGTCTAG	59.826	ACCTGCAACCGTGTATGGAG	60.036
Cluster-107194.8974
Cluster-86674.1	CACTGTGGACTGTGCCATGA	60.25	TTGCCTCACCTGCTTTTGAA	58.226	CACTGTGGACTGTGCCATGA	60.25	TTTGCCTCACCTGCTTTTGA	58.226	TCACTGTGGACTGTGCCATG	60.25	TTGCCTCACCTGCTTTTGAA	58.226
Cluster-107194.31210	ACATTCACTGCTTTCTCTATGTTCT	58.529	CACCTTATGGAGTTTGCTGCA	58.838	ACATTCACTGCTTTCTCTATGTTCT	58.529	ACACCTTATGGAGTTTGCTGC	58.837	ACATTCACTGCTTTCTCTATGTTC	57.266	CACCTTATGGAGTTTGCTGCA	58.838
Cluster-73895.0	TGTCCTTCCGGTGAAAGTGG	59.892	ATTCCCCAGCTTACCTTGCC	60.033	TGTCCTTCCGGTGAAAGTGG	59.892	ACGGGTTCTTCAACGACGAA	59.897	TGTCCTTCCGGTGAAAGTGG	59.892	GGAGACAGAGCCGCAAGTTA	59.753
Cluster-107194.31216	GGCCAACTGAGGACACATGA	59.963	TAGCCTGTCTCTCAGTGGCT	59.96	ACTGCATAGGGCCAACTGAG	59.746	TAGCCTGTCTCTCAGTGGCT	59.96	GCATAGGGCCAACTGAGGAC	60.465	TAGCCTGTCTCTCAGTGGCT	59.96
Cluster-107194.31216	GGCCCCTATTTGCTTCCAGA	59.741	TGGACTCGATATCATGTCCCC	58.752	AGGCCCCTATTTGCTTCCAG	59.74	TGGACTCGATATCATGTCCCC	58.752	GAGTCAATGGAGGGGCACAG	60.394	TGGACTCGATATCATGTCCCC	58.752
Cluster-107194.31218
Cluster-76354.0
Cluster-107194.55775
Cluster-107194.55776	TACGTGGCTTGCTTCACACT	59.894	TCTTTCTCCTCATGTTGCCAA	57.493	TACGTGGCTTGCTTCACACT	59.894	TTCTTTCTCCTCATGTTGCCA	57.493	GCTAACGCTAGGCTCCAAGT	59.824	TCTTTCTCCTCATGTTGCCAA	57.493
Cluster-107194.55771	TGTGAGTTTTGGAGAGACAGGA	58.962	TGAAGCCCAATTGAGAGCTCA	59.648	TGTGAGTTTTGGAGAGACAGGAG	59.93	TGAAGCCCAATTGAGAGCTCA	59.648	TGTGAGTTTTGGAGAGACAGGA	58.962	AGCCCAATTGAGAGCTCATCA	59.437
Cluster-107194.55771
Cluster-87217.0	CATGTGGAGGCTGTTGGAGT	59.963	ATAAAGCATTCGCACAGCCG	59.622	ACATGTGGAGGCTGTTGGAG	59.963	ATAAAGCATTCGCACAGCCG	59.622	GATGTGCTTCCTGTTGGGGA	59.962	ATAAAGCATTCGCACAGCCG	59.622
Cluster-99836.1	CTTGCTCGTCGTAGAACCCC	60.458	GCATAGGGTTTTCGGAGTGC	59.267	CTCGTCGTAGAACCCCGAGA	60.742	GCATAGGGTTTTCGGAGTGC	59.267	CCCGGCAATTTCACTGTGGA	60.893	GCATAGGGTTTTCGGAGTGC	59.267
Cluster-99836.2
Cluster-86338.1	AGGGTTGACGGTAGTTTGAGA	58.677	TTTGAGGCACTGTCGGGAAA	59.818	AGGGTTGACGGTAGTTTGAGA	58.677	ATTTGAGGCACTGTCGGGAA	59.6	AGGGTTGACGGTAGTTTGAGA	58.677	AATTTGAGGCACTGTCGGGA	59.6
Cluster-86338.1
Cluster-84284.0	GCCCGCGACTCTTCTCTAAT	59.614	CGAGGAGAACTGCTGTTGGT	59.966	GCCCGCGACTCTTCTCTAAT	59.614	GAGCGAGGAGAACTGCTGTT	60.038	GCCCGCGACTCTTCTCTAAT	59.614	TTGAGCGAGGAGAACTGCTG	60.038
Cluster-19938.0	TCCTTGCTGTCCTTGTGCAA	60.107	TAGCCCTTCTCCTCTCGTCC	60.107	TCCTTGCTGTCCTTGTGCAA	60.107	CTCCTCTCGTCCGAACACAG	59.831	TCCTTGCTGTCCTTGTGCAA	60.107	TCCTCTCGTCCGAACACAGA	60.251
Cluster-42664.0
Cluster-78388.1	CCAATAACAAGAAGCGAGGTGG	59.58	TGGCTTAGGGCATTAGGTGT	58.705	CAATAACAAGAAGCGAGGTGGT	58.926	TGGCTTAGGGCATTAGGTGT	58.705	ACCAATAACAAGAAGCGAGGTG	58.926	TGGCTTAGGGCATTAGGTGT	58.705
Cluster-33890.0
Cluster-31057.0	AACCACTGACCTGCAACCTC	60.179	TGTCGAGGCCATAGTCGTTG	59.827	AACCACTGACCTGCAACCTC	60.179	GTTGTCGAGGCCATAGTCGT	59.827	AACCACTGACCTGCAACCTC	60.179	CCACAGTTGTCGAGGCCATA	59.751
Cluster-508.0	GACCATGCTCCTAGCCACAG	60.179	TCGCAAACCTCCACCATCAA	59.89	CTCCTCCCTGACCCTCTGTT	60.252	TCGCAAACCTCCACCATCAA	59.89	GACCATGCTCCTAGCCACAG	60.179	CGCAAACCTCCACCATCAAC	59.759
Cluster-107194.58807	TTGCCATGACCATGTTGCAC	59.682	AAGCACAGGGCCATATTGCT	60.033	TGCCATGACCATGTTGCACT	60.54	AAGCACAGGGCCATATTGCT	60.033	TTGCCATGACCATGTTGCAC	59.682	ACGAAAGCACAGGGCCATAT	59.744
Cluster-107194.27923	CTCTGGTTGTCTGCGAGGAG	60.109	CGTTGACACCCCTACTTGCT	59.965	CTCTGGTTGTCTGCGAGGAG	60.109	ACCCCTACTTGCTGGTGTTG	59.89	CTCTGGTTGTCTGCGAGGAG	60.109	CACCCCTACTTGCTGGTGTT	59.89
Cluster-57341.0	TGTGTAAATTAGGATGTGGCTTTC	57.491	TCATTACATGGTTCGCGTACT	57.486	TGTGTAAATTAGGATGTGGCTTTC	57.491	TCATTACATGGTTCGCGTACTT	58.148	TGTGTAAATTAGGATGTGGCTTTC	57.491	TTCATTACATGGTTCGCGTACT	58.148
Cluster-57341.0	AAAGTACGCGAACCATGTAATG	57.406	GCCCACTGCAAAACACAACT	59.824	TGCACACAAAAATAAAGTACGCG	59.031	AGTTCAGATGCTGAGAAGCCA	59.373	AGGCATTGAGAATTGAAAGAGTTGT	59.462	GCCCACTGCAAAACACAACT	59.824
Cluster-61831.1
Cluster-107194.850	GACGTGTAGTCTTGGGGTCG	60.109	TTTCCGCCGCTGCCTATTAT	59.892	GACGTGTAGTCTTGGGGTCG	60.109	ATTTCCGCCGCTGCCTATTA	59.892	GACGTGTAGTCTTGGGGTCG	60.109	TTCCGCCGCTGCCTATTATC	60.32
Cluster-107194.852
Cluster-107194.857	TCCAGCAACCAATTCACTCGT	60.203	GGGAAAGGGTCAAGAGGCAG	60.323	TCCAGCAACCAATTCACTCGT	60.203	CAGGGAAAGGGTCAAGAGGC	60.323	CCAGCAACCAATTCACTCGT	58.762	GGGAAAGGGTCAAGAGGCAG	60.323
Cluster-47766.0	TTGGGGAACTGTGGTGGAAC	60.106	GCGTAAGTTGACTCCATCCCT	59.793	TTGGGGAACTGTGGTGGAAC	60.106	AGCGTAAGTTGACTCCATCCC	59.793	TTGGGGAACTGTGGTGGAAC	60.106	GCGTAAGTTGACTCCATCCC	58.347
Cluster-107194.50654	TGGACGCATCACTCAGAGTT	59.031	TCTGAACATCAACCATCCTGCA	59.96	GGACGCATCACTCAGAGTTCA	60.068	TCTGAACATCAACCATCCTGCA	59.96	TGGACGCATCACTCAGAGTTC	60.068	TCTGAACATCAACCATCCTGCA	59.96
Cluster-2087.0
Cluster-107194.10898	CGGTCTCTGCTCCGTCAAAT	60.109	CTTGGTGGGTGCAAGTTTGG	59.895	AAATCGGTCTCTGCTCCGTC	59.826	CTTGGTGGGTGCAAGTTTGG	59.895	GAAATCGGTCTCTGCTCCGT	59.826	CTTGGTGGGTGCAAGTTTGG	59.895
Cluster-107194.10898	CCAAACTTGCACCCACCAAG	59.895	GCTCCTTGTTGGGGTCTACC	60.035	TTGCACCCACCAAGAGAAGG	60.179	GCTCCTTGTTGGGGTCTACC	60.035	TACCAAACTTGCACCCACCA	59.741	GCTCCTTGTTGGGGTCTACC	60.035
Cluster-107194.10894	TGAAACCATGCCCTCTGACA	59.23	ACTTCGTCGGCCTTTTCACT	59.894	TGTGAAACCATGCCCTCTGA	59.23	ACTTCGTCGGCCTTTTCACT	59.894	TGAAACCATGCCCTCTGACA	59.23	CACTTCGTCGGCCTTTTCAC	59.765
Cluster-107194.10894	CGGAGTTGGGACTTCTTCGG	60.39	AGGCCGATACCCTCTCCTTT	60.031	CGGAGTTGGGACTTCTTCGG	60.39	ATGGACCGAATTGAACCCCC	60.034	CGGAGTTGGGACTTCTTCGG	60.39	GGACCGAATTGAACCCCCTT	59.961
Cluster-80801.0	TCGTTCCCGTCCCCAAATTT	59.889	AGACGGTCAGAGGAGCTCAT	60.034	TCAGTCTTCGCCCTAGGGTT	60.252	AGACGGTCAGAGGAGCTCAT	60.034	TTCAGTCTTCGCCCTAGGGT	60.252	AGACGGTCAGAGGAGCTCAT	60.034
Cluster-107194.57381	GCCCCAGTTTCTCACCTGAA	59.89	CTTGGAGACCATGCGAACCT	60.036	GCCCCAGTTTCTCACCTGAA	59.89	TGGAGACCATGCGAACCTTC	60.036	GCCCCAGTTTCTCACCTGAA	59.89	ACTTGGAGACCATGCGAACC	60.322
Cluster-107194.57389
Cluster-29438.0
Cluster-45965.0	ACTCCCCCACTCTCTCGATC	60.106	ATAAGTTGAGCCGGGTCGAG	59.54	CCCCACTCTCTCGATCTCCA	60.106	ATAAGTTGAGCCGGGTCGAG	59.54	TCCCCCACTCTCTCGATCTC	59.816	ATAAGTTGAGCCGGGTCGAG	59.54
Cluster-107194.5984
Cluster-107194.5980	TCGCCACTATCGCCTTCATC	59.968	ACCCTTCTCTTCGTCCTCGA	59.962	CGCCACTATCGCCTTCATCT	59.967	ACCCTTCTCTTCGTCCTCGA	59.962	TTCAATGGAGTTGAGGGGGC	59.96	ACCCTTCTCTTCGTCCTCGA	59.962
Cluster-107194.6869	AGCTTTCTCTCCTCTCTTGGA	57.817	CCCTACCCAATTGCCAAGGT	59.959	AGCTTTCTCTCCTCTCTTGGA	57.817	TTGAGATCGAAGCTGGCTGG	60.108	AGCTTTCTCTCCTCTCTTGGA	57.817	GATCGAAGCTGGCTGGAGAA	59.823
Cluster-107194.6869	ACCTTGGCAATTGGGTAGGG	59.959	TCCTTCGCCTCCCAAGTAGA	59.959	CCAGCCAGCTTCGATCTCAA	60.108	TCCTTCGCCTCCCAAGTAGA	59.959	GAGGCAAGATCACAGGCGAT	60.179	TGCCGACGATCTCGAAGATG	59.971
Cluster-69557.0	CGGAAGGGTGAGGATTCGAG	59.897	CTTGGCAATGCTGTGGACTG	59.757	CTCGGAAGGGTGAGGATTCG	59.897	CTTGGCAATGCTGTGGACTG	59.757	GTGGTGGGTCGTCGATAAGG	60.179	CTTGGCAATGCTGTGGACTG	59.757
Cluster-69557.0	TTCGGATGCCTTCGGTTCAA	59.964	TCTGTGCCGTTCTCTGCAAT	59.965	TTCGGATGCCTTCGGTTCAA	59.964	ATCTGTGCCGTTCTCTGCAA	59.965	TTCGGATGCCTTCGGTTCAA	59.964	AGATCTGTGCCGTTCTCTGC	60.108
Cluster-107194.6861
Cluster-95974.0	CTGTTGAACTCTGCCAAGGG	58.758	ACACAAGGCACTGTCACATCA	60.134	ACTGTTGAACTCTGCCAAGGG	60.478	ACACAAGGCACTGTCACATCA	60.134	CACTGTTGAACTCTGCCAAGG	59.394	ACACAAGGCACTGTCACATCA	60.134
Cluster-78858.0
Cluster-50723.1	AACAAACGGGCCCATAGTGT	59.888	ACAATACCAACAAGCACTCTGT	58.179	TGGAAACAAACGGGCCCATA	59.887	ACAATACCAACAAGCACTCTGT	58.179	AACAAACGGGCCCATAGTGT	59.888	ACAATACCAACAAGCACTCTGTT	58.793
Cluster-77775.0	CTCCTGCAATGCCCTACCAT	59.816	AGGGAATGGGTGTGTGATGC	60.324	GTTGTCACACACTCACGCAC	59.974	TGCACCTGGGTGGAATCCTA	60.549	CACTCACGCACAAGCACAAT	59.691	AGGGAATGGGTGTGTGATGC	60.324
Cluster-7698.0	CGAGAGAGGGAGTTGGAGGA	60.034	ACACCCCAATCTCCCATTTCC	59.993	CGAGAGAGGGAGTTGGAGGA	60.034	ACAACACCCCAATCTCCCAT	58.916	AGAGGGAGTTGGAGGAGCTT	59.882	ACACCCCAATCTCCCATTTCC	59.993
Cluster-71047.1
Cluster-71047.1	AGCTGTTGGAAATGGCATGTG	59.726	AGTGCTTGCATTGTCCTCCA	59.889	AGCTGTTGGAAATGGCATGTG	59.726	TGCATTGTCCTCCAGGTCAG	59.674	AGCTGTTGGAAATGGCATGTG	59.726	CATTGTCCTCCAGGTCAGGC	60.394
Cluster-71047.1	CCCATAAGACTGAGTTTGGTGC	59.25	GGCTGACCTCCATCCTGTTC	60.107	TCGATGTTGCTTTGTTTGCA	57.14	GGCTGACCTCCATCCTGTTC	60.107	TGTTGCTCATTTCTGACCCT	57.043	GGCTGACCTCCATCCTGTTC	60.107
Cluster-2523.0	GAAGCCTACCCTGCCCTTAC	59.819	TTAGGGCTCGAGGAGGAGAC	60.107	GAAGCCTACCCTGCCCTTAC	59.819	GTTAGGGCTCGAGGAGGAGA	60.107	GCCTACCCTGCCCTTACCTA	60.4	TTAGGGCTCGAGGAGGAGAC	60.107
Cluster-33755.0	AGGTGGACATCGACTAGGGT	59.665	AGAAGAGGAGACAAAATCGAAATCG	59.421	CCTTGCACCACGATCTCTCC	60.461	AGAAGAGGAGACAAAATCGAAATCG	59.421	AGGTGGACATCGACTAGGGT	59.665	AGAGAAGAGGAGACAAAATCGAA	57.27
Cluster-105424.0	ACTGCTATGTATCTGCAACATGG	58.868	ACGAGAGATGTACCGAAGACT	58.011	ACTGCTATGTATCTGCAACATGGA	60.142	ACGAGAGATGTACCGAAGACT	58.011	CTGCTATGTATCTGCAACATGGA	58.617	ACGAGAGATGTACCGAAGACT	58.011
Cluster-16389.0
Cluster-107194.12864	CCTCCTCCCACTCAAAACCC	59.962	GGAGGGCTTGAGTGGAGAAC	60.036	CAACCCTGCAACTCCATCCT	59.961	GGAGGGCTTGAGTGGAGAAC	60.036	CCTCCTCCCACTCAAAACCC	59.962	GGTGGGGGTGTTTAGGGAAG	59.961
Cluster-107194.69018	AGTACGGGTAAAGGGGTGGA	59.883	TCGTTAACCCCATTCCAGCC	60.035	AGTACGGGTAAAGGGGTGGA	59.883	GCTATCCGCGGCAGACTTAT	60.038	TCCACCTCACTCCAGCTTCT	60.179	TCGTTAACCCCATTCCAGCC	60.035
Cluster-107194.69018	ATCACGGGCAAAGGGTCAAA	60.179	TGCACCATTAGACATTATGTGCT	58.474	GCAAAGGGTCAAAGCCAGAG	59.4	GTGCACCATTAGACATTATGTGCT	59.664	GCAAAGGGTCAAAGCCAGAG	59.4	AGTGCACCATTAGACATTATGTGC	59.664
Cluster-107194.69013
Cluster-101251.0	ACCCCATTCCACATCAACGT	59.596	CCCTGGACTGAGTGTCTTTCA	59.306	ACCCCATTCCACATCAACGT	59.596	ACCCTGGACTGAGTGTCTTTC	59.305	ACCCCATTCCACATCAACGT	59.596	ACCCTGGACTGAGTGTCTTT	58.192
Cluster-107194.69011	ATGGATAGCAGGGGGTGGAT	60.104	TGCCGACATGCATAGTGGAA	59.748	CGGGTGTAGCCAAGTTTTGC	60.04	GACACACAGGGATGTCGACA	59.683	ATGGATAGCAGGGGGTGGAT	60.104	GACACACAGGGATGTCGACA	59.683
Cluster-55199.0	GATGGAACTGAACTCCCTGCA	59.996	CTCAGCTGGCCATTTGAGGA	60.035	GATGGAACTGAACTCCCTGCA	59.996	TCTCAGCTGGCCATTTGAGG	60.035	GATGGAACTGAACTCCCTGCA	59.996	TTTCAGCTGCAATCACACGC	60.04
Cluster-57591.0	TCCTGACCCTAACTTGTTGGA	58.303	AGAAGCTAAGGAGGTCTAGCTCA	60.053	TCCTGACCCTAACTTGTTGGA	58.303	GAAGCTAAGGAGGTCTAGCTCA	58.708	TCCTGACCCTAACTTGTTGGA	58.303	AAGCTAAGGAGGTCTAGCTCA	57.61
Cluster-56226.0	TCATGCCTCGTGTCTATCCT	57.927	TTGTGAATCTGAACTACCCAGT	57.025	ATCATGCCTCGTGTCTATCCT	58.397	TTGTGAATCTGAACTACCCAGT	57.025	TCATGCCTCGTGTCTATCCT	57.927	ATTGTGAATCTGAACTACCCAGT	57.495
Cluster-107194.45190	ATGGACCCTGCCCCTAGATT	60.029	TGATTAGTCTAGTTCTGAGCTCGA	58.571	AATGGACCCTGCCCCTAGAT	60.029	TGATTAGTCTAGTTCTGAGCTCGA	58.571	TGACGTATTCAGTGTGGGGC	60.037	TGATTAGTCTAGTTCTGAGCTCGA	58.571
Cluster-107194.45195
Cluster-8500.0	CGACCCAACCCTAACCTACG	59.826	GGAGAGGGGAAGTTGGGTTG	59.962	CTGAACCCTAGCTTCCCGTC	59.824	GGAGAGGGGAAGTTGGGTTG	59.962	TCCTTAAACCCTCACCCCGA	60.179	GGAGAGGGGAAGTTGGGTTG	59.962
Cluster-4241.0	GTCTACTCCCCCAACCCTCT	59.957	ATGTGAAGATGACGGAGGCC	59.821	GTCTACTCCCCCAACCCTCT	59.957	CAGAGGTGGCGACAATGTGA	60.321	GTCTACTCCCCCAACCCTCT	59.957	GTGGGCGTAGAAAGGGGAAG	60.393
Cluster-4241.0
Cluster-107194.46425
Cluster-70957.0	GGTGACCCATCATGGAGTTCC	60.409	GGAGGGTTGGCTTGTTGAGT	60.179	GGTGACCCATCATGGAGTTCC	60.409	TGGAGGGTTGGCTTGTTGAG	60.179	GTGACCCATCATGGAGTTCCT	59.438	GGAGGGTTGGCTTGTTGAGT	60.179
Cluster-107194.8262	TAGTACGCGATGACGAACCG	59.973	TCCTCCCCCAACATTTTCGG	59.961	TAGTACGCGATGACGAACCG	59.973	ACAGATCTCCTCCCCCAACA	59.881	CTGACAGACATCGCCACCAT	60.108	TCCTCCCCCAACATTTTCGG	59.961
Cluster-71199.0
Cluster-71199.0	ACGAAGCCTCTCTCGATCCT	60.107	TCGGGTGCGATTAGGATTCG	59.968	GACCTCCAACGAAGCCTCTC	60.109	TCGGGTGCGATTAGGATTCG	59.968	GCGGCGTCTCTAGAGATACG	59.836	TCGGGTGCGATTAGGATTCG	59.968
Cluster-107194.35538	CCCCAACTACTCCCACCAAC	59.962	GCCACTCGCCTTGGATTAGT	60.108	CCTTCCTCCTTCCCTCTCCA	59.957	GCCACTCGCCTTGGATTAGT	60.108	CCTACCCCCAACTACTCCCA	59.956	GCCACTCGCCTTGGATTAGT	60.108
Cluster-107194.35530
Cluster-107194.35530
Cluster-107194.35533	TCCAATTAATTCCACCTAGAATCAACA	58.887	GGTGGGTGGTGTCTGTTGTA	59.529	TCCAATTAATTCCACCTAGAATCAACA	58.887	GAGGTGGGTGGTGTCTGTTG	60.535	CCAATTAATTCCACCTAGAATCAACAC	58.809	GGTGGGTGGTGTCTGTTGTA	59.529
Cluster-107194.35533	GCTGTTTGCACATGCCACAT	60.32	AGGCGGACACCTTGTTTGAA	60.107	TGTTGGCTGTTTGCACATGC	60.53	AGGCGGACACCTTGTTTGAA	60.107	GCTGTTTGCACATGCCACAT	60.32	AACAGGCGGACACCTTGTTT	60.395
Cluster-107194.35532
Cluster-107194.35532	AAGCCACCCTCAAGGACTTG	59.889	CCACCATCTTCAAGCAGGGT	59.961	AAGCCACCCTCAAGGACTTG	59.889	ATGCAACGAAAACTGGCGAC	60.04	GTGGTGCAGTTGCTGTTGTT	59.827	CCACCATCTTCAAGCAGGGT	59.961
Cluster-107194.35537	GCCGCTCATCCTCTTCTCTC	59.968	TGAGGAGAAGGAGGGGGATG	60.031	GAGCCGCTCATCCTCTTCTC	59.968	TGAGGAGAAGGAGGGGGATG	60.031	GCCAAAGCCTCCTCCTTCTT	59.961	TGAGGAGAAGGAGGGGGATG	60.031
Cluster-107194.35537	CATCCCCCTCCTTCTCCTCA	60.031	TTCAGCAGAAGAGGCGGAG	59.406	TCAACCATTGGAGAAGGGGC	59.96	TTCAGCAGAAGAGGCGGAG	59.406	AACCATTGGAGAAGGGGCAG	59.96	TTCAGCAGAAGAGGCGGAG	59.406
Cluster-107194.35536	AGATACCCTGAGCCACCTGT	59.957	ACAATAAAAGCAGGCAGGCC	59.102	ACAGATACCCTGAGCCACCT	59.957	ACAATAAAAGCAGGCAGGCC	59.102	AGATACCCTGAGCCACCTGT	59.957	CTTGCCACCGGAACAGGAT	60.002
Cluster-96839.0	AGGAGATCCCTTATTCACCCTCA	60.051	CAAGCAGCTCATTTTCGCCA	59.758	GGAGATCCCTTATTCACCCTCA	58.682	CAAGCAGCTCATTTTCGCCA	59.758	AGGAGATCCCTTATTCACCCTCA	60.051	TCAAGCAGCTCATTTTCGCC	59.477
Cluster-108422.0
Cluster-107194.47771	CCTCTCGAGGCTCAAAGACC	59.825	TCGAACAAGAGAGCAAGCGA	59.686	CCTCTCGAGGCTCAAAGACC	59.825	TCGATCCGTACATGATGGCC	59.683	CCTCTCGAGGCTCAAAGACC	59.825	CGATCCGTACATGATGGCCT	59.682
Cluster-107194.47774	TAGGCAGCATTCGATGACCG	60.249	TCCGTTCCTCAAAACCCTCG	59.966	TTGGGTCATAGGAAGCCACG	59.748	TCCGTTCCTCAAAACCCTCG	59.966	TAGGCAGCATTCGATGACCG	60.249	ACCTCCGTTCCTCAAAACCC	59.89
Cluster-107194.47779	CCGCCAACAAACCATGTCAG	60.039	TTTCGGGAAGAATGGGCCAG	60.323	CTCTCTCCCACCCTACCTCC	60.106	TTTCGGGAAGAATGGGCCAG	60.323	CCTCTCTCCCACCCTACCTC	60.106	TTTCGGGAAGAATGGGCCAG	60.323
Cluster-107194.47779
Cluster-107194.63148	GGGCACATGGAGGGAGTAAC	60.107	TGGAGTGGCTAGGACTAGGG	59.738	GGGCACATGGAGGGAGTAAC	60.107	GGAGTGGCTAGGACTAGGGA	59.443	GGCACATGGAGGGAGTAACA	59.382	TGGAGTGGCTAGGACTAGGG	59.738
Cluster-29149.0	TCCGAGTGATTGGAGCACTT	59.023	ACCTCCTCAACCTCTGCTCA	60.179	TCCGAGTGATTGGAGCACTT	59.023	GCTCGCATCTTCACGAAAGC	60.247	TCCGAGTGATTGGAGCACTT	59.023	ACCTCTGCTGCTCCTCATCT	60.325
Cluster-29149.0	CGTTGGGCTTCTAGTAGGGC	60.179	CGAGTCGGAGATCTGTCAGC	59.971	ACATCAAGTTCTTTGCGGCG	59.762	CGAGTCGGAGATCTGTCAGC	59.971	CGTTGGGCTTCTAGTAGGGC	60.179	AGGACGAGTCGGAGATCTGT	59.746
Cluster-49349.1	GACAGGGGAGGTTGAAGGTG	59.963	AGGCATGAGACCCTCTCTCT	59.364	GTGGGTTAGCTTGGTTTGCG	60.04	AGGCATGAGACCCTCTCTCT	59.364	TTGAGGTACGCATCGACGAG	59.902	AGGCATGAGACCCTCTCTCT	59.364
Cluster-107194.9132	CGAGTGCTGCCTATGCTGAT	60.25	ATGAAGATGAGCCTCCCCCT	60.029	CGAGTGCTGCCTATGCTGAT	60.25	CCAGTGGAAACCAGGACTCC	59.963	CGAGTGCTGCCTATGCTGAT	60.25	CCTCCAGTGGAAACCAGGAC	59.963
Cluster-107194.9132	CCCATCTGAGCCCAAATGGT	60.033	GGACCATCCCCTGCAAAAGA	59.96	ACCCATCTGAGCCCAAATGG	60.033	GGACCATCCCCTGCAAAAGA	59.96	AAAAGAGCAGCAACCCCCTT	60.106	GGACCATCCCCTGCAAAAGA	59.96
Cluster-107194.9131	CCAACTTCAGAAGAAAAATTGGATTGA	59.072	ATTCCAGAGCTCAGACACAC	57.241	CCAACTTCAGAAGAAAAATTGGATTG	57.92	ATTCCAGAGCTCAGACACAC	57.241	CAACTTCAGAAGAAAAATTGGATTGA	57.124	CATTCCAGAGCTCAGACACAC	58.655
Cluster-107194.9131
Cluster-107194.9130	GCACAAGCTCCTTCCTCCAT	60.035	CAAAGCCATCCTGGTAGCCA	60.034	GCACAAGCTCCTTCCTCCAT	60.035	TCAAAGCCATCCTGGTAGCC	59.744	TCAAAGTAAAAGGGCCGGGA	59.228	CAAAGCCATCCTGGTAGCCA	60.034
Cluster-107194.9134	CAAGCTTAGTGGTGGGCTCA	59.963	TGATCCTCGCTACTGGACCT	59.741	AAGCTTAGTGGTGGGCTCAC	59.963	TGATCCTCGCTACTGGACCT	59.741	ACAAGCTTAGTGGTGGGCTC	59.963	TGATCCTCGCTACTGGACCT	59.741
Cluster-93893.0	TGCTTCCTTCCTTCCTAAGAAACT	59.649	GTTTTCCATCCCGGACTCGT	60.037	TGCTTCCTTCCTTCCTAAGAAAC	58.347	GTTTTCCATCCCGGACTCGT	60.037	GCTTCCTTCCTTCCTAAGAAACT	58.087	GTTTTCCATCCCGGACTCGT	60.037
Cluster-74206.1	ACCGACTGTGAATTTGAAGGA	57.515	ACACGTCATGACACAGCGAT	60.038	ACCGACTGTGAATTTGAAGGAA	58.184	ACACGTCATGACACAGCGAT	60.038	ACCGACTGTGAATTTGAAGGA	57.515	GACACGTCATGACACAGCGA	60.663
Cluster-74206.0	TCCTTTGGTGTATGAATGACATGA	58.186	GGCCTATGAAGCACGGACAT	60.179	TCCTTTGGTGTATGAATGACATGA	58.186	AAGCACGGACATGGATACGG	60.179	TCCTTTGGTGTATGAATGACATGA	58.186	TAACGGCCTATGAAGCACGG	60.179
Cluster-74206.0	ATGTCCGTGCTTCATAGGCC	60.179	GTGAACAAATCGTGGCACCT	59.048	ATGTCCGTGCTTCATAGGCC	60.179	AGTGAACAAATCGTGGCACC	59.048	CCGTATCCATGTCCGTGCTT	60.179	GTGAACAAATCGTGGCACCT	59.048
Cluster-109403.0	GGGACCCACGTTGATGTTCT	59.964	AAGGATCCTTTCGAGGCAGC	60.107	ATCCCCGTCTTCCTCCTTCA	59.957	AAGGATCCTTTCGAGGCAGC	60.107	GGGACCCACGTTGATGTTCT	59.964	GGAGGCTGACGACATCATCC	60.25
Cluster-107194.57436	CTGTCGAGCAGTTCCTCCTG	60.109	ACATTAACTGCACTGTGACTGA	57.928	TCCTCCTGGAAGAAGGCCTT	60.179	ACATTAACTGCACTGTGACTGA	57.928	TTCCTCCTGGAAGAAGGCCT	60.179	ACATTAACTGCACTGTGACTGA	57.928
Cluster-107194.1308
Cluster-107194.1308
Cluster-25684.0
Cluster-48618.0
Cluster-107194.38105	GGAGGGGAATTGGTTGAGGG	60.033	GACACAGAGACCTGGTCGC	60.08	TTTCTGGGCTTGGAGTTGGG	60.179	GACACAGAGACCTGGTCGC	60.08	GGCTTGCTACAAAAGGCCTG	59.755	GACACAGAGACCTGGTCGC	60.08
Cluster-87053.0	CCAAGCTTGGCGTAGGAAGA	60.036	AGCACGTTCACTTGGTCCTC	60.25	CCAAGCTTGGCGTAGGAAGA	60.036	GAGCACGTTCACTTGGTCCT	60.25	CGTCGAGATCCCCTTCGATC	59.761	AGCACGTTCACTTGGTCCTC	60.25
Cluster-14778.0	AGGAGTTGAGGATGGACGGA	59.959	TGAGGAGGAGCTACTACGGT	59.082	GAGGATGGACGGAGAGAGGT	60.106	TGAGGAGGAGCTACTACGGT	59.082	TGAGGATGGACGGAGAGAGG	60.106	TGAGGAGGAGCTACTACGGT	59.082
Cluster-107194.43104	TCGCCATTTCCAGTGCTTCT	59.963	TGCACCCAAAGCACTAGACA	59.528	TCGCCATTTCCAGTGCTTCT	59.963	TCCTTGCACCCAAAGCACTA	59.524	TCGCCATTTCCAGTGCTTCT	59.963	CTCTCCTTGCACCCAAAGCA	60.538
Cluster-107194.43106	GGCCTCATGTGAGCTCAGAA	59.749	TGAGTCTGGCTTTGGATCCG	59.75	TTCTGGCCTCATGTGAGCTC	59.749	TGAGTCTGGCTTTGGATCCG	59.75	GGCCTCATGTGAGCTCAGAA	59.749	TTAAAGACTTCCAGGCCGCC	60.322
Cluster-107194.44450	CAACTGAGTTCCCCAGCCC	60.304	ACAAGGAATACACCCCCACAC	59.925	CCAACTGAGTTCCCCAGCC	60.304	ACAAGGAATACACCCCCACAC	59.925	GGCCAACTGAGTTCCCCAG	60.304	ACAAGGAATACACCCCCACAC	59.925
Cluster-107194.44455	ACACACACATACACACACACTG	59.064	AGTCGGGACTCTTTCATGCA	59.023	GTGCTTGAGACGTGCCTGAT	60.672	CACCTTCCTTTATGGTGTCCTCT	59.736	GTGCTTGAGACGTGCCTGAT	60.672	GGTGTCCTCTATCTTCTGAAGCA	59.551
Cluster-107194.44459	GGGACAATCGTGGAGAAGCA	60.036	TTACATGTCTACACAAAACCATCC	57.189	GTTGGACCTCACTTCTCGGG	60.037	TTACATGTCTACACAAAACCATCC	57.189	GGTTGGACCTCACTTCTCGG	60.037	TTACATGTCTACACAAAACCATCC	57.189
Cluster-60414.3	TCTATGCAACATGGGACCGG	59.82	GCATATGCCTTAGTAGAGGTGACA	59.961	ACGAGATGGCCTTCACTGAC	59.752	GCATATGCCTTAGTAGAGGTGACA	59.961	CGAGATGGCCTTCACTGACT	59.466	GCATATGCCTTAGTAGAGGTGACA	59.961
Cluster-87674.0	ACAAATTTTGTGCCCAACTTACA	57.909	AAGTGGCTGAATTCTCAAGAGA	57.369	AGCATCTTCCAACTGGTAGTTT	57.627	TGGCTGAATTCTCAAGAGATTCT	57.567	ACAAATTTTGTGCCCAACTTACA	57.909	AGTGGCTGAATTCTCAAGAGAT	57.159
Cluster-87674.0	TGCATTGTAAGCTTATTCCGCA	58.987	CCACATGTGATGGCACTCAT	58.241	TGCATTGTAAGCTTATTCCGCA	58.987	CCACATGTGATGGCACTCATT	58.903	TGCATTGTAAGCTTATTCCGCAT	59.368	CCACATGTGATGGCACTCAT	58.241
Cluster-81486.0	TGACAAAGTTGCCATCCTCTCA	59.894	GTTTGCGTCAAACTGGGTGA	59.264	AGTGACAAAGTTGCCATCCTCT	59.893	GTTTGCGTCAAACTGGGTGA	59.264	AGAGTGACAAAGTTGCCATCCT	59.893	GTTTGCGTCAAACTGGGTGA	59.264
Cluster-107194.27495	GCTGCTGGCATTTGGTAAGT	59.109	TGCCCCTCCTTCAATACGTT	59.011	GCTGCTGGCATTTGGTAAGT	59.109	TTGCCCCTCCTTCAATACGT	59.011	GCTGCTGGCATTTGGTAAGT	59.109	CTTGCCCCTCCTTCAATACGT	60.065
Cluster-107194.27495	ACGTATTGAAGGAGGGGCAA	59.011	TCACAGAAACTCAAGCAGCT	57.372	AACGTATTGAAGGAGGGGCA	59.011	TCACAGAAACTCAAGCAGCT	57.372	ACGTATTGAAGGAGGGGCAAG	60.065	TCACAGAAACTCAAGCAGCT	57.372
Cluster-107194.27496
Cluster-107194.27490	TCTTACACCTGCCCATGGTT	58.928	CGAGCCCTACTTTCGTTGGT	60.038	TTCTTACACCTGCCCATGGT	58.928	CGAGCCCTACTTTCGTTGGT	60.038	TCTTACACCTGCCCATGGTT	58.928	CTGTAAAGCCTCCTCGAGCC	60.179
Cluster-107194.27492	TAGCCGTTTGCCTCTCCTTC	59.751	CTTCTTTGGTGGGGTGTGGT	60.106	CCGTTTGCCTCTCCTTCACA	60.25	CTTCTTTGGTGGGGTGTGGT	60.106	TAGCCGTTTGCCTCTCCTTC	59.751	TCTTCTTTGGTGGGGTGTGG	59.815
Cluster-83938.1	GGGACATCGAACGGAGGTTT	60.037	GAGGGCTACGATTGTGGACA	59.465	GGGACATCGAACGGAGGTTT	60.037	TGAGGGCTACGATTGTGGAC	59.465	GTCTAGCGGGGACATCGAAC	60.249	GAGGGCTACGATTGTGGACA	59.465
Cluster-19438.0	ATGGGCCCTCAAAGGACAAG	59.96	TGGACGTAGAGTTGAGGAGAGT	59.96	ATGGGCCCTCAAAGGACAAG	59.96	TGGTCCTCATCTCATCATGCA	58.879	ACTCAGCACACAGTGGTCAC	60.179	TGGACGTAGAGTTGAGGAGAGT	59.96
Cluster-80430.0	AGCCACTGCGTTCTTAGTCC	60.037	TCCCGATTTAGAACCAACGCA	59.998	CCACTGCGTTCTTAGTCCCA	59.68	TCCCGATTTAGAACCAACGCA	59.998	AGCCACTGCGTTCTTAGTCC	60.037	CCCGATTTAGAACCAACGCA	58.555
Cluster-76135.0	TATCGCAGTGAGCAACGCAT	60.46	GTCGGCTTGCATGTTTCAGG	60.11	ATATCGCAGTGAGCAACGCA	60.46	GTCGGCTTGCATGTTTCAGG	60.11	TATCGCAGTGAGCAACGCAT	60.46	TGGCAGCTCCAGTCAAGTTT	59.817
Cluster-107194.70619
Cluster-70067.0
Cluster-4657.0	TTGGCCTGCATGAATGAGCT	60.324	TGGAACAGTAAACTACGATAACACG	59.142	TTGGCCTGCATGAATGAGCT	60.324	GGGTACTTAAAGAACAGTTGAAAGCA	59.961	TTTGGCCTGCATGAATGAGC	59.467	TGGAACAGTAAACTACGATAACACG	59.142
Cluster-107194.54100	TCAAGGTAAAAGGTTAGGACGT	57.039	GGTCAGTCCAATTCCCACCA	59.596	TGATCAAGGTAAAAGGTTAGGACGT	59.988	GGTCAGTCCAATTCCCACCA	59.596	TCAAGGTAAAAGGTTAGGACGT	57.039	AGGTCAGTCCAATTCCCACC	59.301
Cluster-89051.0	CGGCCTCACTTTTCTCCAGA	59.678	CGTGCTTAGATGATTAAGGGGGT	60.181	CGGCCTCACTTTTCTCCAGA	59.678	ACGTGCTTAGATGATTAAGGGGG	60.181	CGGCCTCACTTTTCTCCAGA	59.678	GCACGTGCTTAGATGATTAAGGG	59.751
Cluster-37556.0	GAATACACGCAGGGGGAGG	59.854	CGCTTACGAGGTGCTGAGAT	59.899	CTTCCCACCGTTTGGCTCA	60.228	CGCTTACGAGGTGCTGAGAT	59.899	ACTTCCCACCGTTTGGCTC	60.228	CGCTTACGAGGTGCTGAGAT	59.899
Cluster-66435.0
Cluster-107194.24149	GGAATTCGTGAAAGTTACAATTTTCCA	59.35	TGGTCTCCAAGGTACACCAC	58.947	TGGAATTCGTGAAAGTTACAATTTTCC	59.35	TGGTCTCCAAGGTACACCAC	58.947	GGAATTCGTGAAAGTTACAATTTTCCA	59.35	TGGTTGTTTGGTCTCCAAGGT	59.713
Cluster-107194.24142
Cluster-107194.24140	TGCAGCGACTCTTTTCTGGA	59.607	TAACAAGGGACTGCAACGCT	59.892	TGCAGCGACTCTTTTCTGGA	59.607	ACTGCAACGCTTTGGTACCT	60.179	TGCAGCGACTCTTTTCTGGA	59.607	TGCAACGCTTTGGTACCTCA	60.179
Cluster-107194.24141	CCACTGTTGCAGCCATATGC	59.898	GACCACCAAAGTTGCCTTGC	60.249	GCCACTGTTGCAGCCATATG	59.898	GACCACCAAAGTTGCCTTGC	60.249	CCACTGTTGCAGCCATATGC	59.898	CACCAAAGTTGCCTTGCCAT	59.606
Cluster-107194.53626	ACACAGGGGAGTGGTATCCT	59.582	AATTGGCCAACGGTTTCACG	59.969	ACACAGGGGAGTGGTATCCT	59.582	CGGTTTCACGGGAAGTAGGT	59.681	ACACAGGGGAGTGGTATCCT	59.582	ACGGTTTCACGGGAAGTAGG	59.681
Cluster-107194.53626	TGCAAAACTAACGCTCCCCT	59.89	AGACCAAGGGAAGCATGCTT	59.593	TGCAAAACTAACGCTCCCCT	59.89	AAGACCAAGGGAAGCATGCT	59.593	TGCAAAACTAACGCTCCCCT	59.89	AAGACCAAGGGAAGCATGCTT	60.203
Cluster-107194.53626	AGGGGTATAGCAGTGAAATAACTCC	59.928	GCATCAAATGGTGCCTGACC	59.826	CGAAGGTCGTAGATGAAAATATGCC	60.107	GCATCAAATGGTGCCTGACC	59.826	CCATAGGCAAGGTGAAATATGACA	58.867	GCATCAAATGGTGCCTGACC	59.826
Cluster-52278.0	AGCTCCAGGCAAATTAGGCA	59.667	TCAGGACGCCTTCAAGCATT	59.963	AGCTCCAGGCAAATTAGGCA	59.667	TTCAGGACGCCTTCAAGCAT	59.963	AGGCAATCAAGTTGGGAGCT	59.593	TCAGGACGCCTTCAAGCATT	59.963
Cluster-50191.1	GCGAATCAACGGCGAATCAA	59.904	ACCTTAGGGTTTCACCTCGT	58.274	GGCTTTGAAGGCGACGAATC	59.903	ACCTTAGGGTTTCACCTCGT	58.274	CTCTCTCTCCCCGACGAAGA	60.108	ACCTTAGGGTTTCACCTCGT	58.274
Cluster-30357.0
Cluster-30357.1	TGGAGTTATGGTTGCCATCTTGA	59.99	AGAACAATGGTGCTAAATTGAGCT	59.231	TCAAGATTGGAGTTATGGTTGCC	58.984	AGCTTTACAACAATCAGAACACCG	60.024	TGGAGTTATGGTTGCCATCTTGA	59.99	GAACAATGGTGCTAAATTGAGCT	57.936
Cluster-52990.0
Cluster-52990.0	TGCCAATTTGTTCCTCTTTCGT	59.044	TTCTTCATGCGCCTCGTTCT	60.037	TGCCAATTTGTTCCTCTTTCGT	59.044	TGCTCAACCGGGCAGTAAAT	59.962	TGCCAATTTGTTCCTCTTTCGT	59.044	ATGCTCAACCGGGCAGTAAA	59.962
Cluster-107194.25237	CGATCGCCGATAGATAGACAGA	59.069	GTGGACAAAGGCGATCTCGA	60.109	TCGATCGCCGATAGATAGACAG	59.069	GTGGACAAAGGCGATCTCGA	60.109	TCGATCGCCGATAGATAGACA	58.031	GTGGACAAAGGCGATCTCGA	60.109
Cluster-107194.25237	TGCGCGCATCTTTCACAATT	59.759	TCACTTCATCCCTCTCCCCC	60.327	GACACACATGAAGGCAAGGC	59.758	TCACTTCATCCCTCTCCCCC	60.327	GGTACCCGACTTGTGCTGAT	59.751	TCACTTCATCCCTCTCCCCC	60.327
Cluster-107194.25235	GACCACTGGACTATGCGAGG	59.897	AACAGTCAGACCAGTAGGCT	57.983	TCCTTTCACCAGGGCTCTCT	60.179	AACAGTCAGACCAGTAGGCT	57.983	ACCACTGGACTATGCGAGGA	60.324	AACAGTCAGACCAGTAGGCT	57.983
Cluster-107194.25234	AGGAGGTTCAAGCTGCCAAA	59.814	CCGTGTATCGTCCAGTAGCC	59.97	AAGGAGGTTCAAGCTGCCAA	59.814	CCGTGTATCGTCCAGTAGCC	59.97	AAAGGAGGTTCAAGCTGCCA	59.814	CCGTGTATCGTCCAGTAGCC	59.97
Cluster-107194.25234	AGGAGGTTCAAGCTGCCAAA	59.814	CCGTGTATCGTCCAGTAGCC	59.97	AAGGAGGTTCAAGCTGCCAA	59.814	CCGTGTATCGTCCAGTAGCC	59.97	AAAGGAGGTTCAAGCTGCCA	59.814	CCGTGTATCGTCCAGTAGCC	59.97
Cluster-107194.36804
Cluster-107194.36802	GCGGATGTTTTGTTGGCCAT	60.037	TGAATCAACGGCACTGTATGA	57.673	TTGGCGGATGTTTTGTTGGC	60.25	TGAATCAACGGCACTGTATGA	57.673	GCGGATGTTTTGTTGGCCAT	60.037	TGAATCAACGGCACTGTATGAA	58.33
Cluster-54547.0	TCCTCATCTACTGGGCACGA	60.034	GCATGTGCTGAGAATCTAATCGG	59.814	CCTCATCTACTGGGCACGAG	59.613	GCATGTGCTGAGAATCTAATCGG	59.814	CTCCTCATCTACTGGGCACG	59.613	GCATGTGCTGAGAATCTAATCGG	59.814
Cluster-80330.0	TGTTGGGATTTATGGCCGCT	60.034	TGACCATTCTGCTCTCAGCT	58.726	TGTTGGGATTTATGGCCGCT	60.034	AGTGTACCCTTCATCGCTGA	58.443	TGTTGGGATTTATGGCCGCT	60.034	TGACCATTCTGCTCTCAGCTT	59.373
Cluster-107194.32543	TTCGTGTCGTATCTGTGCCC	60.109	CTGACCTCTCAGCCTGTTCC	59.751	CCGTACCCGTATCCGTGTTT	59.827	CTGACCTCTCAGCCTGTTCC	59.751	GTCGTATCTGTGCCCCGTAC	60.249	CTGACCTCTCAGCCTGTTCC	59.751
Cluster-107194.29426	AGCAAGCTTCTCGGTCTTCC	60.037	AGAGAGAGAAAGAGAGGAGAGGA	58.888	CCGAGGATCAGGACGAATCG	60.04	AGAGAGAGAAAGAGAGGAGAGGA	58.888	TTCACACCTCGTTCGTCTCG	60.041	AGAGAGAGAAAGAGAGGAGAGGA	58.888
Cluster-107194.29424	TCATGGTGTTCTTTCGTCGC	58.855	AGCTACATTGGCCACACAAA	58.006	TCATGGTGTTCTTTCGTCGC	58.855	AAGCTACATTGGCCACACAA	58.006	TCATGGTGTTCTTTCGTCGC	58.855	AAAGCTACATTGGCCACACA	58.006
Cluster-107194.29423
Cluster-107194.29428	AATCGCATCGAGCACGGTAT	59.968	AGCGAACACGACTCTCAACA	59.616	CATCGAGCACGGTATCCCTC	60.039	AGCGAACACGACTCTCAACA	59.616	CCGAGGATCAGGTCGAATCG	60.04	AGCGAACACGACTCTCAACA	59.616
Cluster-107046.0
Cluster-107710.0	TGCTGCTGAAGGCCCAATTA	59.961	CCAACCACGACAAGCAATGG	60.039	TGCTGCTGAAGGCCCAATTA	59.961	CCCAACCACGACAAGCAATG	60.039	TGCTGCTGAAGGCCCAATTA	59.961	TCCCAACCACGACAAGCAAT	60.179
Cluster-90656.0
Cluster-107194.26957
Cluster-107194.26952
Cluster-107194.46328
Cluster-107194.46328	ACACTAATCCCGCGACCAAG	60.108	GCCATTGCAATAGACCTGCC	59.613	ACACTAATCCCGCGACCAAG	60.108	GGCCATTGCAATAGACCTGC	59.613	AACACTAATCCCGCGACCAA	59.678	GCCATTGCAATAGACCTGCC	59.613
Cluster-42371.0	TTGTTGGAAATGGATCCGCC	58.818	AGTTCTTCCTCTTGCTATCTAATTCT	57.682	TTGTTGGAAATGGATCCGCC	58.818	GTTCTTCCTCTTGCTATCTAATTCTCT	58.579	TTGTTGGAAATGGATCCGCC	58.818	AGTTCTTCCTCTTGCTATCTAATTCTC	58.579
Cluster-45476.0	TATGAAGCACGAGCACAGGT	59.392	GAGAGAGAATTGAGACCGAAAGT	57.933	ATGAAGCACGAGCACAGGTG	60.952	GAGAGAGAATTGAGACCGAAAGT	57.933	TATGAAGCACGAGCACAGGT	59.392	GAGAGAGAATTGAGACCGAAAGTT	58.525
Cluster-23172.0
Cluster-96461.0	AGAGAGAGGTAGCGGCTAGG	59.89	TGTTTGAACAAGAAATCACTGCA	57.678	GGCGGAAGGGTTTAGAGGAG	59.822	TGTTTGAACAAGAAATCACTGCA	57.678	GAGAGAGAGAGGTAGCGGCT	60.179	TGTTTGAACAAGAAATCACTGCA	57.678
Cluster-19072.0
Cluster-107194.46195	TCTTGGGTGTTTACGATTGGT	57.505	ACCTTGCAGAGAGTTCAAAGACA	60.118	TCTTGGGTGTTTACGATTGGTT	58.177	ACCTTGCAGAGAGTTCAAAGACA	60.118	TCTTGGGTGTTTACGATTGGT	57.505	CCTTGCAGAGAGTTCAAAGACA	58.529
Cluster-107194.46194	AAAGCAGGAACCAGCAGTCA	59.817	TCCCCGGTTTTAGGTCGTTG	59.965	AGCAGGAACCAGCAGTCATG	60.322	TCCCCGGTTTTAGGTCGTTG	59.965	AAAGCAGGAACCAGCAGTCA	59.817	CCCCGGTTTTAGGTCGTTGT	60.25
Cluster-107194.46197
Cluster-107194.4975
Cluster-107194.4972	AGCATCTCCAGTGGTTGTGC	60.607	AGCATCTCCAACGGTGTGTT	59.891	GTGAGCCCCACAATCCACTA	59.382	AGCATCTCCAACGGTGTGTT	59.891	AGCATCTCCAGTGGTTGTGC	60.607	GAGCATCTCCAACGGTGTGT	60.321
Cluster-15757.0	CCCTAAAACCGCAGCCAATG	59.827	TCCCTCGAACTTGGAAGTGA	58.288	ACCCTAAAACCGCAGCCAAT	60.252	TCCCTCGAACTTGGAAGTGA	58.288	AACCCTAAAACCGCAGCCAA	60.468	TCCCTCGAACTTGGAAGTGA	58.288
Cluster-15076.0	GCCAGTCGCTGATTGTTTGG	60.11	AGAAACCTGATGGCAAGCGA	59.963	GGCCAGTCGCTGATTGTTTG	60.11	AGAAACCTGATGGCAAGCGA	59.963	GCCAGTCGCTGATTGTTTGG	60.11	ACACCCAACCAAACAACCCT	59.958
Cluster-107194.10918	CGTGAGAAGTCGAAGCACCT	60.039	TCCTCCTCCTCGTCCACAAA	60.179	GGAAGCACGTGAGAAGTCGA	60.039	TCCTCCTCCTCGTCCACAAA	60.179	ACGTGAGAAGTCGAAGCACC	60.319	TCCTCCTCCTCGTCCACAAA	60.179
Cluster-59380.0	TCGTGCTGCGTCAAATTTGG	60.041	GTAGCGATGTTAGGGTCCGG	59.968	TCGTGCTGCGTCAAATTTGG	60.041	GGTAGCGATGTTAGGGTCCG	59.968	TCGTGCTGCGTCAAATTTGG	60.041	TTAAGACGACGGCGGTTGTT	60.249
Cluster-107194.61621	GGGTTGGCTTAGAGCTCTGG	60.107	TGAGGTCTCCAGGGAGTAGC	60.033	GGGTTGGCTTAGAGCTCTGG	60.107	TGCCCAACAAATTGCAAGGG	59.892	GGGTTGGCTTAGAGCTCTGG	60.107	TGCTGCCCAACAAATTGCAA	59.82
Cluster-72173.0
Cluster-41375.0	AAAATAGCAGTTGGGCACGC	59.756	GCCGGAGCTTTGCACTATGA	60.744	AGCAGTTGGGCACGCTTATA	59.748	GCCGGAGCTTTGCACTATGA	60.744	TAGCAGTTGGGCACGCTTAT	59.748	GCCGGAGCTTTGCACTATGA	60.744
Cluster-70724.0	GAATTTCAGGGGCGCCATTG	60.179	TGAAGAGTCTCCTCCCCAGG	59.958	GAATTTCAGGGGCGCCATTG	60.179	AGGTGAAGAGTCTCCTCCCC	59.958	GAATTTCAGGGGCGCCATTG	60.179	TGGGGGAAGGTGAAGAGTCT	59.806
Cluster-71885.0	TAGCCATCATGGTGCTGGTG	60.107	ACACCCCAACAAAATGGCTT	58.494	TAGCCATCATGGTGCTGGTG	60.107	ACACCCCAACAAAATGGCTTT	59.157	TAGCCATCATGGTGCTGGTG	60.107	AACGCCATGGATAGGGAAAC	57.947
Cluster-63766.0
Cluster-107194.1227	AGAATTGGGCGGATTGAGCA	60.034	TCCTTCTCCCTCCCAAAGCT	60.179	GGGATTGGGGGAGAGAAGGA	60.328	TCCTTCTCCCTCCCAAAGCT	60.179	AGGGATTGGGGGAGAGAAGG	60.328	TCCTTCTCCCTCCCAAAGCT	60.179
Cluster-107194.1222	TTTGTGGTTAAATGGTCTTCTCTC	57.122	AGCAAAATCATCCTTGATGTGCA	59.488	TCTTTTGTGGTTAAATGGTCTTCTCT	58.94	AGCAAAATCATCCTTGATGTGCA	59.488	TTTGTGGTTAAATGGTCTTCTCTC	57.122	GCAAAATCATCCTTGATGTGCA	58.148
Cluster-107194.1228	ACTGCTACACTGCCACAAGC	60.886	GTGCTGAAGCTGTTGGAAGC	60.04	ACTGCTACACTGCCACAAGC	60.886	TGCTGAAGCTGTTGGAAGCA	60.466	ACTGCTACACTGCCACAAGC	60.886	GCTGAAGCTGTTGGAAGCAA	59.33
Cluster-45915.1	TGAGGCAGGTCGAAGTATGC	59.824	ACAATCCCAGCCCACATAGC	60.107	TGAGGCAGGTCGAAGTATGC	59.824	CCAGCCCACATAGCATTCCA	60.107	TGAGGCAGGTCGAAGTATGC	59.824	CAATCCCAGCCCACATAGCA	60.107
Cluster-107194.55842
Cluster-107194.55844	CGTACGGCTTTGAGATCGGA	59.9	AGAGAAAATCCCCAGCTTTCCT	59.348	TCGTACGGCTTTGAGATCGG	59.9	AGAGAAAATCCCCAGCTTTCCT	59.348	CGGGCTCCTCTTCTTCTTGG	60.108	AGAGAAAATCCCCAGCTTTCCT	59.348
Cluster-81005.0	CCATAAATGGCTACCAAGACTTTG	58.105	AAACGGCCCCTAAATCCCAG	60.034	CCATAAATGGCTACCAAGACTTTG	58.105	CAGAGGCTGAAACAAACGGC	60.04	CCATAAATGGCTACCAAGACTTTG	58.105	TGTGGGACCTCTTACTGCCT	60.179
Cluster-85883.0
Cluster-78202.0
Cluster-78202.0	TTGAGAACCATCTTCCCCGC	60.035	TGTGCAAAAGCGATTTGGGG	59.967	TCTTCCCCGCCTTCGTAAAC	60.037	TGTGCAAAAGCGATTTGGGG	59.967	TTGAGAACCATCTTCCCCGC	60.035	AAAAGCGATTTGGGGATGCG	59.827
Cluster-107194.68241	GGAGCCACCTTAGATACACTTT	57.511	TGACGCGACCTTTGTTCTGA	59.897	GGAGCCACCTTAGATACACTTT	57.511	GGATCGAGGCAAGTGCTTCT	60.108	GGAGCCACCTTAGATACACTTT	57.511	TCTTCGGATCGAGGCAAGTG	59.827
Cluster-107194.68243
Cluster-107194.43471	CACCAACCCATCAGTCTGCT	59.963	TCTTGTTCGCGAATCCCCTC	60.108	GACCTGATCGTCTTCTGCCC	60.179	TAATCTGCCCCACTCTCGGA	60.033	GACCTGATCGTCTTCTGCCC	60.179	GTAATCTGCCCCACTCTCGG	59.895
Cluster-107194.43471	TCCGAGAGTGGGGCAGATTA	60.033	CCTAAGCTAAGCTGGGTGGG	59.819	CGAGCCCCACCATTAGGATC	59.965	CCTAAGCTAAGCTGGGTGGG	59.819	GTTGTCGAGCCCCACCATTA	60.036	CCTAAGCTAAGCTGGGTGGG	59.819
Cluster-75275.0	CTCTGAAAGCAGCAGCAAGC	60.11	CATGGGCTTAAGGGTTGCCT	60.325	CTCTGAAAGCAGCAGCAAGC	60.11	ACATGGGCTTAAGGGTTGCC	60.615	CTCTGAAAGCAGCAGCAAGC	60.11	CATGGGCTTAAGGGTTGCCTA	60.064
Cluster-107194.66546	TTGCTGACTGTGGCATAGCA	59.963	TCAAGAACTGCCGAAAGATGA	57.599	TTGCTGACTGTGGCATAGCA	59.963	GTTCAAGAACTGCCGAAAGATGA	59.502	TGCTGACTGTGGCATAGCAT	59.746	TCAAGAACTGCCGAAAGATGA	57.599
Cluster-107194.44123	CCACACCGTTACTACTGAGCC	60.404	TGAAGACTTTCGGTCCGGTG	59.967	CCCACACCGTTACTACTGAGC	60.404	TGAAGACTTTCGGTCCGGTG	59.967	CCACACCGTTACTACTGAGCC	60.404	TCCGGTGAGCAAACGCTTAT	60.037
Cluster-107194.44125	ACAAACCAAAACCCAGATTAGCT	58.777	CCCTAACTACATTGATCGAAACCC	59.185	ACAAACCAAAACCCAGATTAGC	57.399	CCCTAACTACATTGATCGAAACCC	59.185	AACAAACCAAAACCCAGATTAGCT	59.346	CCCTAACTACATTGATCGAAACCC	59.185
Cluster-56956.0
Cluster-107194.64019
Cluster-107194.60357	AGGCTCATCACTCATGTGGT	58.717	CGGCCGACAATCAACATACA	58.635	AGGCTCATCACTCATGTGGT	58.717	CGGCCGACAATCAACATACAA	59.265	AGGCTCATCACTCATGTGGT	58.717	GCCGACAATCAACATACAAGGG	59.903
Cluster-59729.0
Cluster-107194.40353	GATGGCGATGGAGATGGGAG	60.037	CAAGGTATGGGAGGCTTGGG	60.107	TGGTGATGGCGATGGAGATG	59.893	CAAGGTATGGGAGGCTTGGG	60.107	GATGGCGATGGAGATGGGAG	60.037	AAGGTATGGGAGGCTTGGGA	60.254
Cluster-107194.40352	TGGCGATGAGGATGATGACG	59.967	CCTCCTCGTCCTCCTCTTCA	60.034	CGATGATGAGGAAGGGGACG	59.967	CCTCCTCGTCCTCCTCTTCA	60.034	TGGAGGTGATGATGATGGCG	59.893	CCTCCTCGTCCTCCTCTTCA	60.034
Cluster-107194.40354	ATCCCACAGCATCTCACTGC	60.107	AAGCGGCCAAGTGAAGATGA	59.963	CAGTGCCAAGGACTCGAGAG	60.109	AAGCGGCCAAGTGAAGATGA	59.963	ATCCCACAGCATCTCACTGC	60.107	TGAGGAGGATGATGAGGGGG	60.105
Cluster-107194.40354	GCCATTCTCTTCACCAGGCT	60.035	CGATGATGAGGAAGGGGACG	59.967	CACTTCTTCCTCTTCGCCGT	60.038	CGATGATGAGGAAGGGGACG	59.967	ACTTCCTCGTCTTCTGCACG	60.039	CGATGATGAGGAAGGGGACG	59.967
Cluster-107194.40356	AGATATGTGTGTTCGGCGCT	59.824	TGAGTTCATTGAGCGTACCTGA	59.439	GATATGTGTGTTCGGCGCTG	59.698	TGAGTTCATTGAGCGTACCTGA	59.439	GACTGCGTCCACTCCTTCTG	60.389	TGAGTTCATTGAGCGTACCTGA	59.439
Cluster-107194.40358	TTATTCAATCTGTTGAGCTAAGGC	57.316	TCGAACGCAAATGCAAACGT	59.972	TTTATTCAATCTGTTGAGCTAAGGC	57.911	TCGAACGCAAATGCAAACGT	59.972	TTATTCAATCTGTTGAGCTAAGGC	57.316	TGCGATCAACCGATGGAAGG	60.462
Cluster-107194.21358	AGACCATTTACTTAGAGGACTTCGA	59.049	ACGAGACCACGTGATGTATGA	58.911	AGACCATTTACTTAGAGGACTTCGA	59.049	TCTTACGAGACCACGTGATGT	58.843	AGACCATTTACTTAGAGGACTTCGA	59.049	ACATCTTACGAGACCACGTGA	58.843
Cluster-68993.0
Cluster-107194.3206	GGTCAGAGGTGGTGGTTGAG	59.965	ACCTGACCCATTAGCCATGC	60.107	GAGGTCAGAGGTGGTGGTTG	59.965	ACCTGACCCATTAGCCATGC	60.107	GGTCAGAGGTGGTGGTTGAG	59.965	GTGGACCTGACCCATTAGCC	60.107
Cluster-107194.3205	TGCTCCTTCAACTTTGAAAACCT	58.977	GCTTCTCCCGTCAGTTGTCA	59.966	TGCTCCTTCAACTTTGAAAACCT	58.977	TGCTTCTCCCGTCAGTTGTC	59.966	TGCTCCTTCAACTTTGAAAACCTC	59.902	GCTTCTCCCGTCAGTTGTCA	59.966
Cluster-107194.3202	AGGGTAACATTTAGCTAACAAGGA	57.617	TGGCAAGAACGGAAGGTGAG	60.25	AGGGTAACATTTAGCTAACAAGGA	57.617	CTGGCAAGAACGGAAGGTGA	60.25	AGGGTAACATTTAGCTAACAAGGA	57.617	TCTGGCAAGAACGGAAGGTG	60.25
Cluster-107194.3200	TCCCAGCAAACCAAGCAGAA	60.106	CTATAGGGTCGAAGCCGTGG	59.686	TTCCCAGCAAACCAAGCAGA	60.106	CTATAGGGTCGAAGCCGTGG	59.686	TCCCAGCAAACCAAGCAGAA	60.106	GCTATAGGGTCGAAGCCGTG	60.319
Cluster-107194.3200	GAGTGGAGATCGAGCAGAGC	59.969	TCGCCCAAAATTTAACCCCA	57.989	GACAACCACTTGAGCTCGGA	59.966	TCGCCCAAAATTTAACCCCA	57.989	AGACAACCACTTGAGCTCGG	59.966	TCGCCCAAAATTTAACCCCA	57.989
Cluster-107194.35476	GGGATAAAGGGTGACTACAGCA	59.496	ACTGTCAAAAGCAGTCCCCA	59.449	GGGATAAAGGGTGACTACAGCA	59.496	TATGCTGGCAAACAACAGGC	59.397	AGGGATAAAGGGTGACTACAGC	59.227	ACTGTCAAAAGCAGTCCCCA	59.449
Cluster-91052.1	AGGAGGATTGAAGAAAAGCGT	57.575	AGGCAGAATTTCCAGGACTTCA	59.623	AGGAGGATTGAAGAAAAGCGT	57.575	GGCAGAATTTCCAGGACTTCA	58.205	ATCAAAGAAGAAGCACCATGC	57.137	AGGCAGAATTTCCAGGACTTCA	59.623
Cluster-25311.0	AGAGGTCCAATACACGCACA	59.026	ACGGCGTGCGTAATGCTATA	59.969	CACGCACATACAAGTACGCA	58.935	ACGGCGTGCGTAATGCTATA	59.969	ACACGCACATACAAGTACGC	58.935	ACGGCGTGCGTAATGCTATA	59.969
Cluster-85173.0	TGTTCCTGAGTACAGATACAAAGA	57.089	CTGTAGTCTTGCCCGCTAGG	59.897	TGTTCCTGAGTACAGATACAAAGAA	57.702	CTGTAGTCTTGCCCGCTAGG	59.897	TTGTTCCTGAGTACAGATACAAAGA	57.702	CTGTAGTCTTGCCCGCTAGG	59.897
Cluster-92948.0	CGGATCGGTTCCAGTACTCG	59.971	CCGGATCCGTTTGAGATCGT	59.898	CGGATCGGTTCCAGTACTCG	59.971	ACCGGATCCGTTTGAGATCG	59.898	CGGATCGGTTCCAGTACTCG	59.971	AGGTGATGAGAACCCCAGGT	60.179
Cluster-81226.0	GCCACCGCCTCTTCCTTG	60.748	GCTCTGTGGACTCGTTTGGA	59.966	GCCACCGCCTCTTCCTTG	60.748	GGACTCGTTTGGACTGCGTA	60.039	GCCACCGCCTCTTCCTTG	60.748	GAGGTTTGTTTTCGCGGCAT	60.04
Cluster-107194.61080	GGCATGGTGGCATTTACACG	60.179	CCCCCTTTCCCTGGAAAAGG	60.252	GGACTGCATCGGTCATCCTC	60.25	CCCCCTTTCCCTGGAAAAGG	60.252	CTGCATCGGTCATCCTCTGG	60.25	CCCCCTTTCCCTGGAAAAGG	60.252
Cluster-20656.0
Cluster-107194.61082	ACTGACAAGCAACGACCTGT	59.822	GAGAATGAGGTGCTGTGGCT	60.036	ACTGACAAGCAACGACCTGT	59.822	TGCTGCTAGCTCCGAGAATG	59.896	ACTGACAAGCAACGACCTGT	59.822	CGATGGAAGTGGAGAGGCTC	59.896
Cluster-107194.37221
Cluster-75096.0	CGATTTTTCTCGTTGATGGGAGT	59.315	TTCCCATGGCGTGCAGTATT	60.035	CGATTTTTCTCGTTGATGGGAGT	59.315	TTTCCCATGGCGTGCAGTAT	60.035	CGATTTTTCTCGTTGATGGGAGT	59.315	ATTTCCCATGGCGTGCAGTA	60.035
Cluster-39877.0
Cluster-96138.2
Cluster-50134.1	CATGGGTTGGTCAATTGGCC	59.75	TGATCACATAGAATTCCAAAAGCACT	59.339	TGGTCTGCAGGTCTGTCATG	59.677	TGATCACATAGAATTCCAAAAGCACT	59.339	GCATGGGTTGGTCAATTGGC	60.392	TGATCACATAGAATTCCAAAAGCACT	59.339
Cluster-107194.55562
Cluster-107194.22071	CGTAGAAACCCTAGCGACCC	59.898	CCGCCTCTTCCTTCGATTCA	59.824	CCTCCCAAATCCTGATCCCG	59.891	CCGCCTCTTCCTTCGATTCA	59.824	CTAATGGGGCGTCGAAGAGG	60.249	CCGCCTCTTCCTTCGATTCA	59.824
Cluster-107194.22076	CTCCGACAACTCAAGCCTGT	59.966	GTTAAAGACCCCACCGCCC	60.677	CTCCGACAACTCAAGCCTGT	59.966	GGTTAAAGACCCCACCGCC	60.677	ACTCCGACAACTCAAGCCTG	59.966	GTTAAAGACCCCACCGCCC	60.677
Cluster-107194.22077
Cluster-107194.22078	TCCTCAGTCGGGTCGAAGAA	60.251	CGATGCGCCTCACTGAAGT	60.447	CTTTCTCCTCAGTCGGGTCG	59.829	ACTGAAGTGAGGCGCAATTT	58.391	TCCTCAGTCGGGTCGAAGAA	60.251	ACTGAAGTGAGGCGCAATTT	58.391
Cluster-107194.22078	CCCTCTTAACCGCCACCAAA	60.251	AGTTAGACATGCCTTAGGGTGG	59.494	AATCACCCCTCTTAACCGCC	59.745	AGTTAGACATGCCTTAGGGTGG	59.494	CCCTCTTAACCGCCACCAAA	60.251	GTTAGACATGCCTTAGGGTGG	58.081
Cluster-52452.2	CTTGGGAGCTTCAGGGGTTT	59.887	ACATGAATGTCCGTACGAAAAACA	59.488	TGCTTCAGGACCATGGATCG	59.821	ACATGAATGTCCGTACGAAAAACA	59.488	CTCCTTGGGTGCTTCAGGAC	60.322	ACATGAATGTCCGTACGAAAAACA	59.488
Cluster-100972.0	AAGGCAGTGAAAGGGCTAGG	59.67	TATCGGGGCGATTTGAGTCG	59.968	GGCAGTGAAAGGGCTAGGTC	60.393	TATCGGGGCGATTTGAGTCG	59.968	ATGAAGGCAGTGAAAGGGCT	59.593	TATCGGGGCGATTTGAGTCG	59.968
Cluster-62411.0	CCCGAAGTAAGAAATAGAAGATGAAA	57.282	CTCGATCGACGACAGCTCTC	60.043	CCCGAAGTAAGAAATAGAAGATGAAA	57.282	CCCTACCCCTGACTCCTTGA	59.957	CCCGAAGTAAGAAATAGAAGATGAAA	57.282	TCCCTACCCCTGACTCCTTG	59.957
Cluster-107194.27510	GAGAGAGGCCTTGGCTGAAG	60.108	AACCGCCGTGAGCAGTATTT	60.321	GAGAGAGGCCTTGGCTGAAG	60.108	CCGCCGTGAGCAGTATTTCT	60.46	GCCTTGGCTGAAGCTACCAT	60.395	AACCGCCGTGAGCAGTATTT	60.321
Cluster-107194.27517	TGTTAGCTATGTTTCTATGAACTGTGT	58.905	ACAAATTGACGAACTGCCGC	60.04	TGCTAATGCATGTTTACTATCCTTGT	59.172	ACACTGACTTGAGCACGAAGA	59.591	TGCTAATGCATGTTTACTATCCTTGT	59.172	GCTAACACTGACTTGAGCACG	59.543
Cluster-96317.0
Cluster-77995.0
Cluster-107194.70796	TGCTCATGCATCAAGTAGGC	58.328	ATGCACAAAATGGACGGCTG	59.756	TGCTCATGCATCAAGTAGGC	58.328	TGGACGGCTGTATATGGCAA	59.166	TGCTCATGCATCAAGTAGGC	58.328	GCACAAAATGGACGGCTGTA	59.122
Cluster-107194.70796	TGCACCATGAAGTGTCACCT	59.526	TCTACAGTTGGGTTATAGTTTCCA	57.061	TGCACCATGAAGTGTCACCT	59.526	ACAGTTGGGTTATAGTTTCCAAATCA	58.992	TCTCGCACCATGTCATGACA	59.392	TCTACAGTTGGGTTATAGTTTCCA	57.061
Cluster-107194.70794	CCATCAGAGAGTTTACCCTGGA	58.892	AGAACAGTGTTTTCCCTCTTGGT	60.054	TCCATCAGAGAGTTTACCCTGG	58.892	AGAACAGTGTTTTCCCTCTTGGT	60.054	TCCATCAGAGAGTTTACCCTGGA	60.246	AGAACAGTGTTTTCCCTCTTGGT	60.054
Cluster-5639.0
Cluster-42932.0	TAGTCTGGAATGTGGCGTGC	60.391	ACTTGTTGCTTTTTAGGTTTCTTGT	58.303	GCGTGCCTCTGCTTTTAGTC	59.556	ACTTGTTGCTTTTTAGGTTTCTTGT	58.303	TAGTCTGGAATGTGGCGTGC	60.391	ACTTGTTGCTTTTTAGGTTTCTTGTT	58.841
Cluster-108938.0	TGATCATGAAACGAAGCATGTGA	58.998	TAGGCAGTTCATGAGCAGCG	60.461	ACTGATCATGAAACGAAGCATGT	58.994	TAGGCAGTTCATGAGCAGCG	60.461	CTGATCATGAAACGAAGCATGTGA	59.906	TAGGCAGTTCATGAGCAGCG	60.461
Cluster-7750.0	ACTGCAGTTTTTCATGCCCAG	59.658	GACTAGTTTAGCTGACATTGAAGATT	57.514	ACTGCAGTTTTTCATGCCCA	58.588	GACTAGTTTAGCTGACATTGAAGATT	57.514	TGCCCAGAATGATCAGGAGT	58.412	GACTAGTTTAGCTGACATTGAAGATT	57.514
Cluster-39161.0	AGCAGAAATAGAAGGCGCAA	57.886	TGAATTTAACGTGCTGACCGC	59.804	AGCAGAAATAGAAGGCGCAAA	58.564	TGAATTTAACGTGCTGACCGC	59.804	AGCAGAAATAGAAGGCGCAA	57.886	GAATTTAACGTGCTGACCGC	58.122
Cluster-70238.0	GTGAAGTGGGAGGTGGGAAG	59.963	TGCATGTCCTGAGAGGTTGG	59.674	GAAGGTGAAGTGGGAGGTGG	59.963	TGCATGTCCTGAGAGGTTGG	59.674	GTGGAGGAGCAAATGGTGGA	59.962	TGCATGTCCTGAGAGGTTGG	59.674
Cluster-4774.0	CCATCTCCTTCCCCATCAGC	59.89	AGCAAAGAGAGCGTGAACGA	59.968	TCCCCATCAGCTAGCCCTAG	60.179	AGCAAAGAGAGCGTGAACGA	59.968	CCATCTCCTTCCCCATCAGC	59.89	AGCAAGTGAAACACTCGCCT	60.179
Cluster-4774.0
Cluster-107194.59751
Cluster-83556.0	GCAGCAATCTCAGTTTCCAGC	60.135	TGTCCTTTTCCTAGTTCTCTGCT	59.096	ACAAACAGTACGGCATTCTGA	57.88	AGCACCTTATTGCAGTGGATGA	60.026	GCAGCAATCTCAGTTTCCAGC	60.135	TGTCCTTTTCCTAGTTCTCTGCTC	60.021
Cluster-107194.53185	GAGGCTACTTGGGGTTGGAC	60.035	CTTCTACGGCTTGCCACTCA	60.037	GAGGCTACTTGGGGTTGGAC	60.035	TGGTGACGCAACATCGATCA	60.038	ACCTGTAACCATTGGCCGAG	60.035	TGGTGACGCAACATCGATCA	60.038
Cluster-109619.0	AAGTTGGGAGTGACTTGGGT	58.777	CCAAGTAGTGGTGGTAGTGTGT	59.632	AAGTTGGGAGTGACTTGGGT	58.777	AGGTGGTGGTAGTGTGTAGT	57.606	TGGGAGTGACTTGGGTACTG	58.652	CCAAGTAGTGGTGGTAGTGTGT	59.632
Cluster-66651.0
Cluster-49319.0	ACTTTGAAAGGTTTGCGGCA	59.179	CGAGTAGCAGAAGTAGCGGG	59.97	ACTTTGAAAGGTTTGCGGCA	59.179	GAGGGATCGCCTTTTGGGAA	60.034	ACTTTGAAAGGTTTGCGGCA	59.179	CGCCTTTTGGGAAATTGGGG	60.036
Cluster-24476.0	TGCCATCCTATCACCCCTCT	59.731	TGGAGAGGTGGTGATGGTGA	60.179	TGTGCCATCCTATCACCCCT	60.327	TGGAGAGGTGGTGATGGTGA	60.179	GTGCCATCCTATCACCCCTC	59.602	TGGAGAGGTGGTGATGGTGA	60.179
Cluster-61052.0	ACTTCCACACCATGCTCACA	59.526	TGCCTCATCCATGTACCAGT	58.416	ACTTCCACACCATGCTCACA	59.526	TTGCCTCATCCATGTACCAGT	59.085	TTCGCATTGAGCCATTGGAC	59.189	TGCCTCATCCATGTACCAGT	58.416
Cluster-52190.0	CGCATCCACGGTCTCAATCT	60.179	GTGCTCAGCTACCTCCCAAG	60.108	CGCATCCACGGTCTCAATCT	60.179	TGTGCCATTGTGCCTGTACT	59.89	CGCATCCACGGTCTCAATCT	60.179	GGGCTCATGACATCAGACGT	59.823
Cluster-61517.0	TTTGAGAATTCTGATGGACTCCA	57.496	CCCTCTTTTGTTTGTGTTGGCT	59.832	TTTGAGAATTCTGATGGACTCCA	57.496	AGAGAGGTATGAGGCAAGGAGA	59.754	TTTGAGAATTCTGATGGACTCCA	57.496	GAGGTATGAGGCAAGGAGATCC	59.698
Cluster-107194.2805	ATCCTTTTTGTTGCGCCTCG	59.759	TCGTGCGAGACATGGTCAAA	59.967	CGCATAAACCTCGAGGCGTA	60.249	CTCTCTTCTCGACCGATGGC	59.97	CGTAAGCCTCGTTTTCCCCA	60.321	CTCTCTTCTCGACCGATGGC	59.97
Cluster-31793.0	TGAGAGAAACCCTCAGATGACA	58.49	TAATTGGCAATATCGCGCGC	60.11	TGAGAGAAACCCTCAGATGACA	58.49	GCGCATCATGCTGGCAATAT	59.757	CCTCAGATGACATATGATTGCCG	59.317	TAATTGGCAATATCGCGCGC	60.11
Cluster-107194.28636	TCACCCCCAACAAATCGAAGT	59.856	CCTCTGAATCGAAGCTCCCC	59.894	TCACCCCCAACAAATCGAAGT	59.856	CTCCCCTGTTACTGAAGCCG	60.108	TCACCCCCAACAAATCGAAGT	59.856	TGAAGCCGATCGAGAGCTTG	60.179
Cluster-107194.28636	CTTCAGGAGAAGGGCGACTC	59.825	CGCATGGCCCAATAACAACC	60.179	CTTCAGGAGAAGGGCGACTC	59.825	CCGCATGGCCCAATAACAAC	60.179	ATCCTGGAGGCAGAAGGAGT	59.956	ACTGCTCAGCAAACACACCA	60.394
Cluster-109308.0	CCGCTAGGGTTCTCAGCAAA	60.036	GGCGAAGAGAGAGATTGCGA	59.899	CCGCTAGGGTTCTCAGCAAA	60.036	AGCGGCGAAGAGAGAGATTG	59.898	TTTCCGCTAGGGTTCTCAGC	59.751	GGCGAAGAGAGAGATTGCGA	59.899
Cluster-109308.0	TCGCAATCTCTCTCTTCGCC	59.899	ACGATGAACAATTTCAAGGGCA	59.11	CAATCTCTCTCTTCGCCGCT	59.898	ACGATGAACAATTTCAAGGGCA	59.11	TCGCAATCTCTCTCTTCGCC	59.899	ACGATGAACAATTTCAAGGGCAA	59.679
Cluster-107194.56489	CCACGGCTGCATCCAATTTC	60.179	ACCTTTTAAGCGTGCATGCG	60.11	TATCTACCAGCGCAGACACG	59.619	ACCTTTTAAGCGTGCATGCG	60.11	CGGCTGCATCCAATTTCACA	59.473	ACCTTTTAAGCGTGCATGCG	60.11
Cluster-46957.0	TATGCTGCAATCAGGAGGCC	60.179	TTTGCCACCTACCACGACTC	59.966	TATGCTGCAATCAGGAGGCC	60.179	CCACGACTCTTGCATCCTGT	60.037	TATGCTGCAATCAGGAGGCC	60.179	ACCACGACTCTTGCATCCTG	60.037
Cluster-18268.0	AATTGGAGCTCTGCCTTCCC	60.034	GGAAATTCCATCCACGTGCA	58.827	AATTGGAGCTCTGCCTTCCC	60.034	TGGAAATTCCATCCACGTGC	58.827	GCCTTCCCTCGACTGGAAAT	59.747	GGAAATTCCATCCACGTGCA	58.827
Cluster-15113.0	GAAGCTTGTGCCACCCATTG	60.038	CCCCCAATTCAAAGGACCCA	59.884	GAAGCTTGTGCCACCCATTG	60.038	ACCCCCAATTCAAAGGACCC	59.884	GAAGCTTGTGCCACCCATTG	60.038	TGACCCCCAATTCAAAGGACC	60.203
Cluster-3720.0	GCCACCACTAGTCCGACAAA	59.966	GCTACACAAGTCTAGCCAGCA	60.067	GCCACCACTAGTCCGACAAA	59.966	AGCTACACAAGTCTAGCCAGC	59.794	GCCACCACTAGTCCGACAAA	59.966	ACACAAGTCTAGCCAGCAACT	59.582
Cluster-107194.68731	ACAAAACCTGGCTTTGCGTG	60.179	ACGGTTTTACACGTACAACACA	58.743	CGTGCAATGACATGGCAGTC	60.179	ACGGTTTTACACGTACAACACA	58.743	GGCTTTGCGTGCAATGACAT	60.389	ACGGTTTTACACGTACAACACA	58.743
Cluster-107194.68730
Cluster-107194.68733	TGAATTGCTAGATTTGCGGCA	58.909	CCAAGGCCCCCAAACATAGT	59.959	CTGAATTGCTAGATTTGCGGCA	59.902	CCAAGGCCCCCAAACATAGT	59.959	AGCTGAATTGCTAGATTTGCGG	59.643	CCAAGGCCCCCAAACATAGT	59.959
Cluster-83580.0
Cluster-107194.5582	ATGTGCTGGAACTGTTGCTT	58.304	CCATCCAGATGTCAACAAAGAGG	59.307	ATGTGCTGGAACTGTTGCTT	58.304	CATCCAGATGTCAACAAAGAGGT	58.67	TGTGCTGGAACTGTTGCTTA	57.66	CCATCCAGATGTCAACAAAGAGG	59.307
Cluster-85278.0	TGTGGGGGAGTTCGGAAAAG	59.89	CATTGATGAGATGTGCCGCG	60.042	GTGTGGGGGAGTTCGGAAAA	60.179	CATTGATGAGATGTGCCGCG	60.042	TGTGGGGGAGTTCGGAAAAG	59.89	TGAGATGTGCCGCGATCAAT	60.179
Cluster-29217.0
Cluster-107194.68255	GAAAGGTGTTCCAGCCGAGA	59.965	ACCATCAGCACTCTTCAGGC	60.036	GAAAGGTGTTCCAGCCGAGA	59.965	CCATCAGCACTCTTCAGGCA	60.036	GAAAGGTGTTCCAGCCGAGA	59.965	TCCCAGGAATCCACTCCAGT	59.881
Cluster-107194.61831
Cluster-5746.0
Cluster-107194.45543	TCTCTTGGGAGTTGTTGCGG	60.25	CTCGTTTTCTGTTGGGTGCG	60.041	TCTCTTGGGAGTTGTTGCGG	60.25	ACCCAAGAACGAAGCACCAA	60.107	TCTCTTGGGAGTTGTTGCGG	60.25	AACCCAAGAACGAAGCACCA	60.107
Cluster-33449.0
Cluster-107194.45548
Cluster-107194.7562	ACCCTTGCACACTTTCAGCT	60.107	TGGGGAGACGATTGTTGTGG	59.964	ACCCTTGCACACTTTCAGCT	60.107	GCTCTCGTCAAGATCGCTCA	59.9	ACCCTTGCACACTTTCAGCT	60.107	TTGGGCTCTCGTCAAGATCG	59.827
Cluster-107194.7562	CCACAACAATCGTCTCCCCA	59.964	TTGACCAAACAACACCAGCG	59.546	TGAGCGATCTTGACGAGAGC	59.9	TTGACCAAACAACACCAGCG	59.546	CGATCTTGACGAGAGCCCAA	59.827	TTGACCAAACAACACCAGCG	59.546
Cluster-107194.7560	AGTGTCAGATGCATCCGACA	59.102	TACACGTGCAACTGACTGGG	60.25	CTCCCGCCCTATAGCTCCT	59.922	TACACGTGCAACTGACTGGG	60.25	TCAGTGTCAGATGCATCCGAC	60.135	TACACGTGCAACTGACTGGG	60.25
Cluster-107194.7561	ACCCTTGCCTCTTTGAATTCT	57.467	ACTTCTTGGCCGCATCTACA	59.387	AACCCTTGCCTCTTTGAATTCT	58.15	ACTTCTTGGCCGCATCTACA	59.387	ACCCTTGCCTCTTTGAATTCT	57.467	AACTTCTTGGCCGCATCTACA	59.997
Cluster-107194.61839
Cluster-107194.61839
Cluster-79313.0	GCCATCGCTTGCTTGTATCAG	60.003	TGTTGGGCTGAAAACGCATG	59.968	GCCATCGCTTGCTTGTATCAG	60.003	GTGTTGGGCTGAAAACGCAT	59.968	GCCATCGCTTGCTTGTATCA	58.983	TGTTGGGCTGAAAACGCATG	59.968
Cluster-107194.41397	ATTCTTTGGGCTGCCTTGGT	60.179	TGGTAACACAAGAAAACATTATCATCA	57.928	TTTGGGCTGCCTTGGTTTTG	59.82	TGGTAACACAAGAAAACATTATCATCA	57.928	GGGCTGCCTTGGTTTTGTTT	59.82	TGGTAACACAAGAAAACATTATCATCA	57.928
Cluster-107194.50095
Cluster-107194.11968	CTCTCCTCCGCTTTCACTCG	60.179	CCTTGGCGCTGCAAAAACTA	59.686	CTCTCCTCCGCTTTCACTCG	60.179	GAACCTTGGCGCTGCAAAAA	60.53	CATCATCCTTGTCGGCGACA	60.46	CCTTGGCGCTGCAAAAACTA	59.686
Cluster-107194.46014
Cluster-8531.1	ACCTAAATGGCTTATGAAATGGGT	58.472	AGAAAAAGACAGCGGCGAGA	59.966	ACCTAAATGGCTTATGAAATGGGT	58.472	GACAGCGGCGAGAATTAGGA	59.898	ACCTAAATGGCTTATGAAATGGGT	58.472	AGACAGCGGCGAGAATTAGG	59.897
Cluster-38480.2	TGAGAGAGAGAGCGGCGATA	59.893	CCGATTCGAGAGAGAAGGGC	59.969	TGAGAGAGAGAGCGGCGATA	59.893	AGCTTGAGACCGGTTCCTTG	59.965	CATCTCCCTCCTCCGCTCTA	59.889	CCGATTCGAGAGAGAAGGGC	59.969
Cluster-63397.0
Cluster-43059.0	AGGTAGTTTAGGAGTTTCAAAGCT	57.811	TTGCAGGACTTCACCATGCA	60.179	AGGTAGTTTAGGAGTTTCAAAGCT	57.811	TTGCTTACCTTGCCACCGAA	60.179	AGGTAGTTTAGGAGTTTCAAAGCT	57.811	TTTGCTTACCTTGCCACCGA	60.179
Cluster-102130.0	TTCTAATGGCCGAAACCCCC	60.034	CTCCTACTCTCAGCGGTCCT	60.107	TTCTAATGGCCGAAACCCCC	60.034	CTCCTCCTACTCTCAGCGGT	60.107	TTCTAATGGCCGAAACCCCC	60.034	TCCTCCTACTCTCAGCGGTC	60.107
Cluster-102130.1	TGATGGTGATGGTGATGGTGA	59.085	GGTCACATGCCACCAACAAC	59.968	TGATGGTGATGGTGATGGTGA	59.085	TCTGATGGTCACATGCCACC	60.035	TGATGGTGATGGTGATGGTGA	59.085	TGATGGTCACATGCCACCAA	59.888
Cluster-59539.1	GCGAGGCAAAGCATCAAACA	60.039	AGGCGAAGGAGATTGTGGTG	60.036	GCGAGGCAAAGCATCAAACA	60.039	GGCGAAGGAGATTGTGGTGA	60.036	CTTCAGCGAGGCAAAGCATC	59.902	AGGCGAAGGAGATTGTGGTG	60.036
Cluster-59539.1
Cluster-72835.0	ACTCACTCCTTTCAGCAGGA	58.278	AGCTAGACAGGGAGTAGAGCC	60.134	ACTCACTCCTTTCAGCAGGA	58.278	GCTAGACAGGGAGTAGAGCC	58.676	ACTCACTCCTTTCAGCAGGA	58.278	TGCTGAGCTGTTACTGACACA	59.588
Cluster-68582.0	TCCACTCCTATCCCAGCCTC	60.105	TGGCGTAACTTCATGCGAGT	60.038	TCCACTCCTATCCCAGCCTC	60.105	TGTGGCGTAACTTCATGCGA	60.32	CCACTCCTATCCCAGCCTCA	60.399	TGGCGTAACTTCATGCGAGT	60.038
Cluster-107194.42663
Cluster-107194.42667
Cluster-107194.42667	TCTGAGTCCCCCAGTTAGCA	59.884	TTTGGCTTGCTTGCTTTGGA	59.171	CCACTCACTGACACCACCAT	59.602	TGTCTCTTTGGCTTGCTTGC	59.33	CTGAGTCCCCCAGTTAGCAC	59.749	TTTGGCTTGCTTGCTTTGGA	59.171
Cluster-107194.42665	TGTCGTCTTGATTGTTCAGGGA	59.633	AGATTTGGGAGACTTGCGCA	59.963	TGTCGTCTTGATTGTTCAGGG	58.234	AGATTTGGGAGACTTGCGCA	59.963	TGTCGTCTTGATTGTTCAGGGAT	59.992	AGATTTGGGAGACTTGCGCA	59.963
Cluster-107194.42669	GCTGGATTGCTAGCTTACATTCT	58.867	TTCTGCGTAGGCTGCATAGG	59.895	GCTGGATTGCTAGCTTACATTCT	58.867	GTAGGCTGCATAGGTTCGCT	59.895	GCTGGATTGCTAGCTTACATTCT	58.867	CTGCGTAGGCTGCATAGGTT	60.179
Cluster-107194.19574	CTCGTCCTCGGTATGATGGC	60.039	CCGAATGGAGTTGCCTCAGT	60.036	CTCGTCCTCGGTATGATGGC	60.039	ACCGAATGGAGTTGCCTCAG	60.036	CTCGTCCTCGGTATGATGGC	60.039	GCCGCAAGAATTTCCCTTGG	60.109
Cluster-79628.0	ACCTTTCCGGTTGGATTGCA	60.179	ACAAAACTACAGTTTGTGTCGGA	58.745	ACCTTTCCGGTTGGATTGCA	60.179	GACAAAACTACAGTTTGTGTCGGA	59.669	ACCTTTCCGGTTGGATTGCA	60.179	AACTACAGTTTGTGTCGGATCA	57.669
Cluster-107194.43535	ACATGAGACGTGCCTGACAC	60.32	TTGCCACAAGAATCAGTGCA	58.31	ACATGAGACGTGCCTGACAC	60.32	TGCCACAAGAATCAGTGCAT	58.086	ACATGAGACGTGCCTGACAC	60.32	GATTGCCACAAGAATCAGTGCA	59.77
Cluster-107194.43536	TGCAAGTACTCAGGCAAAGCT	60.203	GCATTTGCTTCCCTAGGTCTCT	60.093	TGCAAGTACTCAGGCAAAGC	58.762	GCATTTGCTTCCCTAGGTCTCT	60.093	TGCAAGTACTCAGGCAAAGCT	60.203	GCATTTGCTTCCCTAGGTCTC	58.707
Cluster-90204.0	CCCATGTCATCCGATGCTGA	59.893	CCGATCCTTCCCGTTGTCTT	59.751	GACCCATGTCATCCGATGCT	59.893	CCGATCCTTCCCGTTGTCTT	59.751	CCCATGTCATCCGATGCTGA	59.893	GATCCCGATCCTTCCCGTTG	60.25
Cluster-5112.0	TGAGCCATGACACACAAGCT	59.891	GCGTTACTAGAGAAGCGGACT	59.599	AGACAACGAGACTCGGGACT	60.251	GCGTTACTAGAGAAGCGGACT	59.599	GCCGAGGTTTAGTCCCACAT	59.748	GCGTTACTAGAGAAGCGGACT	59.599
Cluster-14858.0	CATGCTGCTGCTGCTACATG	59.971	TCATAGCAGCGACAACAGCA	60.037	CATGCTGCTGCTGCTACATG	59.971	TCATCTTGGTTGGGAGTGCC	59.962	CATGCTGCTGCTGCTACATG	59.971	CATCTTGGTTGGGAGTGCCT	59.961
Cluster-107194.23233
Cluster-107194.23235
Cluster-87835.1
Cluster-37618.0	AGAAATGAGTGCATCCGCCA	60.035	ACCCCTCCCCTCATCTTTCT	59.576	AGAAATGAGTGCATCCGCCA	60.035	GGATGGGTTGCTGAGAGGAA	59.379	AGAAATGAGTGCATCCGCCA	60.035	TCGTCTCTGATCCTTCCGGG	60.752
Cluster-107194.18625
Cluster-107194.44089	GAGCCTTGTACACGACACCA	59.967	CGAAAGGGGAAGGTTCGTGA	59.966	TCACGAGCCTTGTACACGAC	60.04	CGAAAGGGGAAGGTTCGTGA	59.966	GAGCCTTGTACACGACACCA	59.967	GGGAAGGTTCGTGAGTGGTT	59.892
Cluster-107194.44080
Cluster-30939.0	TTACCCTCCACTCGACCTCC	60.324	TGTTGGGATCCATTAGAGTTAGGT	58.963	TTGACCCAAGTCGACCTCAA	58.875	TCCTTCTTAGACAGTCTCGTTCT	58.346	TTTGACCCAAGTCGACCTCA	58.875	TCCTTCTTAGACAGTCTCGTTCT	58.346
Cluster-30939.0
Cluster-40825.0	TTGCCACGTCCTACCATCTG	59.751	TGCCCATGTTTTAAGCCTGTG	59.382	TTGCCACGTCCTACCATCTG	59.751	GCCCATGTTTTAAGCCTGTGT	59.382	TTGCCACGTCCTACCATCTG	59.751	GTGCCCATGTTTTAAGCCTGT	59.382
Cluster-58826.0	GGAGGAAGTTCCCACCTTCG	60.036	TCCTCATCGATGCATCACCG	59.967	GGAGGAAGTTCCCACCTTCG	60.036	GTCTGAGTTTGGGCTTGGGT	60.179	GGAGGAAGTTCCCACCTTCG	60.036	TGGGTCTGAGTTTGGGCTTG	60.179
Cluster-58826.0	CTAGACATGGCCGTGAGACC	59.897	CACGCACACAGCATCTCTTG	59.835	CTAGACATGGCCGTGAGACC	59.897	ACACGCACACAGCATCTCTT	60.25	TAGACATGGCCGTGAGACCA	60.614	CACGCACACAGCATCTCTTG	59.835
Cluster-107194.20766
Cluster-107194.40254	ATTGTTGCCTACCTTCCGCA	59.962	GCATGTGCAAGGAAAACCGT	59.968	GCCTACCTTCCGCAGAACAT	60.108	GCATGTGCAAGGAAAACCGT	59.968	CGCAGAACATTGTCACGTGG	60.111	GCATGTGCAAGGAAAACCGT	59.968
Cluster-59444.0	TCTCCCCCAGTTTGGTCTCT	59.806	GCCCAAGGACATGGCACTAT	60.107	TCTCCCCCAGTTTGGTCTCT	59.806	TGTGAGTGCCCAAGGACATG	60.251	TCTCCCCCAGTTTGGTCTCT	59.806	GTGTGAGTGCCCAAGGACAT	60.251
Cluster-30253.0	GGACCACCCAACACAGTTCA	60.107	TCGCTTGGACCAATCAGCAT	60.035	ACCGACTGCAGAAGCTCATC	60.108	TCGCTTGGACCAATCAGCAT	60.035	GTGAAGAGCTCGGGAAGGAC	60.109	TCGCTTGGACCAATCAGCAT	60.035
Cluster-11144.0
Cluster-16519.0	AGGTACACAGGACAAAAGTTGGT	60.054	TAGAGATCAGTGGACCGGCA	60.034	AGGTACACAGGACAAAAGTTGGT	60.054	TGCTCCCACAATGCTTGCTA	59.962	AGGTACACAGGACAAAAGTTGGT	60.054	GACCGGCAACACAAAACACA	59.829
Cluster-36976.0	TAAATGTGTGGGGCCCATCC	60.033	CAAGCACTGCTACCATGGCA	60.962	TAAATGTGTGGGGCCCATCC	60.033	AAGCACTGCTACCATGGCAC	60.962	TAAATGTGTGGGGCCCATCC	60.033	ACAAGCACTGCTACCATGGC	60.962
Cluster-36976.0	TCCACCCACAAACCCCAAAA	59.957	TTTTTAGGGGCCTGGGTGTG	60.179	TCCACCCACAAACCCCAAAA	59.957	CCACCCCTAGCTCCCAAAAC	60.323	TGTGAGGTCCACCCACAAAC	60.107	CCACCCCTAGCTCCCAAAAC	60.323
Cluster-41790.0	GATTGGCCTAGTCTGAGCCC	59.892	GGGGCCAAAATCTTGTTGGG	59.675	GATTGGCCTAGTCTGAGCCC	59.892	TCCACGAATCAACGATCGGA	59.187	CCTAGTCTGAGCCCGAGTGT	60.682	GGGGCCAAAATCTTGTTGGG	59.675
Cluster-105392.0	GCTGCACTTGTTCTTTCCACC	60.269	ATCTCCCTAGCAGAAGGCCA	60.031	TGCTGCACTTGTTCTTTCCAC	59.595	ATCTCCCTAGCAGAAGGCCA	60.031	CTGCTGCACTTGTTCTTTCCA	59.322	ATCTCCCTAGCAGAAGGCCA	60.031
Cluster-105392.0	AGCACCTGGTCCACCTAAGA	60.179	CCGGGGTTGCCTTCCAATAA	60.324	AAGCTGGGGGCATATTCCTG	59.813	CCGGGGTTGCCTTCCAATAA	60.324	GAGCACCTGGTCCACCTAAG	59.749	CCGGGGTTGCCTTCCAATAA	60.324
Cluster-107194.21499	GACGGCTAGGGTCCCATTTC	60.179	GGGCACTACTCACAGAGACC	59.467	GGCTAGGGTCCCATTTCCTG	59.816	GGGCACTACTCACAGAGACC	59.467	GACGGCTAGGGTCCCATTTC	60.179	CCAGGAAAATGAACACCGCA	59.042
Cluster-64194.0	GCAAGGGAGCCCATAATACGA	59.928	TGGTTGCAGTCTATAGGCCT	58.12	AGCAAGGGAGCCCATAATACG	59.928	TGGTTGCAGTCTATAGGCCT	58.12	GCAAGGGAGCCCATAATACGA	59.928	TGGTTGCAGTCTATAGGCCTT	58.803
Cluster-64194.0	AGGCCTATAGACTGCAACCA	58.12	AGTGCTGGAAAAGAGATACATGGA	59.774	AGGCCTATAGACTGCAACCA	58.12	GTGCTGGAAAAGAGATACATGGA	58.483	AGGCCTATAGACTGCAACCA	58.12	AGTGCTGGAAAAGAGATACATGG	58.479
Cluster-64194.1	GCGAAATGGATGTAACCTTTGCT	60.119	GATTTGCATCGCTAGCAGCC	60.041	GCGAAATGGATGTAACCTTTGCT	60.119	GGATTTGCATCGCTAGCAGC	60.041	GCGAAATGGATGTAACCTTTGC	58.821	GATTTGCATCGCTAGCAGCC	60.041
Cluster-107194.24519	AGAGAGACCTGGGATGCCTT	59.956	GATACATTTTGCGTGCTTTAGC	57.001	CCCAGCACCGGCATAAACTA	60.107	GATACATTTTGCGTGCTTTAGC	57.001	AGAGACCTGGGATGCCTTCA	60.253	GATACATTTTGCGTGCTTTAGC	57.001
Cluster-107194.24518	TGAGCCTAGACCCACTAACCA	59.922	GGAGAAGGTGAAGACGGTGG	60.037	TGAGCCTAGACCCACTAACCA	59.922	GAAGGTGAAGACGGTGGTGT	59.894	TGAGCCTAGACCCACTAACCA	59.922	AGAAGGTGAAGACGGTGGTG	59.607
Cluster-107194.24514
Cluster-107194.24514	CAAGGCCTCGGTGAATCCTT	60.035	ATTGTTGGTGCCACGATCCT	59.962	CAAGGCCTCGGTGAATCCTT	60.035	CAGAGCATTGTTGGTGCCAC	60.039	CAAGGCCTCGGTGAATCCTT	60.035	AGCAGTCACACAAGTTGGCT	60.107
Cluster-107194.24517
Cluster-67050.0
Cluster-67050.1	AGCTCCCTTTCTCACCCTCT	59.882	ACCATGCTAGTGAACCAGCC	60.035	CCACAAACCTTCTAGGGCGT	59.964	CCATTGACATGGCCCTGAGA	59.743	ACCACAAACCTTCTAGGGCG	59.964	CCATTGACATGGCCCTGAGA	59.743
Cluster-67050.2	CTTGTTTTCTACCTGTGGTTTTCT	57.549	TGTTTGAATCCAAAAAGAACAGGGA	59.576	CTTGTTTTCTACCTGTGGTTTTCT	57.549	TGTTTGAATCCAAAAAGAACAGGG	58.331	CTTGTTTTCTACCTGTGGTTTTCT	57.549	ACATGCAAAACTCTAGCCAATAACT	59.288
Cluster-67050.3	GACGTGGAAGGAGGGAACTG	60.037	GCAATAACCGTGCACCATGT	59.474	AACGTTCGTTCGTGGAAGGA	59.897	GCAATAACCGTGCACCATGT	59.474	CGCATGGCTACCAACGTCTA	60.179	GCAATAACCGTGCACCATGT	59.474
Cluster-67050.3
Cluster-82451.0	GCGCATCATAGAAGGAATGGC	59.801	GCTCTCCTGTGTTCTCACCC	60.037	GCGCATCATAGAAGGAATGGC	59.801	TGCTCTCCTGTGTTCTCACC	59.318	TGCGCATCATAGAAGGAATGG	58.503	GCTCTCCTGTGTTCTCACCC	60.037
Cluster-107194.28346	CAGAAGATCTGCAGGCATGT	57.96	TGGTAGCATCCTCCATCCCA	60.03	CAGAAGATCTGCAGGCATGTT	58.633	TGGTAGCATCCTCCATCCCA	60.03	CAGAAGATCTGCAGGCATGT	57.96	CCTCCATCCCATCCCAATCC	59.593
Cluster-107194.28348	TCAGATTGGTAGGGCACTGA	58.049	TGCTTTTCAGTATGGATTCACTG	57.115	TCAGATTGGTAGGGCACTGAT	58.519	TGCTTTTCAGTATGGATTCACTG	57.115	ATCAGATTGGTAGGGCACTGA	58.519	TGCTTTTCAGTATGGATTCACTG	57.115
Cluster-107194.28349
Cluster-90258.1	TGTTTGGGTCGTCAGAGAAA	57.008	TTGGACAGTTTGGAAGTATATGGA	57.619	TGTTTGGGTCGTCAGAGAAA	57.008	TGGACAGTTTGGAAGTATATGGAT	57.425	TGTTTGGGTCGTCAGAGAAA	57.008	ACATTGGACAGTTTGGAAGTATATGG	59.397
Cluster-107194.34158	AGGTCGATGGCTTTGGCTTC	60.678	AGGGGTTTACGATTCCACAAGA	59.359	GAGGTCGATGGCTTTGGCTT	60.678	AGGGGTTTACGATTCCACAAGA	59.359	ATGAGGTCGATGGCTTTGGC	60.749	AGGGGTTTACGATTCCACAAGA	59.359
Cluster-107194.53575	TTGGCTGGGAGGAGAAGAGG	60.912	AGTGATGAGGTGACAGTGTCA	58.68	GGCTGGGAGGAGAAGAGGTT	60.912	AGTGATGAGGTGACAGTGTCA	58.68	TTTGGCTGGGAGGAGAAGAG	59.013	AGTGATGAGGTGACAGTGTCA	58.68
Cluster-107194.34150
Cluster-56239.0
Cluster-107194.61788
Cluster-107194.37559
Cluster-107194.37559	TCTATTTCGCCTTGGCTGGG	60.107	CGGTGGACCCCTACTTCAAC	60.037	TCTATTTCGCCTTGGCTGGG	60.107	CATGGTCACCTGGATCGAGG	59.894	TCTATTTCGCCTTGGCTGGG	60.107	CCATGGTCACCTGGATCGAG	59.894
Cluster-107194.37552	GAACGAGAGAGACGCGAGAG	59.974	CTCGTCCTCCCTTCCTCTCT	59.742	GAACGAGAGAGACGCGAGAG	59.974	TTCCTCGTCCTCCCTTCCTC	60.324	GAACGAGAGAGACGCGAGAG	59.974	CTTCCTCGTCCTCCCTTCCT	60.325
Cluster-107194.37554	TGTCCCATTCTCAACCTGGC	59.962	TTGCAATTCGACTCCCCCAA	59.889	TGTCCCATTCTCAACCTGGC	59.962	TTTGCAATTCGACTCCCCCA	59.889	TTGGCGGTGAAGTTGAAGGT	60.107	TTGCAATTCGACTCCCCCAA	59.889
Cluster-96063.0	CCACGTATGGGCCCTCATAC	59.965	GTGTGCATGTGAGAGGGTGA	59.965	CCTCTTACATGCACCCACGT	60.036	GTGTGCATGTGAGAGGGTGA	59.965	GCCCTCATACACGCACAAAC	59.832	GTGTGCATGTGAGAGGGTGA	59.965
Cluster-101481.1
Cluster-101481.3	TGAGTTCTCACTTCTCAGTAATTTCA	58.274	ACCGAACTCAACGAAGGCAT	59.965	AGTTCTCACTTCTCAGTAATTTCAGT	58.269	ACCGAACTCAACGAAGGCAT	59.965	TGAGTTCTCACTTCTCAGTAATTTCAG	59.13	ACCGAACTCAACGAAGGCAT	59.965
Cluster-101481.3	GGTTGAGGGTGTTGGTCAGA	59.528	ACCGAACTCAACGAAGGCAT	59.965	AGGTTGAGGGTGTTGGTCAG	59.526	ACCGAACTCAACGAAGGCAT	59.965	GGTTGAGGGTGTTGGTCAGA	59.528	AACCGAACTCAACGAAGGCA	60.179
Cluster-48983.0	TCCCTCGAAAAAGCAGGCAT	59.962	CTATGCTGCACCAACAAGGC	59.828	TCCCTCGAAAAAGCAGGCAT	59.962	AAACTCCCCCACTCCTCTGA	59.806	AGAGGAGAAGTAGGAGGGCG	60.106	CTATGCTGCACCAACAAGGC	59.828
Cluster-48983.1
Cluster-103699.0
Cluster-80669.0
Cluster-107194.36602	TCTGTTCATTGCCACCACAGA	59.857	AGGGTTGTGTGTCGATGCTT	59.891	TCTGTTCATTGCCACCACAGA	59.857	AGTGGGGGTGGCTTCTTCTA	60.179	TCTGTTCATTGCCACCACAGA	59.857	ACAGCCCATCAAACAAGGGT	59.812
Cluster-107194.36603
Cluster-18062.0	CGAGCCTTGCGTCTTCACTA	60.109	CCTACCCCATGAATCGCTCC	59.965	CGAGCCTTGCGTCTTCACTA	60.109	CCTACCCCATGAATCGCTCC	59.965	CGAGCCTTGCGTCTTCACTA	60.109	GCCTTCAAGTGCCAAGAAGC	60.039
Cluster-18062.0
Cluster-107194.32831	CCAGCACGCTAAATCCTGGA	60.108	GAACATGGAAGTGCAGCAGC	60.109	CCAGCACGCTAAATCCTGGA	60.108	CCCAGCTCGAGTTCTAGCTC	59.616	ACCAGCACGCTAAATCCTGG	60.393	GAACATGGAAGTGCAGCAGC	60.109
Cluster-107194.32835	CCAGCACGCTAAATCCAGGA	60.108	GATTCTGTTGAAGCGGCACC	59.831	CCAGCACGCTAAATCCAGGA	60.108	GGATTCTGTTGAAGCGGCAC	59.831	CCAGCACGCTAAATCCAGGA	60.108	CCAGCGCTTCAACATCAAGG	59.83
Cluster-43359.0	CTCACCACACCTCCACTCAC	59.966	AGGGAGAAGGGGAAAGGTGA	59.804	CTCACCACACCTCCACTCAC	59.966	TGAGGGAGAAGGGGAAAGGT	59.804	CCATCTCACCACACCTCCAC	60.036	AGGGAGAAGGGGAAAGGTGA	59.804
Cluster-107194.57023	GTGAAGAAGACCCTGCAGCT	59.964	GCTCTTCCTTGGTCTCGGAA	59.391	AAAGTCGGCTCACCTCGATC	59.826	GCTCTTCCTTGGTCTCGGAA	59.391	CCTTTCGCTGTACGTCAACC	59.212	GGCTTGTTGCGGGAATTTGT	59.967
Cluster-107194.57023	AAACAGCGAACCCCTACGAG	60.038	CTGCCGTTTCTTTTCCTCGC	60.11	AGAAACAGCGAACCCCTACG	60.038	CTGCCGTTTCTTTTCCTCGC	60.11	GAAACAGCGAACCCCTACGA	60.038	CTGCCGTTTCTTTTCCTCGC	60.11
Cluster-107194.57023	TCGCCAGAAACGGAAATTTTT	57.281	TGATAAACACAACAACACAACACA	57.986	ATCGCCAGAAACGGAAATTTT	57.066	TGATAAACACAACAACACAACACA	57.986	TCGCCAGAAACGGAAATTTTT	57.281	TTGATAAACACAACAACACAACACA	58.553
Cluster-107194.62104	ACGAGGTGAAGGCGACAAAT	59.965	ACTCGTACTTTAGCCCTCCA	57.773	CTACGAGGTGAAGGCGACAA	59.757	ACTCGTACTTTAGCCCTCCA	57.773	ACGAGGTGAAGGCGACAAAT	59.965	GAACTCGTACTTTAGCCCTCCA	59.505
Cluster-107194.30722
Cluster-107194.30722	TCGGTTTTCTGATTTTATGGGTGT	58.926	CTCCAAGGGAAGCCTCCAAG	60.035	TCGGTTTTCTGATTTTATGGGTGT	58.926	CGAAATGTTTGAGACGGCCC	59.832	TCGGTTTTCTGATTTTATGGGTGT	58.926	TTGAAGCCTCCAAGGGAAGC	60.251
Cluster-107194.30722
Cluster-107194.30727	GACGAGACCTTACCTTAGGCA	58.902	TGATGTGATCTGTGATCTTGACT	57.328	ACGAGACCTTACCTTAGGCA	57.773	TGATGTGATCTGTGATCTTGACT	57.328	AGACGAGACCTTACCTTAGGCA	60.291	TGATGTGATCTGTGATCTTGACT	57.328
Cluster-52707.0
Cluster-107194.68542	TGCAATCTTCTCATGTGGTCA	57.578	ACAGAAAAGGAACCATTGTCCT	57.815	TCATGCACATGGATGAGCTAA	57.436	ACAGAAAAGGAACCATTGTCCT	57.815	TGCAATCTTCTCATGTGGTCA	57.578	AGGAACCATTGTCCTTCAAAACT	58.453
Cluster-107194.25746	GCACCCCAAAAGTAGACATGC	59.798	AGAGGTCGTTGCGGTGATTT	59.965	GCACCCCAAAAGTAGACATGC	59.798	AAGAGGTCGTTGCGGTGATT	59.965	GCACCCCAAAAGTAGACATGC	59.798	TGCGAGCTGGTTTCTTAGGG	60.036
Cluster-107194.7888	TCCTTCTTCATCACCGGCAC	60.036	CCTCGACCCTAAGGCTCTCT	60.106	GTCCTTCTTCATCACCGGCA	60.036	CCTCGACCCTAAGGCTCTCT	60.106	TCCTTCTTCATCACCGGCAC	60.036	GCCATCATATCCTCCTCCGC	60.108
Cluster-107194.7888	GCGGAGGAGGATATGATGGC	60.108	GTTCATCCGCCCTCTTCCAA	60.035	CGGAGGAGGATATGATGGCG	59.826	GTTCATCCGCCCTCTTCCAA	60.035	CGGCGGAGGAGGATATGATG	59.826	GTTCATCCGCCCTCTTCCAA	60.035
Cluster-107194.7883
Cluster-107194.7885	AGAGAGCAAGTCTTTCAAAGGC	58.855	CCACAAGCAAATCACCAAATTTG	57.902	GAGAGCAAGTCTTTCAAAGGC	57.449	CCACAAGCAAATCACCAAATTTG	57.902	AGAGAGCAAGTCTTTCAAAGGCTA	59.959	CCACAAGCAAATCACCAAATTTG	57.902
Cluster-38178.1	TTTTCTTCGGTCGTTCCCAC	58.415	CTGAGATCAGCGAGGACGAC	59.971	TTTTCTTCGGTCGTTCCCAC	58.415	GCTGTTGAAGACGCGAACTG	60.111	TTTTCTTCGGTCGTTCCCAC	58.415	GGAGCACCGGAGTCTAAAGG	59.824
Cluster-107194.15538	GCGGAGGGACACCATCAAAA	60.608	GTGGAGGACGATTATCGGTACC	60.03	GCGGAGGGACACCATCAAAA	60.608	GGACGATTATCGGTACCAACGA	59.967	GCGGAGGGACACCATCAAAA	60.608	AGGACGATTATCGGTACCAACG	59.966
Cluster-35030.0	GGGTGTTTTGGGCATGCAAT	59.963	AATAAATTTCACGCGCGTCG	58.207	GGGTGTTTTGGGCATGCAAT	59.963	AAATAAATTTCACGCGCGTCG	58.837	GGGTGTTTTGGGCATGCAAT	59.963	AAAATAAATTTCACGCGCGTCG	59.414
Cluster-107194.57153	CGACTTCGAATCTTGCAGAAGA	58.754	TGGTCTCACTCCTCTCTCTCA	59.011	CGACTTCGAATCTTGCAGAAGA	58.754	GGTCTCACTCCTCTCTCTCAGT	60.026	CGACTTCGAATCTTGCAGAAGA	58.754	TGGTCTCACTCCTCTCTCTCAG	60.026
Cluster-63422.0	ATGATACTTGCTTGGCGGGG	60.466	ACCAGATCATATTTGTGGGTCACA	60.019	TTGCTTGGCGGGGGTAAAAA	60.759	ACCAGATCATATTTGTGGGTCACA	60.019	ATGATACTTGCTTGGCGGGG	60.466	CCAGATCATATTTGTGGGTCACA	58.474
Cluster-86040.0	GCTTCGACTCCTGTACCTCG	59.901	CAATGTGTCCATGGGCTCCT	60.034	GCTTCGACTCCTGTACCTCG	59.901	TGTCCATGGGCTCCTCTCTT	60.253	GCTTCGACTCCTGTACCTCG	59.901	AATGTGTCCATGGGCTCCTC	59.743
Cluster-107194.67935
Cluster-108861.0	AGCTGAATGGAGAGGAAGGT	58.036	TGTGGGCTGGATAGAACTGTG	59.721	AGCTGAATGGAGAGGAAGGT	58.036	GTGGGCTGGATAGAACTGTGT	59.721	GCTGAATGGAGAGGAAGGTTCA	60.027	TGTGGGCTGGATAGAACTGTG	59.721
Cluster-14920.0
Cluster-107194.18546	GTTGGGCTTGCCGTTCATTC	60.389	TGAGGATAAATAGCAACATAGATCTGT	58.126	TTGGGCTTGCCGTTCATTCT	60.539	TGAGGATAAATAGCAACATAGATCTGT	58.126	GTTGGGCTTGCCGTTCATTC	60.389	AGTGAGGATAAATAGCAACATAGATCT	57.901
Cluster-107194.18541	CTACCACCATTACGGGCTCC	59.894	GAGGAGGTGGCAAAAAGGGA	59.888	CTACCACCATTACGGGCTCC	59.894	TGAGGAGGTGGCAAAAAGGG	60.179	CTACCACCATTACGGGCTCC	59.894	CCCTGAGGAGGTGGCAAAAA	60.179
Cluster-107194.18542
Cluster-85614.1
Cluster-85614.1	AACATGTTGCATGTGCGCTT	59.968	ACACAGGCCAAACAAGTTGT	58.444	TGCGCTTGCGCAATTTAAGA	59.76	ACACAGGCCAAACAAGTTGT	58.444	AACATGTTGCATGTGCGCTT	59.968	ACACAGGCCAAACAAGTTGTT	59.101
Cluster-12720.0	TGGCTGCAATGTGGACAGAT	59.961	CATATGTGCTTCCCCAGGCA	60.107	TGGCTGCAATGTGGACAGAT	59.961	CAACCAAGGTCAGGTTCGGT	60.179	TGGCTGCAATGTGGACAGAT	59.961	ACCAACCAAGGTCAGGTTCG	60.179
Cluster-107194.54748
Cluster-107194.54748	TGACAGCAAATTAAGAGAACACTCT	58.709	ATACAATGTTTGGCGGTGCG	59.83	TGACAGCAAATTAAGAGAACACTCT	58.709	GTGCGTTGGCTAGGTCAGTA	59.754	AGAACACTCTTATCCATACCAACAGA	59.559	ATACAATGTTTGGCGGTGCG	59.83
Cluster-88844.0	TGATGCTGGTGAAGGCTGTT	59.889	AGAACAAACAACAGCCGGGA	60.107	ATGCTGGTGAAGGCTGTTGT	60.179	AGAACAAACAACAGCCGGGA	60.107	TGATGCTGGTGAAGGCTGTT	59.889	ATTTGTCCACGTCACCACCA	59.818
Cluster-107194.10714	ACTCGAGAAACCCTAGGGCT	59.959	CGTCGTTAGGAGGCGGTATC	60.041	ACCCGACCTAACCCAGCTAT	60.031	GAAAGAGAGGGCTGAGCGAG	60.179	ACTCGAGAAACCCTAGGGCT	59.959	GAAAGAGAGGGCTGAGCGAG	60.179
Cluster-107194.10714	ACTCGAGAAACCCTAGGGCT	59.959	CTGGCTGCTGCTAGTCGTAG	60.249	ACTCGAGAAACCCTAGGGCT	59.959	GGATCTGGCTGCTGCTAGTC	60.25	CTCGCTCAGCCCTCTCTTTC	60.179	CTGGCTGCTGCTAGTCGTAG	60.249
Cluster-107194.10718
Cluster-107194.65644	CCGAAGGCTAAGATGGGTCG	60.249	GCTTCTCCAAACGTTGCCAA	59.616	CCGAAGGCTAAGATGGGTCG	60.249	ATGCTTCTCCAAACGTTGCC	59.402	GAAGGCTAAGATGGGTCGCC	60.533	GCTTCTCCAAACGTTGCCAA	59.616
Cluster-71244.2	TCAGCCCTCGGGAAATTTCC	60.034	AAAGCATCCCTCAGGCTGTC	60.035	TATCATGTCAGCCCTCGGGA	60.106	AAAGCATCCCTCAGGCTGTC	60.035	TCAGCCCTCGGGAAATTTCC	60.034	ATCCCTCAGGCTGTCATTGC	60.107
Cluster-22678.1	TGTCGGCATTGGTCAATATCTGA	60.118	AACCGGAGTGTCAGCATCTG	60.037	TGTCGGCATTGGTCAATATCTGA	60.118	CAACCGGAGTGTCAGCATCT	60.037	TGTCGGCATTGGTCAATATCTGA	60.118	CCAACGGAGCCATGGATTCT	60.107
Cluster-22678.0
Cluster-107194.5627	CCAGCTTTTTGTGGGAGTGC	59.967	ACAGCCAAAGAGAGTCAGTGG	59.929	GACCATGGCCCTCTCTTCAC	60.107	ACAGCCAAAGAGAGTCAGTGG	59.929	ATTGCCACCAGTGCCATTCT	60.252	ACAGCCAAAGAGAGTCAGTGG	59.929
Cluster-107194.51765	CCTCCCTCCCTTCCTCTCAA	59.957	CTGTGTCCTCGTGTCCACAG	60.319	CCTCCCTCCCTTCCTCTCAA	59.957	GTGTCCTCGTGTCCACAGAT	59.396	CCTCCCTCCCTTCCTCTCAA	59.957	TGTGTCCTCGTGTCCACAGA	60.754
Cluster-107194.51765	ATACGATCGCGATCCGGAAC	60.11	GGCTGGCGAGATCTTGACAT	60.179	ATACGATCGCGATCCGGAAC	60.11	ATGGCTGGCGAGATCTTGAC	60.179	CAATACGATCGCGATCCGGA	60.11	GGCTGGCGAGATCTTGACAT	60.179
Cluster-107194.51765
Cluster-99484.0
Cluster-86628.1	AACGGAGGAATCCAACTCGG	59.751	TATCGAGGTGTGCTGGAGGA	60.034	AACGGAGGAATCCAACTCGG	59.751	GAGGCCAGATCACAGGCTTT	60.035	AACGGAGGAATCCAACTCGG	59.751	AGGCCAGATCACAGGCTTTG	60.323
Cluster-86628.1	CCGCCTCTCCTCGTCAAATT	60.108	GCACCCCTGAGCTCATTCAT	60.107	ATGCCCTCTTTCAGAGCGAG	59.822	GCACCCCTGAGCTCATTCAT	60.107	TTCACTCTCTATGCAGCCGC	60.179	GCACCCCTGAGCTCATTCAT	60.107
Cluster-107194.67051	TACCAGCTGTGATGATCCGC	59.895	CGTCCGATTCTGTGACCTGG	60.459	TACCAGCTGTGATGATCCGC	59.895	TCGTCCGATTCTGTGACCTG	59.474	TACCAGCTGTGATGATCCGC	59.895	GTCGTCCGATTCTGTGACCT	59.473
Cluster-36442.0	CCATTTGTTGCTGCTGCTGT	59.967	GACTCAACTGTACCCCCAGC	60.036	ACCATTTGTTGCTGCTGCTG	59.967	GACTCAACTGTACCCCCAGC	60.036	GTTGCTGCTGCTGTTGACTC	60.041	GACTCAACTGTACCCCCAGC	60.036
Cluster-107194.49601
Cluster-107194.49601	ACCCCTATGAAGACTCCTCCA	59.348	TGTCGAAACAAGTCATTAACAGCT	59.186	CCTGGAAAAGGCGAGCATAA	58.25	TGTCGAAACAAGTCATTAACAGCT	59.186	ACCCCTATGAAGACTCCTCCA	59.348	TGTCGAAACAAGTCATTAACAGC	57.909
Cluster-59429.0
Cluster-29842.0	CCTTCCCACAATCCACTCCC	60.034	TCAATTTTGTCTCCCGGGGC	60.611	ACATGAGTTTAGCCAGGGCC	60.034	TCAATTTTGTCTCCCGGGGC	60.611	CCTTCCCACAATCCACTCCC	60.034	CAATTTTGTCTCCCGGGGCT	60.612
Cluster-107194.57465
Cluster-92553.0
Cluster-10181.0
Cluster-84261.0	CGCTCGATCTTCGACACAGA	59.903	ATGGGGTGGTGTTTGGTGTT	60.032	CACATGCCGGATACACCACT	60.108	ATGGGGTGGTGTTTGGTGTT	60.032	TCACATGCCGGATACACCAC	60.108	ATGGGGTGGTGTTTGGTGTT	60.032
Cluster-78616.0	TCAAGGCTTGCTTTTGGTGC	59.895	TGCAGATGAGCTCCCCAAAG	60.035	TCAAGGCTTGCTTTTGGTGC	59.895	CTGCAGATGAGCTCCCCAAA	60.035	CCATCAGATCAGTCCCTGCC	59.892	TGCAGATGAGCTCCCCAAAG	60.035
Cluster-78616.1	TGCTCGTATCGACCCTTTCT	58.529	ATGCCCACAATCCCTCCTTG	60.033	TCTTGCTCGTATCGACCCTT	58.529	ATGCCCACAATCCCTCCTTG	60.033	TTCTTGCTCGTATCGACCCT	58.529	ATGCCCACAATCCCTCCTTG	60.033
Cluster-85660.2	ATCTCAGTCTCAGCCACTGC	59.464	CTTCCCCACTCCCCATTTCC	60.033	ATCTCAGTCTCAGCCACTGC	59.464	CTTCAACTTCCCCACTCCCC	59.962	ATCTCAGTCTCAGCCACTGC	59.464	CCTTCAACTTCCCCACTCCC	59.962
Cluster-85660.2
Cluster-109331.0	ACTTCTCTCCCTTCCAGCCA	60.179	TGTGTGGAAACTCTCTGTTCAGT	59.802	AGTGGGCGCCTACAAAGTTT	60.179	TGTGTGGAAACTCTCTGTTCAGT	59.802	AACATCAATAGTGGGCGCCT	59.744	TGTGTGGAAACTCTCTGTTCAGT	59.802
Cluster-107194.42587	CCATGCTCTGCAAATCCAGC	59.898	AACACCACACTCAAGCCCAA	60.034	CCATGCTCTGCAAATCCAGC	59.898	AAACACCACACTCAAGCCCA	60.034	GCTCCTCCTTGAGAAGAGCC	59.822	AACACCACACTCAAGCCCAA	60.034
Cluster-107194.42587	CCCTCCTTCCAGCAAACTGT	59.889	CGAAAAGGAACACAGGGGGA	59.89	CCCTCCTTCCAGCAAACTGT	59.889	ACACAGGGGGAAGGTGGTAT	60.179	CCCTCCTTCCAGCAAACTGT	59.889	AACACAGGGGGAAGGTGGTA	60.402
Cluster-107194.42583
Cluster-29234.0	CCAAGAAAGGAGAAGGCCCC	60.324	TCGCGGAGGTTTGTTGTGAT	60.25	CCAAGAAAGGAGAAGGCCCC	60.324	TTCATGGTGCATCTGGAGGC	60.395	CCTGCATGGGGAGTAATGGT	59.447	AGCCACCACATTTCCTTGCT	60.179
Cluster-13243.0	CTCGGGGGAGATAGAGAGGG	59.961	GCATCCCCTATCACTCTAACCC	59.697	GAAGGTCTCGATGGCCAGAG	59.896	GCATCCCCTATCACTCTAACCC	59.697	TAAGGGCTCGGGGGAGATAG	59.885	GCATCCCCTATCACTCTAACCC	59.697
Cluster-61883.0
Cluster-76748.0
Cluster-107194.26635
Cluster-9080.0
Cluster-66768.0	TCATCATTTCCCCCTGCCAG	59.74	TGGTTGCTTCGTCTGTGTCA	59.823	TTCATCATTTCCCCCTGCCA	59.291	TGGTTGCTTCGTCTGTGTCA	59.823	CGCCCTTTCATCATTTCCCC	59.253	TGGTTGCTTCGTCTGTGTCA	59.823
Cluster-107194.11155	CGTTTGTTCTTGGGTGAGGG	59.048	GAAAGGACTGCAGGTCGTCA	59.966	CGTTTGTTCTTGGGTGAGGG	59.048	GGACTGCAGGTCGTCATCAA	60.037	CGTTTGTTCTTGGGTGAGGG	59.048	CTCCTGGGCCACTCAACATT	59.961
Cluster-107194.11155	TGACGACCTGCAGTCCTTTC	59.966	CAGCCCTTCGTCCATTAGCT	59.821	TTGATGACGACCTGCAGTCC	60.037	CAGCCCTTCGTCCATTAGCT	59.821	AATGTTGAGTGGCCCAGGAG	59.961	CAGCCCTTCGTCCATTAGCT	59.821
Cluster-8316.0
Cluster-107194.23376	TTGCACAATGAGCACCTTGC	59.968	GCTGTCCCTGTGATTTTCGC	59.831	TTGCACAATGAGCACCTTGC	59.968	CATCCTACGCTGTCCCTGTG	60.179	ACAATGAGCACCTTGCCAGT	60.179	GCTGTCCCTGTGATTTTCGC	59.831
Cluster-107194.23377	CATGCCCTTGGTCATGGAGT	60.034	CTCACTCTCCCCTCCCTCAA	59.958	CTGTGGTGGTGGCAAGAGAT	59.963	CTCACTCTCCCCTCCCTCAA	59.958	CGGAGGAGTCAGAAAGGTCG	59.829	CTCACTCTCCCCTCCCTCAA	59.958
Cluster-107194.23371	AAGGCCAAGTTCCAACCCAA	60.032	CACAAAACGTGGCTTCCCAG	59.969	AAAGGCCAAGTTCCAACCCA	60.032	CACAAAACGTGGCTTCCCAG	59.969	ACTGACAGCAAAGGCCAAGT	60.107	CACAAAACGTGGCTTCCCAG	59.969
Cluster-107194.23372	GGACTTGCCGGATAAGGTCC	60.179	AGGCTCGTTCTGCAAGTTGT	60.179	CGATCCGGCGGTTTTAGTGA	60.459	AGGCTCGTTCTGCAAGTTGT	60.179	GGACTTGCCGGATAAGGTCC	60.179	GGCTCGTTCTGCAAGTTGTT	59.337
Cluster-107194.23373	TTGCTGTTACCACCGGTGAA	59.819	GGTTCAGATGAGGCCGGATC	60.25	TTGCTGTTACCACCGGTGAA	59.819	CAGATGAGGCCGGATCTTGG	60.25	TAGCGTAGTTGCTCCACCAC	59.754	GGTTCAGATGAGGCCGGATC	60.25
Cluster-55815.0	AGATGTGAGCAACTGAAAATGTCA	59.177	AGACCACTTACAAGGCTGGC	59.963	AGATGTGAGCAACTGAAAATGTCA	59.177	ACCACTTACAAGGCTGGCAA	59.815	AGATGTGAGCAACTGAAAATGTCA	59.177	GACCACTTACAAGGCTGGCA	60.251
Cluster-71423.0	ACCCCTATAAACCTCAAAGACCT	58.554	TGACACAACCCTATGGCTATTGT	59.734	CCCCTATAAACCTCAAAGACCTCA	59.526	TGACACAACCCTATGGCTATTGT	59.734	ACCCCTATAAACCTCAAAGACCTC	59.526	TGACACAACCCTATGGCTATTGT	59.734
Cluster-62435.0	TTCTAACCCAAGGCTGCTGG	59.962	CAACCCGAACCTAATCACCCA	59.996	CACGAGGTCCATGACTCGAG	59.9	CAACCCGAACCTAATCACCCA	59.996	TTCTAACCCAAGGCTGCTGG	59.962	CGAACCTAATCACCCATGCCT	60.134
Cluster-107194.31061
Cluster-14394.0	TGAGGACGATGGGTTGGTTG	59.964	CAAAACTGGAGCACCACAGC	59.969	GAGGACGATGGGTTGGTTGT	59.964	CAAAACTGGAGCACCACAGC	59.969	GTGAGGACGATGGGTTGGTT	59.964	CAAAACTGGAGCACCACAGC	59.969
Cluster-80084.0	TGCGCACAACAGTAGGAGAG	60.038	TAGTGGCATTGGCATCCCTT	59.369	TGCGCACAACAGTAGGAGAG	60.038	TGGCATTGGCATCCCTTGAG	60.685	TGCGCACAACAGTAGGAGAG	60.038	GGCATTGGCATCCCTTGAGT	60.685
Cluster-107194.53993	TCCATCCTCTCTGTCCAAAATCT	58.893	TAGCCAATGACTCCGTCACC	59.465	TCCATCCTCTCTGTCCAAAATCT	58.893	CCAATGACTCCGTCACCTCA	59.392	TCCATCCTCTCTGTCCAAAATCT	58.893	GCCAATGACTCCGTCACCTC	60.741
Cluster-106104.0
Cluster-107194.53999	AGAGCAAACAAAAGCCTTAATGT	57.464	TGCTGCTTTCGAAACATGCA	59.333	AAGAGCAAACAAAAGCCTTAATGT	58.083	TGCTGCTTTCGAAACATGCA	59.333	AGAGCAAACAAAAGCCTTAATGT	57.464	TGCTGCTTTCGAAACATGCAA	59.933
Cluster-97761.0
Cluster-107194.55162	TGGTGAGGAGGAAGATGGGT	59.881	ACGACCGAAGAACATTGGCT	59.965	AAGGGACTGGTGAGGAGGAA	59.806	ACGACCGAAGAACATTGGCT	59.965	GGGACTGGTGAGGAGGAAGA	60.252	ACGACCGAAGAACATTGGCT	59.965
Cluster-26335.0	TGAAGCACAGACACGGGTAA	59.246	GGGCTTTGGGCTTGCAAAAA	60.465	TGAAGCACAGACACGGGTAA	59.246	GATCTTGGGCTTTGGGCTTG	59.466	TGAAGCACAGACACGGGTAA	59.246	GGATCTTGGGCTTTGGGCTT	60.616
Cluster-74401.0	TGCTACCACGCCATGTCAAT	60.036	TGGGCTTCACCATGTTGATCT	59.645	ATTGCTACCACGCCATGTCA	60.036	TGGGCTTCACCATGTTGATCT	59.645	ACGAATGGCTGCAGCAATTG	60.109	TGGGCTTCACCATGTTGATCT	59.645
Cluster-107194.66516	ACTGGAGAAGCGGAGAGGAT	60.033	TGCGTCAATGTGCTTCCTCA	60.25	GGGAAAGGCACCCAGGAAAT	60.252	TGCGTCAATGTGCTTCCTCA	60.25	ATGGCTGCTGGAGAAAGTGG	60.323	TGCGTCAATGTGCTTCCTCA	60.25
Cluster-86965.0
Cluster-52077.0	AATTGAGCCGTCAACCCCTT	59.888	GTCATCTTCGTCGTCGTCGA	59.906	AATTGAGCCGTCAACCCCTT	59.888	TCGTCATCTTCGTCGTCGTC	59.906	AATTGAGCCGTCAACCCCTT	59.888	CTCGTCATCTTCGTCGTCGT	59.905
Cluster-95449.0
Cluster-44562.2	TCGCTTTGCAAGATCCGTCT	60.037	TGGGACCTCCATACTGTTGC	59.382	CTGCAGGTGACATCGAGAGG	60.179	TGGGACCTCCATACTGTTGC	59.382	ACTCGCTTTGCAAGATCCGT	60.321	TGGGACCTCCATACTGTTGC	59.382
Cluster-36282.0
Cluster-7761.0	CAAGAGAGCGATGGCCCTAA	59.534	TGTCATCTTCCCTCCCTGGT	59.881	CAAGAGAGCGATGGCCCTAA	59.534	TCTTCCCTCCCTGGTCAAGT	59.806	CAAGAGAGCGATGGCCCTAA	59.534	CTTCCCTCCCTGGTCAAGTG	59.674
Cluster-107194.63033
Cluster-107194.63030	TCAGTTGTAGGCTAACGACGT	59.118	ACAATAGTCTAATTCACCGAGCC	58.306	TCCTAAACCTGGTGCTCTGA	57.976	ACAATAGTCTAATTCACCGAGCC	58.306	ACTTCCTAAACCTGGTGCTCTG	59.961	ACAATAGTCTAATTCACCGAGCC	58.306
Cluster-85536.0	GAGAAGAAGGTCCAGCTGCA	59.677	AGTGCAGTGGGCCTTGTTAA	59.815	GAGAAGAAGGTCCAGCTGCA	59.677	AAGTGCAGTGGGCCTTGTTA	59.815	CCAGCTGCATGCACATGTTC	60.458	AGTGCAGTGGGCCTTGTTAA	59.815
Cluster-85536.0	GAGAAGAAGGTCCAGCTGCA	59.677	AGTGCAGTGGGCCTTGTTAA	59.815	GAGAAGAAGGTCCAGCTGCA	59.677	AAGTGCAGTGGGCCTTGTTA	59.815	CCAGCTGCATGCACATGTTC	60.458	AGTGCAGTGGGCCTTGTTAA	59.815
Cluster-85536.0	GAGAAGAAGGTCCAGCTGCA	59.677	AGTGCAGTGGGCCTTGTTAA	59.815	GAGAAGAAGGTCCAGCTGCA	59.677	AAGTGCAGTGGGCCTTGTTA	59.815	CCAGCTGCATGCACATGTTC	60.458	AGTGCAGTGGGCCTTGTTAA	59.815
Cluster-24744.0	CACATGCCATTGTTCCAAGCA	59.999	GGCTTAGCCTCCTTCACGTA	59.178	TCACATGCCATTGTTCCAAGC	59.727	GGCTTAGCCTCCTTCACGTA	59.178	ACATGCCATTGTTCCAAGCA	58.66	GGCTTAGCCTCCTTCACGTA	59.178
Cluster-38900.0
Cluster-38900.0	TCTGGTTTCGAGACGAAGGC	60.039	CCACATCCCGCTGTTCTTCT	60.036	TCTGGTTTCGAGACGAAGGC	60.039	TCTACTGCAGCTCACCTTGC	60.037	TCTGGTTTCGAGACGAAGGC	60.039	CGTGCGCATGTTTCTTTCCA	60.041
Cluster-38900.0
Cluster-100496.0	CTCCTTCACAAGAGTGGCCG	60.672	CCCTCAAGCTTGCTCTCACA	59.964	TCTCCTTCACAAGAGTGGCC	59.313	CCCTCAAGCTTGCTCTCACA	59.964	CTCCTTCACAAGAGTGGCCG	60.672	TCCCTCAAGCTTGCTCTCAC	59.677
Cluster-34177.0
Cluster-107194.31080	TACCTCCTCAGGCTCTCCAC	60.033	TGGTTGTAGTGGTTGCATGGA	59.856	AAAGGTCCATGGAGTGCTGG	59.961	TGGTTGTAGTGGTTGCATGGA	59.856	TCCACAGCAACCGACTTGTT	60.107	TGGTTGTAGTGGTTGCATGGA	59.856
Cluster-107194.31083	TGCAAGTTTGAGATGCCTTTCT	58.775	CGCTACAAACGGCTATTGGC	59.972	GCTATTGCAAGTTTGAGATGCCT	59.87	CCAAAGAAGGGTGGGTCACA	59.815	GCTATTGCAAGTTTGAGATGCCT	59.87	ACCAAAGAAGGGTGGGTCAC	59.815
Cluster-107194.31083	TCTCCTAGCGGTCTTCCATGA	60.064	CCTCTGCCCCCTTTTCTTGT	59.887	GCGGTCTTCCATGAAAATCCG	59.936	CCTCTGCCCCCTTTTCTTGT	59.887	TCTCCTAGCGGTCTTCCATGA	60.064	AGTCTCATCCAACGACAGCC	59.752
Cluster-107194.31083
Cluster-107194.31085	GGACCGAAACGAAATCCCCT	60.036	CAATCTCCTGCAGCATCAGC	59.336	CCCCTTCAATCTACAGCCCA	59.081	CAATCTCCTGCAGCATCAGC	59.336	GGACCGAAACGAAATCCCCT	60.036	ACTCAATCTCCTGCAGCATCA	59.442
Cluster-107194.55188	ATCTGGCTGCCCAAGGTAAC	60.034	CGCAGAAGCATCAACAGACG	59.906	CATCTGGCTGCCCAAGGTAA	60.034	CGCAGAAGCATCAACAGACG	59.906	ATCTGGCTGCCCAAGGTAAC	60.034	TCAAGAGGCAGCAGAGCAAA	59.891
Cluster-79762.0	TGTAACAGGTGAATCAAAACATCA	57.049	AGCATCTCATACCCATTACCCA	58.673	CTGTAACAGGTGAATCAAAACATCA	58.031	AGCATCTCATACCCATTACCCA	58.673	TGTAACAGGTGAATCAAAACATCATG	58.63	AGCATCTCATACCCATTACCCA	58.673
Cluster-107194.55187	CGAACAGGCCGATCCTTGAT	60.179	GAGGCGATCATCCGACCAAT	59.966	CCATCAGCATACACGCGAAC	59.698	GAGGCGATCATCCGACCAAT	59.966	CGAACAGGCCGATCCTTGAT	60.179	AGGCGATCATCCGACCAATG	60.25
Cluster-107194.55187
Cluster-107194.55180
Cluster-72115.0	GGTGGCTAAACTCAACAACCA	58.697	TGAGGAGCACACTAGACGGA	59.962	TGGTGGCTAAACTCAACAACC	58.697	TGAGGAGCACACTAGACGGA	59.962	TGGTGGCTAAACTCAACAACCA	60.357	TGAGGAGCACACTAGACGGA	59.962
Cluster-76993.0	CACCCTCGTCTCGATTCTCG	59.972	GGCGGTACTGGCTGATTTGA	60.392	CCGCTCGAATCACTCTCGAA	59.901	GGCGGTACTGGCTGATTTGA	60.392	CACCCTCGTCTCGATTCTCG	59.972	TGGCGGTACTGGCTGATTTG	60.676
Cluster-107194.34103
Cluster-107194.34103
Cluster-107194.34106	TGTGCACACAACACATCTTTT	57.135	CAACTTTTTGGGCCCTGCAA	59.82	TTGTGCACACAACACATCTTT	57.135	CAACTTTTTGGGCCCTGCAA	59.82	TGTGCACACAACACATCTTTT	57.135	GACAACTTTTTGGGCCCTGC	60.25
Cluster-107194.34105	TTCCTCCCATCCCAGGCATA	60.029	TCCTCTCACGGTTGTTTGCT	59.532	GGCATACTTCACACCCCGAA	60.036	TCCTCTCACGGTTGTTTGCT	59.532	GCGAGTGCGTGAGAATCTCT	60.179	TCCTCTCACGGTTGTTTGCT	59.532
Cluster-107194.34108	TCGGCATCGATTTGTTCCCA	60.036	AGCTGAAACTCCCAGGAAGC	59.963	CGGCATCGATTTGTTCCCAC	59.901	AGCTGAAACTCCCAGGAAGC	59.963	TCGGCATCGATTTGTTCCCA	60.036	ACTCCCAGGAAGCAAAACCC	60.179
Cluster-104633.0	TCTCGTGCCTCCAGTGTTTT	59.532	ACCAGAACTGTCGATCCCGA	60.611	TTCTCGTGCCTCCAGTGTTT	59.532	ACCAGAACTGTCGATCCCGA	60.611	TTTCTCGTGCCTCCAGTGTT	59.532	ACCAGAACTGTCGATCCCGA	60.611
Cluster-104633.0	CGACGTCGGTATTGCATAAACT	59.144	TCTTCAAAGTGGTTGTGTCGT	58.019	CGACGTCGGTATTGCATAAAC	57.785	TCTTCAAAGTGGTTGTGTCGT	58.019	CGACGTCGGTATTGCATAAACT	59.144	TCTTCAAAGTGGTTGTGTCGTT	58.66
Cluster-104633.1
Cluster-84640.0	TCTCCCCTATCCATATCCTCCC	59.407	TGGAGAAATCGAAGCTCGGG	59.824	CTCCCCTATCCATATCCTCCCT	59.406	TGGAGAAATCGAAGCTCGGG	59.824	TCCCCTATCCATATCCTCCCT	58.315	TGGAGAAATCGAAGCTCGGG	59.824
Cluster-107194.37459	CGGATCGTCGAGAAGCATCA	59.971	CCCGTCCGTCCTCCTGTATA	60.179	GTCGGATCGTCGAGAAGCAT	59.97	CCCGTCCGTCCTCCTGTATA	60.179	CGGATCGTCGAGAAGCATCA	59.971	TATCGTCGCTCTCTCCCCTC	60.25
Cluster-107194.37457	CTCATCTCGCCCGAATCCAA	59.895	TGCAACGCCTAATCCCCAAT	60.034	CGAATCCAACCGAACACTGC	59.834	TGCAACGCCTAATCCCCAAT	60.034	GGTCGTGCGATCCTTCTTCT	59.826	TGCAACGCCTAATCCCCAAT	60.034
Cluster-107194.37450	CACCATCCTCTCTCACAGCC	59.822	GCAGGATCACTCTAGCCACC	59.894	CCACCATCCTCTCTCACAGC	59.822	GCAGGATCACTCTAGCCACC	59.894	GCCACCATCCTCTCTCACAG	59.822	GCAGGATCACTCTAGCCACC	59.894
Cluster-107194.37451	AGGCGACCTTTTTCACTCCT	59.234	TGCTTTCATGAGATCCTCGCT	59.516	AGGCGACCTTTTTCACTCCT	59.234	GTGCTTTCATGAGATCCTCGC	59.403	AGGCGACCTTTTTCACTCCT	59.234	TGAGATCCTCGCTGAAAGGA	58.147
Cluster-107194.20858	GCAGAACCAATTGATGTCTGCA	59.77	AGTGGCTTTCTCCCAAAGGT	59.146	TGCAGAACCAATTGATGTCTGC	59.77	AGTGGCTTTCTCCCAAAGGT	59.146	TGTCCAGACAGCAAGATTGTC	58.229	AGTGGCTTTCTCCCAAAGGT	59.146
Cluster-107194.20854	TGAGATCCGGCACTATGGGA	60.106	AGGCTGTTACAGATGTGGCC	60.035	TCCGGCACTATGGGAACTTG	59.748	AGGCTGTTACAGATGTGGCC	60.035	TGAGATCCGGCACTATGGGA	60.106	GGCTGTTACAGATGTGGCCA	60.322
Cluster-107194.20854	ACATTTCCCGGTTTAGCTCTCA	59.695	TGCTCGGAAACAGAAAAGGT	57.658	TGACATTTCCCGGTTTAGCTCT	59.695	TGCTCGGAAACAGAAAAGGT	57.658	ACATTTCCCGGTTTAGCTCTCA	59.695	TGTTGCTCGGAAACAGAAAAGG	59.642
Cluster-107194.20855	CAGCGGTAACAGAGGGGAAG	60.108	GTGAGATATACGCACGGGTT	57.496	GCATTTCTGTGAGGCAGCAG	59.829	GTGAGATATACGCACGGGTT	57.496	CGGTCCGATCAGGCATTTCT	60.179	GTGAGATATACGCACGGGTT	57.496
Cluster-1844.0	ACAGCCAATGTGGGACTAAACA	60.159	GCGGGTGTTGAGTTTGTGTC	59.971	ACAACTTTCACAACACAGCCA	58.833	GCGGGTGTTGAGTTTGTGTC	59.971	ACAGCCAATGTGGGACTAAACA	60.159	TGTGTACGTAGCACACCGAG	59.761
Cluster-107194.70559
Cluster-71713.0	ATAACGGCAAGCAAGGTCCA	59.962	TGGACCTTGCCAGATTGTGA	59.23	TAACGGCAAGCAAGGTCCAA	60.179	TGGACCTTGCCAGATTGTGA	59.23	CTGCTGAGGGTGGCCTTATT	59.743	TGGACCTTGCCAGATTGTGA	59.23
Cluster-107194.50469	AGAAAAAGGCAAAAACAAAAAGAGGA	59.06	CGATTCGGTGGAGAGAGACG	59.972	AGAAAAAGGCAAAAACAAAAAGAGGA	59.06	ACGCTGCGATCTGATTGGAT	59.894	AGAAAAAGGCAAAAACAAAAAGAGGA	59.06	GGAGACGAGAGAGGACGAGA	59.824
Cluster-27471.0	GAACTTGGCAAAGCTCCACG	60.04	TGCTGAATCTCTGGGGAACG	59.75	TGAGCTACCACCTCCTGGAA	59.884	TGCTGAATCTCTGGGGAACG	59.75	AGCTACCACCTCCTGGAACT	59.883	TGCTGAATCTCTGGGGAACG	59.75
Cluster-107194.13945	GTTGAGCAGATCCTGGCACA	60.322	TGTGAACAGGGAAGCGGAAA	59.818	TGTTGAGCAGATCCTGGCAC	60.322	TGTGAACAGGGAAGCGGAAA	59.818	GTTGAGCAGATCCTGGCACA	60.322	CTGTGAACAGGGAAGCGGAA	60.25
Cluster-107194.13946	TACATGAGACCAGGGCCTCA	59.957	TTGCACACTGCTAGTCTGCT	59.606	TGTACATGAGACCAGGGCCT	60.253	TTGCACACTGCTAGTCTGCT	59.606	CTCACCATCGATGTGACCGA	59.544	TTGCACACTGCTAGTCTGCT	59.606
Cluster-107194.13949	ATTCGTTTCTCTGCCGGTCA	59.68	TTGGGTGGGACTCAGTGTTG	59.817	TCATTCGTTTCTCTGCCGGT	59.68	TTGGGTGGGACTCAGTGTTG	59.817	ATTCGTTTCTCTGCCGGTCA	59.68	TCTGGTGAATTTGGGCCTGG	60.252
Cluster-107194.13949	CTCAACACTGAGTCCCACCC	59.965	TGCTGCTGCTACAAGGATCG	60.461	CTCAACACTGAGTCCCACCC	59.965	CTGCTGCTACAAGGATCGGG	60.532	GTAGATAGAGATGGCGGCGG	59.829	TGCTGCTGCTACAAGGATCG	60.461
Cluster-21580.0	ACGACAGTCGAAACGAGGAC	60.041	ACCCCCTCTCACATCTCCTC	60.032	CACGACAGTCGAAACGAGGA	60.041	ACCCCCTCTCACATCTCCTC	60.032	TCACGACAGTCGAAACGAGG	60.041	ACCCCCTCTCACATCTCCTC	60.032
Cluster-83919.0	TGGTGCAGCCGAATGTAGAG	60.108	TTGCTTCTCACTGGCTAGGC	60.036	GCATTTCGGTAGGAGGAGCA	59.822	TTGCTTCTCACTGGCTAGGC	60.036	TGGTGCAGCCGAATGTAGAG	60.108	AGGAAGGGGCAGCAAAAGAA	59.812
Cluster-107194.57116	ATAAGGGGAGAGGGACGGTG	60.399	CCCCAACTCTCAAGCTGGAG	60.036	ATAAGGGGAGAGGGACGGTG	60.399	TTCCCCCAACTCTCAAGCTG	59.598	TAAGGGGAGAGGGACGGTG	59.999	CCCCAACTCTCAAGCTGGAG	60.036
Cluster-107194.57114	AAAAGGCGAAACAAGGCGAC	59.97	AAAGGCCATCAACCTCCTGG	59.96	AGGCGACTCGGGATAGGTAA	59.816	AAAGGCCATCAACCTCCTGG	59.96	AAGGCGACTCGGGATAGGTA	59.816	AAAGGCCATCAACCTCCTGG	59.96
Cluster-107194.57110	AGGGGAAAAGTTCTGGAGTAGA	58.129	GATGATTGCTTGCAGCGAGG	59.971	AGGGGAAAAGTTCTGGAGTAGA	58.129	GGATGATTGCTTGCAGCGAG	59.971	AGGGGAAAAGTTCTGGAGTAGA	58.129	TTGGATGATTGCTTGCAGCG	59.828
Cluster-107194.32974	ACGAGCTCCTCAAGTTGCTC	60.038	ACTGCCTCCCGTTTCATGTA	59.019	ACGAGCTCCTCAAGTTGCTC	60.038	TACTGCCTCCCGTTTCATGT	59.019	ACGAGCTCCTCAAGTTGCTC	60.038	TCTGTTTACTGCCTCCCGTT	58.947
Cluster-92868.0	ACTTCAAGGGGGACAAGAGC	59.598	TCAGACTGTATGTGAAGGCACT	59.1	GGGGGACAAGAGCGACAATA	59.46	TCAGACTGTATGTGAAGGCACT	59.1	CTTCAAGGGGGACAAGAGCG	60.675	TCAGACTGTATGTGAAGGCACT	59.1
Cluster-107194.62145	TGAGTTGGGGTTGAGATGGG	59.302	TCAGAAACAGAGAGAAAAAGGTGC	59.424	GTTGGGGTTGAGATGGGACT	59.301	TCAGAAACAGAGAGAAAAAGGTGC	59.424	AGTTGGGGTTGAGATGGGAC	59.301	TCAGAAACAGAGAGAAAAAGGTGC	59.424
Cluster-107194.50263	TTCGATGTCGTCCTCCTCCT	60.034	TCTCCTCCACTCCTACCAGC	60.033	TCCGCTCTTCTTCGATGTCG	59.901	TCTCCTCCACTCCTACCAGC	60.033	TTCGATGTCGTCCTCCTCCT	60.034	CACCAATTGGAGGCGGATCT	60.107
Cluster-107194.50263	GCTGGTAGGAGTGGAGGAGA	60.033	TCGCACTCGTGAGAAGGAAA	59.328	GCTGGTAGGAGTGGAGGAGA	60.033	TTCGCACTCGTGAGAAGGAA	59.328	AGATCCGCCTCCAATTGGTG	60.107	TCGCACTCGTGAGAAGGAAA	59.328
Cluster-64430.0
Cluster-107194.62149	TCTTTCTGCCTGGTTTGGGT	59.444	AGTCTGAACACGTGCAAAAGT	58.644	TCTTTCTGCCTGGTTTGGGT	59.444	AAGTCTGAACACGTGCAAAAGT	59.253	TCTTTCTGCCTGGTTTGGGT	59.444	GTCTGAACACGTGCAAAAGT	57.175
Cluster-107194.62149
Cluster-3943.0	GGTGCATTTGGCTGTTGCTT	60.25	TCACCAGCCAACAAGAAGCT	59.817	AGTGGTGCATTTGGCTGTTG	59.61	TCACCAGCCAACAAGAAGCT	59.817	GGTGCATTTGGCTGTTGCTT	60.25	GGATGCCACAGCCAATGATG	59.612
Cluster-73500.0
Cluster-107194.53347
Cluster-107194.53344
Cluster-107194.53348	GATGATCCCGAGGCAGACAG	59.967	AAGCTCCTCGTCTTCCTCCT	59.96	AACGATGATGATCCCGAGGC	59.966	AAGCTCCTCGTCTTCCTCCT	59.96	GATGATCCCGAGGCAGACAG	59.967	TCCTACACCAGACCCACCAT	59.882
Cluster-107194.53348	TGGTGGGTCTGGTGTAGGAT	59.882	GGAGCCTTGCTACATCCTTGT	60.065	ATGGTGGGTCTGGTGTAGGA	59.882	GGAGCCTTGCTACATCCTTGT	60.065	TGGTGGGTCTGGTGTAGGAT	59.882	TGGAGCCTTGCTACATCCTTG	60.065
Cluster-90566.0	CCTTCGGGCTTTGATACGGT	60.108	ACAATCTGATTGCCAATCTGCA	58.906	TCGGGCTTTGATACGGTGAG	59.825	ACAATCTGATTGCCAATCTGCA	58.906	TCCTTCGGGCTTTGATACGG	59.823	ACAATCTGATTGCCAATCTGCA	58.906
Cluster-94308.0	AGGAACAGGCCATCCACAAG	59.961	GTTGGGGAGGTATTGGTGGG	60.034	GACACCAGGCTCCCTCAATC	60.107	GTTGGGGAGGTATTGGTGGG	60.034	AGGCCATCCACAAGCGATAC	60.179	GTTGGGGAGGTATTGGTGGG	60.034
Cluster-24206.0
Cluster-67939.0	AATGTCCTACCCGGCAAGTG	60.035	AACCCCTTCTCCCCTGTGAT	60.179	CCAAACCATCCCCACCATCA	59.959	AACCCCTTCTCCCCTGTGAT	60.179	AAACCATCCCCACCATCACC	59.959	AACCCCTTCTCCCCTGTGAT	60.179
Cluster-99289.0	ACCAAACCAAGAAAAAGGCCC	59.511	GCCAGTCCTTTCTCTCTCCG	59.825	ACCAAACCAAGAAAAAGGCCC	59.511	GCTGCTGACATTGCATGCAA	60.389	CCAAACCAAGAAAAAGGCCCT	59.232	GCCAGTCCTTTCTCTCTCCG	59.825
Cluster-57245.0	TGTGGGATTAGTATGAAAAGGGCA	60.018	TCTCAAGAGGCCACAGCTTG	59.964	TGTGGGATTAGTATGAAAAGGGCA	60.018	ACAGCTTGGCGTTGAAGAGA	59.893	TGTGGGATTAGTATGAAAAGGGCA	60.018	CTCTCTCAAGAGGCCACAGC	60.108
Cluster-107194.52435	TCTTCTTCACCGACGACACG	60.041	GGAGAGTTTCTCGCGACCTC	60.179	TCTTCTTCACCGACGACACG	60.041	GAGGAGAGTTTCTCGCGACC	60.179	TCTTCTTCACCGACGACACG	60.041	GGAGGAGAGTTTCTCGCGAC	60.179
Cluster-107194.52434	GCCACCCCCAACCATTTTTC	59.964	TGCTGTGTGATGTGCAGAGG	60.605	GCCACCCCCAACCATTTTTC	59.964	GCTGTGTGATGTGCAGAGGT	60.605	GCCACCCCCAACCATTTTTC	59.964	ATTGGCTGCTGTGTGATGTG	59.114
Cluster-107194.52433	TCCATTGCAACAGCCAAACA	58.882	CTCCAGAGCACAGAGGTTGG	60.037	TCCATTGCAACAGCCAAACA	58.882	CAGAGCACAGAGGTTGGCTT	60.251	TCCATTGCAACAGCCAAACAA	59.516	CTCCAGAGCACAGAGGTTGG	60.037
Cluster-107194.52433	GGCAAAAAGGAGGAGATTTGGG	59.765	GTCCCCAGCATCCGGTATTT	59.817	GGCAAAAAGGAGGAGATTTGGG	59.765	GAAGAAGCTTGAGGTCCCCA	59.307	GGCAAAAAGGAGGAGATTTGGG	59.765	AAGAAGCTTGAGGTCCCCAG	59.305
Cluster-107194.52433
Cluster-107194.52430
Cluster-10940.0
Cluster-73910.0	TTTGGCTGAGAGGAGAGGGA	59.883	TCCTTCCCCATATGGCATGA	58.168	GGGACCTTGTATTGGCTCGT	59.748	TCCTTCCCCATATGGCATGA	58.168	GCTGAGAGGAGAGGGACCTT	60.325	TCCTTCCCCATATGGCATGA	58.168
Cluster-102887.0	CCCACAACCAGACTGAGGTC	59.965	ACGAGCTTGTGAAGGATGTGT	59.929	AACCACCCACAACCAGACTG	60.107	ACGAGCTTGTGAAGGATGTGT	59.929	CAACCACCCACAACCAGACT	60.107	ACGAGCTTGTGAAGGATGTGT	59.929
Cluster-107194.40686
Cluster-107194.40686	TCCTGCTCCTTGAGTTCAGT	58.278	AGGAGGAGAAGAGGTTGGCT	59.882	CAGAAGTGGGTGCCTGCAG	60.97	AGGAGGAGAAGAGGTTGGCT	59.882	TCCTGCTCCTTGAGTTCAGTTC	59.962	AGGAGGAGAAGAGGTTGGCT	59.882
Cluster-107194.40685	CGCTGCCGTTAGGGATGG	60.589	TACCGACCTTCCCTCTCTCC	59.742	CGCTGCCGTTAGGGATGG	60.589	TGTCAACTGAAGGGCGATGT	59.604	CGCTGCCGTTAGGGATGG	60.589	GATAACCGCCGGTAAAGGGG	60.534
Cluster-107194.40685
Cluster-107194.18802	GAAGACCCAAAAGCAGCAGC	60.039	CTACAGGCTGCGCAACTTTC	59.833	GAAGACCCAAAAGCAGCAGC	60.039	CTGGCCGGAGAGAGCTTTAC	60.179	GAAGACCCAAAAGCAGCAGC	60.039	CGGAGAGAGCTTTACCGGTG	60.179
Cluster-1629.0
Cluster-1629.0	CCAAAAAGGTTGCGAGACGG	60.04	TGAATTCGTGGAGAGTGGGTG	59.998	CCAAAAAGGTTGCGAGACGG	60.04	TGTGAATTCGTGGAGAGTGGG	59.998	CCAAAAAGGTTGCGAGACGG	60.04	GAATTCGTGGAGAGTGGGTGT	59.998
Cluster-77285.0	AGACAATCGCAAATTGCTGCA	59.73	TGGGTTACAGGAGGTCCCAT	59.88	AGACAATCGCAAATTGCTGCA	59.73	GGGTTACAGGAGGTCCCATG	59.453	AGACAATCGCAAATTGCTGCA	59.73	CTGGGTTACAGGAGGTCCCA	60.547
Cluster-77285.0	AGACAATCGCAAATTGCTGCA	59.73	TGGGTTACAGGAGGTCCCAT	59.88	AGACAATCGCAAATTGCTGCA	59.73	GGGTTACAGGAGGTCCCATG	59.453	AGACAATCGCAAATTGCTGCA	59.73	CTGGGTTACAGGAGGTCCCA	60.547
Cluster-83700.0
Cluster-66051.0
Cluster-8772.0	AGTCTCCACTGCCAAACTTCC	60.203	TTGCATGCATGTCAGGGCTA	60.034	GTCTCCACTGCCAAACTTCC	58.761	TTGCATGCATGTCAGGGCTA	60.034	AGTCTCCACTGCCAAACTTCC	60.203	AACTGTGTGCTGCATCTGGT	60.179
Cluster-102865.0	CAAGCATCCTCAAAGCCCCA	60.613	GCGGGTCGACTTCAGATTCT	59.826	CAAGCATCCTCAAAGCCCCA	60.613	AGCGGGTCGACTTCAGATTC	59.826	AAGCATCCTCAAAGCCCCAC	60.613	GCGGGTCGACTTCAGATTCT	59.826
Cluster-65593.0
Cluster-71624.0	AGGCTGCAGATTTGTCAGACA	59.927	AGGCAATCTCTTCCTGCAACA	59.926	GGCTGCAGATTTGTCAGACA	58.473	AGGCAATCTCTTCCTGCAACA	59.926	AGGCTGCAGATTTGTCAGACA	59.927	GGCAATCTCTTCCTGCAACA	58.462
Cluster-71624.1	GAAGGGGGTGAAGGAGACTG	59.384	AGCAAGTACAAGAAAGTTGGCA	58.713	GGGGGTGAAGGAGACTGGAT	60.622	AGCAAGTACAAGAAAGTTGGCA	58.713	AGGAAGACCCAATTTGGTGCT	59.852	ACACGACACTGAAGTTTGAAGG	59.064
Cluster-19181.0
Cluster-92969.1	CAGCTCCTCGCGAATGAAAAG	59.938	AAGAGTCAATATCCGCCCGC	60.25	AGCTCCTCGCGAATGAAAAGA	60.067	AAGAGTCAATATCCGCCCGC	60.25	CAGCTCCTCGCGAATGAAAA	58.921	AAGAGTCAATATCCGCCCGC	60.25
Cluster-92969.1	CCTTTCCATTTATCCGCATCCC	59.442	GCTTCGTATTGTCGAGATCCCA	60.224	CCTTTCCATTTATCCGCATCCC	59.442	TGCTTCGTATTGTCGAGATCCC	60.224	CCTTTCCATTTATCCGCATCCC	59.442	GCTTCGTATTGTCGAGATCCC	58.604
Cluster-16823.0
Cluster-99588.0
Cluster-34667.9	TCTCAAATTCTACCCGCCGC	60.461	ACTGGCGACCAACTAACTCG	60.039	TCTCAAATTCTACCCGCCGC	60.461	TGGGAGAGGGAAAGGGAGAG	59.957	TCTCAAATTCTACCCGCCGC	60.461	CTGGCGACCAACTAACTCGA	59.757
Cluster-34667.9	CGAGTTAGTTGGTCGCCAGT	60.039	ATCCAGCAGCAGAAACCCTC	60.035	CGAGTTAGTTGGTCGCCAGT	60.039	GATCCAGCAGCAGAAACCCT	60.035	GGAGCGCGACCCATAAGTTA	59.896	ATCCAGCAGCAGAAACCCTC	60.035
Cluster-34667.6	ATGTCTCCCAACGGGCAAAA	60.179	CGGATTTTGAGGTACCCGGT	59.749	TCTCCCAACGGGCAAAAGAA	59.816	CGGATTTTGAGGTACCCGGT	59.749	ATGTCTCCCAACGGGCAAAA	60.179	AGCGCAAATATCGTCTCGGA	59.616
Cluster-107194.71486	GCATATACACACCCATCAGCC	58.846	ATATGATTGCGTGCACTGCA	58.618	CACCCATCAGCCATCTAAATGT	58.441	GCGTGCATTTGTGTGGAGAG	60.11	ACACACCCATCAGCCATCTA	58.416	TGTGTGGAGAGAGAGTTGGT	57.912
Cluster-105999.0
Cluster-84175.0	TTGCTGTCCTCTTTGCAGGG	60.538	GCGACAAGTCCACCAACCTA	59.966	GCTGTCCTCTTTGCAGGGTT	60.538	GCGACAAGTCCACCAACCTA	59.966	TTGCTGTCCTCTTTGCAGGG	60.538	ATGCTAGCATCGCGACAAGT	60.179
Cluster-46193.0
Cluster-107556.0	AATGGGTTGGATCCGGGTTC	60.034	GAATGGAGGCAGGGAACGAA	60.035	AATGGGTTGGATCCGGGTTC	60.034	GGAGAATGGAGGCAGGGAAC	60.107	AATGGGTTGGATCCGGGTTC	60.034	AATGGAGGCAGGGAACGAAC	60.323
Cluster-107194.44243	TCTTCTACTGGCGCAAACGT	59.967	AGGCTGTGATCGTTTAGCATGA	60.093	ACAGGATGCAGTGAAGTCAGG	59.997	TGAACAAGATGTAGGGCAGGG	59.718	ACAGGATGCAGTGAAGTCAGG	59.997	GAACAAGATGTAGGGCAGGGT	59.718
Cluster-107194.44245	TTTGCTGTGACACTCCCACA	59.746	CCATCGTGAGGTGCTTTTTCC	59.8	TTTGCTGTGACACTCCCACA	59.746	CCCATCGTGAGGTGCTTTTTC	59.8	TTTGCTGTGACACTCCCACA	59.746	GCCCATCGTGAGGTGCTTTT	61.244
Cluster-107194.61145
Cluster-107194.61141
Cluster-18888.0	TCAGTCTTCATTCGACGTATTATGT	58.208	TCGGATTGCTCAAAACCCGA	59.964	TCAGTCTTCATTCGACGTATTATGTC	59.089	TCGGATTGCTCAAAACCCGA	59.964	CAGTCTTCATTCGACGTATTATGTCT	59.087	TCGGATTGCTCAAAACCCGA	59.964
Cluster-32071.0	CAGGATGTTGGTATGCTGCT	57.952	TCAAAATTCCCTCCCTCCCA	58.233	GGATGTTGGTATGCTGCTTGT	58.905	TCAAAATTCCCTCCCTCCCA	58.233	CAGGATGTTGGTATGCTGCTTG	59.901	TCAAAATTCCCTCCCTCCCA	58.233
Cluster-33072.0	CGAGCACTACTTGGGTCCG	60.154	CGCGAGTTTTCAACATTAAGGGT	60.059	CGAGCACTACTTGGGTCCG	60.154	ACGCGAGTTTTCAACATTAAGGG	60.059	GAGCACTACTTGGGTCCGC	60.448	CGCGAGTTTTCAACATTAAGGGT	60.059
Cluster-33072.0	GAGAGAGAGCGGGAAATGCA	59.823	CGCGAGTTTTCAACATTAAGGGT	60.059	GAGAGAGAGCGGGAAATGCA	59.823	ACGCGAGTTTTCAACATTAAGGG	60.059	GCATGCGGGTCCTCCAATAT	60.251	CGCGAGTTTTCAACATTAAGGGT	60.059
Cluster-51393.0	ACTTGACCATGCAACACAGA	57.653	ACCGCTGTCATGTGATGTGT	59.965	ACTTGACCATGCAACACAGA	57.653	CGCTGTCATGTGATGTGTGC	60.179	ACTTGACCATGCAACACAGAA	58.346	ACCGCTGTCATGTGATGTGT	59.965
Cluster-107194.36251	TTTTCTTGCTGCTGCTGCTG	59.968	CACTGAGATCCGCCTCGATC	60.04	ACTTTTCTTGCTGCTGCTGC	59.968	CACTGAGATCCGCCTCGATC	60.04	TTTTCTTGCTGCTGCTGCTG	59.968	CTTCCACTGAGATCCGCCTC	59.896
Cluster-107194.36258	GCCATGGCACCAGTGTGTAT	60.681	ACATTGGTCGATGTTGTTAGACA	58.363	GCCATGGCACCAGTGTGTAT	60.681	TGGTCGATGTTGTTAGACATTTGT	58.939	GCCATGGCACCAGTGTGTAT	60.681	AACATTGGTCGATGTTGTTAGACA	58.939
Cluster-107194.66499	ACTCCAGCTTAGAAACTGTTCGT	59.93	TGGAGGTCCTCGATGGTCAT	60.032	ACTCCAGCTTAGAAACTGTTCGT	59.93	TTGGAGGTCCTCGATGGTCA	60.252	ACTCCAGCTTAGAAACTGTTCGT	59.93	TTGGCACCTAGGGACATTGG	59.669
Cluster-100419.0	ATTCAATATATCCACTGCTGATGC	57.245	AAGAGGTTCACCAACGCTGT	59.82	ATTCAATATATCCACTGCTGATGC	57.245	GGAAGAGGTTCACCAACGCT	60.25	ATTCAATATATCCACTGCTGATGC	57.245	AGAGGTTCACCAACGCTGTG	60.533
Cluster-100419.0	CTGCCCCCATCAATGACAGT	60.034	AGCGAACCAAGAAAGAGGTGA	59.584	CTGCCCCCATCAATGACAGT	60.034	TGAGCGAACCAAGAAAGAGGT	59.584	ACTGCCCCCATCAATGACAG	60.034	AGCGAACCAAGAAAGAGGTGA	59.584
Cluster-107194.53900	TCCGAGAGAGAAGGTGACGT	59.964	TTTTGCTTTGCTTGCTCCCC	59.893	GGTTTGTGAATGCGGCCATT	60.037	TTTTGCTTTGCTTGCTCCCC	59.893	TCCGAGAGAGAAGGTGACGT	59.964	TGCTTTGCTTGCTCCCCTAA	59.888
Cluster-107194.53900	TTGAGATTGGTGGTGGCGTT	60.179	ACACGTCTAGAGAGAGAAACTGA	58.357	GGTGGCCATGGATTTAGGGT	59.738	ACACGTCTAGAGAGAGAAACTGA	58.357	TGGTTGAGATTGGTGGTGGC	60.539	ACACGTCTAGAGAGAGAAACTGA	58.357
Cluster-107194.21650	TGCTGTAATCTCTGTGGGCC	59.747	ACCCACCGTAGCTCTACAGT	59.961	TGCTGTAATCTCTGTGGGCC	59.747	CTGCACAAAACCCACCGTAG	59.409	GTAATCTCTGTGGGCCGCAG	60.812	ACCCACCGTAGCTCTACAGT	59.961
Cluster-107194.21652	ATGCAGCATCACAAACACCG	59.758	TCACGATACGATTCGGACCT	58.328	GCAGCATCACAAACACCGAT	59.477	TCACGATACGATTCGGACCT	58.328	CGGGACACAGATACGACACA	59.476	TCACGATACGATTCGGACCT	58.328
Cluster-107194.21654	ACCTGCTTAATCGGGCCAAA	59.961	AAAATCGCCACTTGGACCCA	60.179	AAAGAGAGAGTGGGAGGGGG	60.253	AAAATCGCCACTTGGACCCA	60.179	AGTTGGTGGTGGCATTGACT	59.814	TTCCCGCCTAGGAGACAGAT	59.738
Cluster-107194.21654	CTTGGGGGCCTTTTGCTAGA	59.96	TCCTTAATTTTACACGTCTTCAAAAGT	58.104	CTTGGGGGCCTTTTGCTAGA	59.96	ACACGTCTTCAAAAGTACATATATGT	57.002	TGGTCACGATATGCTTGGGG	59.82	TCCTTAATTTTACACGTCTTCAAAAGT	58.104
Cluster-107194.21654	TGTGGTGTGTGTGTGTGTGT	60.251	TCTATTGGCTTCAAAGTCAGGA	57.091	TGTGGTGTGTGTGTGTGTGT	60.251	TGATCTATTGGCTTCAAAGTCAGGA	60.046	TGTGGTGTGTGTGTGTGTGT	60.251	TGATCTATTGGCTTCAAAGTCAGG	58.812
Cluster-107194.21654	CAATGGGAGTGGACCACGAA	59.964	TCCTTTAAGCAGCATGGAAGT	57.56	CAATGGGAGTGGACCACGAA	59.964	CCTTTAAGCAGCATGGAAGTAGG	59.371	ATGGGAGTGGACCACGAATG	59.747	TCCTTTAAGCAGCATGGAAGT	57.56
Cluster-95823.0	TATTTGTGCCTCCCAAGGGG	59.665	GCCGAGAAGCAAGTTCCTCT	60.037	CCCCACCCCAACAAAACAGA	60.398	GCCGAGAAGCAAGTTCCTCT	60.037	TATTTGTGCCTCCCAAGGGG	59.665	AGCATGCTACTGCCGAGAAG	60.179
Cluster-104362.0	GTGAAGGGGATGCTGTGGAA	59.962	ATCCCCCATCATTCCCTCCA	60.028	GGAGAGTGGCCGAAATAGGG	59.893	ATCCCCCATCATTCCCTCCA	60.028	GTGAGGGAAAAAGGAGGCCA	59.888	ATCCCCCATCATTCCCTCCA	60.028
Cluster-103050.0
Cluster-50028.0	CCAATGCATGTCAAGTTTGTTGC	60.059	TCAGTTGTTAATGTGATTGCGGA	58.931	TGCATGTCAAGTTTGTTGCTTCA	60.119	TCAGTTGTTAATGTGATTGCGGA	58.931	TCTCTTTTTGCTGCTGGCCT	60.179	TGAGTATGACACTTAGAGTTCTTGTGT	59.986
Cluster-50028.0	GCTTCAATTTGATGAAAACTCGCA	59.319	ACAAGAGAGTAATTCTTAAACTTGCCT	59.06	TGCTTCAATTTGATGAAAACTCGC	59.319	ACAAGAGAGTAATTCTTAAACTTGCCT	59.06	GCTTCAATTTGATGAAAACTCGCA	59.319	CACAAGAGAGTAATTCTTAAACTTGCC	58.982
Cluster-23029.0	CCTGCCTTTCTTCCTCTCAGG	60.066	CCGAAGCCGAGTTGATGGAA	60.391	TCCGATTCAGCCGATCTCAA	58.889	CCGAAGCCGAGTTGATGGAA	60.391	TTCCGATTCAGCCGATCTCA	58.889	CCGAAGCCGAGTTGATGGAA	60.391
Cluster-107415.0	TGGCATGTCCTCTCATTGGT	59.006	AGAAGCACTCGCCTGAACAA	59.893	GGCATGTCCTCTCATTGGTCA	60.065	AGAAGCACTCGCCTGAACAA	59.893	TGGCATGTCCTCTCATTGGTC	60.065	AGAAGCACTCGCCTGAACAA	59.893
Cluster-14105.0	GAGACCCCAAAGCAACTCCA	59.89	TGGAGGGAGGCAAGGGATTA	59.954	GACCCCAAAGCAACTCCACT	60.179	TGGAGGGAGGCAAGGGATTA	59.954	AGACCCCAAAGCAACTCCAC	60.179	TGGAGGGAGGCAAGGGATTA	59.954
Cluster-107194.56556	CGCTCGATCCAAAATCGCAC	60.315	CGGCGAATAGAGCGAGAACT	59.97	CGCTCGATCCAAAATCGCAC	60.315	TTCGCCTTCGTCGACATGAA	60.039	CGCTCGATCCAAAATCGCAC	60.315	TCGCCTTCGTCGACATGAAT	59.827
Cluster-107194.25085	GGCCCTAATTCTTCCTCGGG	59.891	AAAGGCAGCCGAGGAAGAAA	59.89	GGCCCTAATTCTTCCTCGGG	59.891	AAAAGGCAGCCGAGGAAGAA	59.89	GGCCCTAATTCTTCCTCGGG	59.891	AAAAAGGCAGCCGAGGAAGA	59.89
Cluster-42650.1	AAGGGCATTGAAAAGGGGGT	59.807	CTGACACCATATGCCCACCA	59.744	AAGGGCATTGAAAAGGGGGT	59.807	ACACCATATGCCCACCAACA	59.592	AAGGGCATTGAAAAGGGGGT	59.807	TGACACCATATGCCCACCAA	59.299
Cluster-42650.0	GTCGTTGTCACCCAAATGCT	59.048	AGCACCATGAATATTCATCGTGATC	59.589	AGTCGTTGTCACCCAAATGC	59.048	AGCACCATGAATATTCATCGTGATC	59.589	AGTCGTTGTCACCCAAATGCT	60.477	AGCACCATGAATATTCATCGTGATC	59.589
Cluster-41960.0	ACACACCAGTAGGAAGGAGA	57.303	ATCAGCTGTGGATCTGCACC	60.107	ACACACCAGTAGGAAGGAGA	57.303	AGCTGTGGATCTGCACCAAT	59.669	ACACACCAGTAGGAAGGAGAA	58.028	ATCAGCTGTGGATCTGCACC	60.107
Cluster-8020.0
Cluster-40534.0
Cluster-107194.31326	GCATGCTTGCCTTTTCTCCT	59.107	TGAGGTTGCGGCATAGAACA	59.677	GCATGCTTGCCTTTTCTCCT	59.107	AGGTTGCGGCATAGAACACT	59.675	GCATGCTTGCCTTTTCTCCT	59.107	CGCAGAAGATCCACTAGGGG	59.609
Cluster-107194.22535	GTTTACGAACATATGCACAAGCAC	59.447	ACCAAGCACACCCTAAGTTCA	59.507	GTTTACGAACATATGCACAAGCA	58.282	ACCAAGCACACCCTAAGTTCA	59.507	TGTTTACGAACATATGCACAAGC	58.282	ACCAAGCACACCCTAAGTTCA	59.507
Cluster-107194.22539	AACCGGGTTGTGCAATAGGT	59.888	TGCTCATCATGCACGGGATT	60.107	AACCGGGTTGTGCAATAGGT	59.888	GCTCATCATGCACGGGATTG	59.69	AACCGGGTTGTGCAATAGGT	59.888	CCTCAAAGTCATCTGCGTGC	59.555
Cluster-107194.22538	GTCCGTTCCTCAAGCCTCTC	60.109	GCTTTGTGCTTCAGCTAGTGG	59.801	GTCCGTTCCTCAAGCCTCTC	60.109	CCAGTTGTTGATGGGAAGGGT	60.203	GTCCGTTCCTCAAGCCTCTC	60.109	TGTGCTTCAGCTAGTGGATCC	59.792
Cluster-107194.22538	CACCAGAAAGCAAACTTCAGAGG	59.996	TGAAGGGTTAGTGCGATTCTT	57.304	ACCAGAAAGCAAACTTCAGAGGA	60.118	TGAAGGGTTAGTGCGATTCTT	57.304	ACCAGAAAGCAAACTTCAGAGG	58.782	TGAAGGGTTAGTGCGATTCTT	57.304
Cluster-107194.30497
Cluster-107194.30496
Cluster-107194.30490
Cluster-91152.0	TGCATTTGAGCCAAGCACAC	59.968	ACTACAAGATAATTTAGTGTTCCGTAC	57.422	ATTGGTGAGACGCTGCAAGA	59.965	ACTACAAGATAATTTAGTGTTCCGTAC	57.422	TCATCGGCCCGAACATAAGG	59.894	ACTACAAGATAATTTAGTGTTCCGTAC	57.422
Cluster-50242.0
Cluster-107194.51670
Cluster-107194.51673	CGTCCATCCGTCCAGGTAAG	59.898	TGGACCTCTTGGCTTCGAAC	59.965	CGTCCATCCGTCCAGGTAAG	59.898	TGGACCTCTTGGCTTCGAAC	59.965	CGTCCATCCGTCCAGGTAAG	59.898	AACCTTCGATCAGGCTGCAA	59.963
Cluster-107194.1969	TGGTAACTGATGCTCGGTGT	59.026	TGGAGACTGGAGACGAGGAG	60.035	TGGTAACTGATGCTCGGTGT	59.026	GTGTGTGGAGACTGGAGACG	60.039	TGGGATTGGAGGGACTGTTC	59.008	TGGAGACTGGAGACGAGGAG	60.035
Cluster-86327.0	GCAGTGGACACCAGACTCAA	59.893	AGCATGATCATCAGGAATGCA	57.776	ATGAGAGCATGCGTGTGGAT	59.82	AGCATGATCATCAGGAATGCA	57.776	ACTCATGAGAGCATGCGTGT	59.751	AGCATGATCATCAGGAATGCA	57.776
Cluster-69003.0	ATTGTGTTTGTGTGCGTGCA	59.828	CATCCAAGGAACCCCGTGAA	59.962	ATTGTGTTTGTGTGCGTGCA	59.828	TTCATCCAAGGAACCCCGTG	59.962	GCACATGCACTTTCTGACCC	59.758	CATCCAAGGAACCCCGTGAA	59.962
Cluster-28068.0	TCAAGAGGGTCAATAAAACATGAGT	58.457	AGAGCCAAGCACTGTGTAGG	59.677	TCAAGAGGGTCAATAAAACATGAGT	58.457	AGTGGGAGTTGAGGTTGCAA	59.449	CAAGAGGGTCAATAAAACATGAGT	57.176	AGAGCCAAGCACTGTGTAGG	59.677
Cluster-100907.0
Cluster-107194.1963
Cluster-107194.927	TAGGAAGAGGAGTGGACGGG	60.033	TCACGTCACTCACATTCTGCT	59.659	GTCAAAATGGTGATGGGGCG	59.827	TCACGTCACTCACATTCTGCT	59.659	CGTCAAAATGGTGATGGGGC	59.827	TCACGTCACTCACATTCTGCT	59.659
Cluster-107194.927	TAGGAAGAGGAGTGGACGGG	60.033	AGTTTAAACCACCTCCAACCT	57.035	TAGGAAGAGGAGTGGACGGG	60.033	AGTTTAAACCACCTCCAACCTT	57.74	GGGGAAAGAGGAGGGAGAGA	59.66	AGTTTAAACCACCTCCAACCT	57.035
Cluster-107194.922	CCTTCACATGGTCAGGACACA	59.928	GCGCATCTCATACTCTTGCC	59.136	ACCTTCACATGGTCAGGACAC	59.928	GCGCATCTCATACTCTTGCC	59.136	ACCTTCACATGGTCAGGACA	58.566	GCGCATCTCATACTCTTGCC	59.136
Cluster-107194.923	TCGGTTTACCTTTCCAGGCT	58.938	CCAGCACCATAACATGAGAGC	59.055	TCGGTTTACCTTTCCAGGCT	58.938	TCAGGGCCGAAACTTAAGAACA	59.895	TTCGGTTTACCTTTCCAGGCT	59.578	CCAGCACCATAACATGAGAGC	59.055
Cluster-107194.928	TGCCTACCCCCAGTTCTCAT	60.253	CGGATGAGGGAGGCTAGGAT	60.252	CTTGCCTACCCCCAGTTCTC	59.747	CGGATGAGGGAGGCTAGGAT	60.252	CTTGCCTACCCCCAGTTCTC	59.747	GGAGATGAGTGGAGGGGTGA	60.326
Cluster-107194.57093
Cluster-107194.57093	ACAGAACTTGTATGCTACAGCAG	58.751	TGGAAACGTTTCAGAACCTCT	57.446	GCTACAGAACTTGTATGCTACAGC	59.731	TGGAAACGTTTCAGAACCTCT	57.446	ACAGAACTTGTATGCTACAGCA	57.728	TGGAAACGTTTCAGAACCTCT	57.446
Cluster-107194.57090	ACGCAATATGGGCAACACAC	59.474	TGGACTGTTGCTTGTATCCAGT	59.628	CGCAATATGGGCAACACACT	59.189	TGGACTGTTGCTTGTATCCAGT	59.628	AACGCAATATGGGCAACACAC	60.068	TGGACTGTTGCTTGTATCCAGT	59.628
Cluster-107194.57091	TCTTCCTACAAACTGTGCGTCA	59.898	ACTGCTTCGCCGGATGTAAA	60.037	TCTTCCTACAAACTGTGCGTCA	59.898	AACTGCTTCGCCGGATGTAA	60.037	TCTTCCTACAAACTGTGCGTCA	59.898	AAACTGCTTCGCCGGATGTA	60.037
Cluster-107194.57091	AGAACTGCAGCCCAAATCGA	59.963	AGTGAGAAGAGAACCAAAACTCT	57.378	TCGAGAACTGCAGCCCAAAT	59.963	AGTGAGAAGAGAACCAAAACTCT	57.378	TCTTCCTCGAGAACTGCAGC	59.755	AGTGAGAAGAGAACCAAAACTCT	57.378
Cluster-26545.1
Cluster-106817.0
Cluster-107194.6998	GCAACATCCAGTGACAACAGC	60.335	TGATCAGACTTTGTGGGCACA	59.857	TGCAACATCCAGTGACAACAG	59.051	TGATCAGACTTTGTGGGCACA	59.857	TGCAACATCCAGTGACAACA	57.95	TGATCAGACTTTGTGGGCACA	59.857
Cluster-107194.6996	ACCCGTTCCGTTCCAAATGA	59.891	GAAAGAGATGCGAGGGGGAG	59.894	ACACCCGTTCCGTTCCAAAT	60.179	GAAAGAGATGCGAGGGGGAG	59.894	ACCCGTTCCGTTCCAAATGA	59.891	GGGGGAGACAACGAATCCTC	59.822
Cluster-107194.17273	TGACAAGACCAGCAACAAGC	58.976	AGGATCTGCTAGTTGTTGATGT	57.167	GCAATGACAAGACCAGCAACA	59.662	AGGATCTGCTAGTTGTTGATGT	57.167	TGACAAGACCAGCAACAAGC	58.976	AAGGATCTGCTAGTTGTTGATGT	57.829
Cluster-107194.17271	TGCCACAATTCTACTCTTCCTGT	59.672	GCATTGCGAATCGACCAACA	59.832	TGCCACAATTCTACTCTTCCTGT	59.672	GATTCCGGCATTGCGAATCG	60.385	TGCCACAATTCTACTCTTCCTGT	59.672	CGATTCCGGCATTGCGAATC	60.385
Cluster-107194.17271
Cluster-18242.0	AAGTTGATCTTTCAGGTCGGT	57.228	ACCTGTAGATGGATGAGGCT	57.514	ACCGACCTGAAAAGTTGATCT	57.228	ACCTGTAGATGGATGAGGCT	57.514	AGTTGATCTTTCAGGTCGGTT	57.228	AACCTGTAGATGGATGAGGCT	58.231
Cluster-109322.1
Cluster-74462.1
Cluster-74462.0	TGGCACTCACCATCATAAACCT	59.691	CCACCATCTGACTCTGCCTT	59.383	TGGCACTCACCATCATAAACCT	59.691	TAATTTCCCCCTTGGCCTCC	59.366	TGGCACTCACCATCATAAACCT	59.691	CCACCATCTGACTCTGCCTTT	59.996
Cluster-103839.0
Cluster-89464.0
Cluster-94358.0
Cluster-105438.0	GTCGCCCTCTTTGTTCTCCA	59.965	GACGAAAGGGGAGAGTAGCG	59.899	CGCCCTCTTTGTTCTCCAGT	59.965	GACGAAAGGGGAGAGTAGCG	59.899	GTCGCCCTCTTTGTTCTCCA	59.965	CGGAAGCGGGAATTAGACGA	59.898
Cluster-83384.0	AAAGTGGGGGAAAGTCCTGC	60.179	ACATACCCACCGTTTAAGCTCA	59.696	AAAGTGGGGGAAAGTCCTGC	60.179	ACCCACCGTTTAAGCTCAAA	57.648	AAAGTGGGGGAAAGTCCTGC	60.179	GGAACATACCCACCGTTTAAGC	59.579
Cluster-29223.1	TGACCCTACCACATTAGGACA	57.807	CTTTTGGTTGCTGCCACGTT	60.179	TGACCCTACCACATTAGGACA	57.807	CTCTTTTGGTTGCTGCCACG	60.318	TGACCCTACCACATTAGGACA	57.807	CCACGTAGGCGGTAACCAAA	60.321
Cluster-107194.16588	AAAGTCTAAAGTGGCGGCCA	59.89	TCGGGAAATATCAGACTCAGAGA	58.207	CACACCCACCACCTCAATCA	59.89	TCGGGAAATATCAGACTCAGAGA	58.207	CCCACCACCTCAATCAACCA	59.888	TCGGGAAATATCAGACTCAGAGA	58.207
Cluster-107194.16580
Cluster-2040.0
Cluster-107194.68478	GGGACTTTCCTCTAGGATCGC	59.658	ATGAAGAATGCCACCCCCTG	60.033	GGGACTTTCCTCTAGGATCGC	59.658	GATGAAGAATGCCACCCCCT	59.74	GGGACTTTCCTCTAGGATCGC	59.658	AGATGAAGAATGCCACCCCC	59.74
Cluster-107194.68479
Cluster-93476.1	TGATCAAAAGGATGGCAGCTCT	60.026	TCTTCATTGTGGATGAGTGGCA	59.96	TGTTGATCAAAAGGATGGCAGC	59.768	TCTTCATTGTGGATGAGTGGCA	59.96	TGATCAAAAGGATGGCAGCTC	58.628	TCTTCATTGTGGATGAGTGGCA	59.96
Cluster-8545.0
Cluster-97227.0	CACGACACACACGGACCTTA	59.969	TGCGCAAGTAAGGAGTGTGT	59.894	CACGACACACACGGACCTTA	59.969	ACGAACACTGGCTGACACAA	60.108	CACGACACACACGGACCTTA	59.969	AACGAACACTGGCTGACACA	60.108
Cluster-93195.0	ATAGGGACGGTCCTCGAAGG	60.468	GCAAGCAGCGATGGTGAAAA	60.039	ATAGGGACGGTCCTCGAAGG	60.468	AGCAGCGATGGTGAAAACCT	60.251	GTCCTCGAAGGTCCATCCCA	60.976	GCAAGCAGCGATGGTGAAAA	60.039
Cluster-107194.19387	ATGCGGAGACTTCTTCTGCC	60.108	TACCATCCAAATGCCTGGCA	59.666	GCGGAGACTTCTTCTGCCAA	60.321	TACCATCCAAATGCCTGGCA	59.666	ATGCGGAGACTTCTTCTGCC	60.108	ACCATCCAAATGCCTGGCA	59.921
[truncated: 41,219 more rows]
