# Supplementary material for: Transcriptome-Wide Identification and Development of SSR Markers for Genetic Diversity Studies in Medicinal Polygonatum Species
Source: Int J Mol Sci. 2026 Mar 13;27(6):2632. doi: 10.3390/ijms27062632 (PMC13026351; doi:10.3390/ijms27062632)
Supplement: Supplementary file 1 [file ijms-27-02632-s001.zip › Supplementary Table 7.xlsx]

## Sheet: Sheet1
Supplementary Table 7. Marker information of 100 SSR loci screening in three MPs.
Locus name	Gene ID	SSR nr.	SSR type	SSR	Size	Start	End	FORWARD PRIMER1 (5'-3')	Tm(℃)	REVERSE PRIMER1 (5'-3')	Tm(℃)
FB-1	Cluster-107194.17931	3	c	(T)14aaatagaaataaaaacaccagg(T)10	46	1276	1321	TGAAGAGTCGTCAAGGTAATCCA	59.17	GCCCATGCGATTGGATCATG	59.757
FB-2	Cluster-107194.39132	2	c	(T)10gtccaagagagtgatagactttcgagcgctactccttggtcacatgagcttcaacatcataaccaataagg(T)10	91	2249	2339	TGGCAGTTAGGTTCATTCTTTGC	59.744	TTGGGCTGTGTGTCGAACTT	60.107
FB-3	Cluster-107194.2835	1	c	(CTC)6tctttgcaatgccttttcctgttctgattctcaagaaggaccaagggaagggcaaattatcc(A)10	90	296	385	TCCAAACTCTGAACATCATCCA	57.361	AACGCCGGTTCGCTAATTTG	59.833
FB-4	Cluster-107194.30136	1	c	(AAG)6acagcggaaaactgttgctgctttgtctgct(GGA)9	76	369	444	TCAGTCTCAGGCTGTTTTCCC	59.928	ATTGGCCTAGGAACTGCACC	60.034
FB-5	Cluster-107194.34179	1	c	(T)14aatttt(ATA)5	35	3623	3657	GGAGCTCACAAGACTGCACT	59.965	GCAAGTAACCAGCTTGAGCAG	59.801
FB-6	Cluster-107194.44692	1	c	(TA)12tttttgttccaaaagaggcgatgatgataacgatgacgatacgatctcagatctggtgaaatcgtttttaaaaaattcctcctc(T)22	130	1845	1974	TCAAATAATTGGTGCAGCCGA	58.559	CATCTCCGCAGCCGAGATC	60.373
FB-7	Cluster-107194.46143	1	c	(TC)22gagaaaccatatatctctctcttaggcctcatccccga(TC)8	98	2017	2114	ATCATGTGGGCCAAGAGGTG	60.034	TGGTTGAGCAGCTGAAGGTG	60.536
FB-8	Cluster-107194.54770	1	c	(CT)7cg(CT)6	28	295	322	GTGGAATTGTGCAGCTCAGC	60.109	TCGAGTGCTCCTCCCACTAA	59.961
FB-9	Cluster-107194.5878	1	c	(GC)7(AC)14	42	370	411	CCCCCTGTAGGTTGATAGCC	59.234	CTTGCAGGTAAGTCCAGCCA	59.963
FB-10	Cluster-107194.60881	1	c	(AT)8tctc(AT)7	34	116	149	AGAGAGAAACCAAAACCCAACT	57.749	TCGGAAGCTTTGGCCTTCAT	59.962
FB-11	Cluster-107194.17931	2	p1	(A)10	10	389	398	GTTCCGAGTTCGAATCAGGGT	60.067	TCACTGGATGAACGGTACGC	60.109
FB-12	Cluster-107194.17931	4	p1	(A)13	13	1631	1643	ACTCCCTGTTGACTGCACAG	59.893	ACTTCTGTTAGTAAGTTCCAAGTCG	58.786
FB-13	Cluster-107194.18861	2	p1	(T)12	12	949	960	GAATGGGGAACTCATCGGCA	60.107	GTCACGTCGGTTCCATGGAA	60.32
FB-14	Cluster-107194.35517	1	p1	(T)10	10	3164	3173	CACGAACAAGCCCATGCAAA	59.968	TGAGTTGGCGCAGAATGAGT	59.965
FB-15	Cluster-107194.15926	1	p1	(A)24	24	82	105	TCCTTGCTTTCATGCTTCCCT	59.924	GGAGGCCAATTCGAGCAGAT	60.179
FB-16	Cluster-107194.36556	1	p1	(T)11	11	79	89	TGGGAAGGAAAAGAAAATAGGGGT	59.891	AGCATCCACTGTCAAACGGT	59.891
FB-17	Cluster-107194.40800	1	p1	(T)13	13	1104	1116	CCACTCCGAAGAAGGGTTCC	60.036	AAACCATGGAGGAGGCACAG	59.961
FB-18	Cluster-107194.59973	1	p1	(T)11	11	85	95	TGTATGGTTGTTTCAAATTACACACA	58.228	TGGCCCTCAGGAGATCTCAA	59.957
FB-19	Cluster-107194.66869	1	p1	(T)10	10	93	102	AGACAGTGTAAGCAATCCTCTGT	59.42	TGAAGGCAAAAGGAGCATGG	58.74
FB-20	Cluster-107194.67026	1	p1	(T)12	12	66	77	GCCTCCTCCTCTCTCTCCAA	60.033	CCACCTGAGATGCCGAGATC	59.967
FB-21	Cluster-107194.17931	1	p3	(ATT)7	21	221	241	ATTCGGGTCTGTAGGCAAGC	60.108	ACCCTGATTCGAACTCGGAAC	60.067
FB-22	Cluster-107194.36768	1	p3	(AGC)5	15	349	363	GCAGTACCGGTACCATTTCCA	60.066	GGGATGTGGGGGATGTTTCC	60.397
FB-23	Cluster-107194.23334	3	p3	(CAG)6	18	2200	2217	TCTGTTTCATCGGCACAGCT	59.965	CCTTCTGTCATGGCAGCAGA	60.036
FB-24	Cluster-107194.34818	2	p3	(CGG)6	18	1940	1957	TGCCACGTCAGCATCTCATT	60.036	TACCTTAACGGGTCGGGTCT	59.96
FB-25	Cluster-107194.18861	1	p3	(TTA)5	15	351	365	TTGGGTGCCAAATTCTCGCC	61.532	ATCAACTCCAGTTCGCTGCA	59.965
FB-26	Cluster-107194.10094	1	p3	(TTA)5	15	1673	1687	GGGATCCCTTGCCAAGTGAA	59.96	GCCCCAACAACACCAACAAT	59.532
FB-27	Cluster-107194.13449	1	p3	(GCC)5	15	2987	3001	GCACTGATATCCAGCGACCA	59.895	GAGCAGGAAATGGGGCTGAT	60.106
FB-28	Cluster-107194.19502	1	p3	(ATT)5	15	1219	1233	AAGTCGATCAGCATCTCGCC	60.249	ATCAGAACCGTCCATCGCTC	59.897
FB-29	Cluster-107194.22798	1	p3	(GAG)5	15	2188	2202	ACCGTCGCAATGCAGAGTAA	60.038	GCTCAGCCATTTCATCTCTCT	57.803
FB-30	Cluster-107194.40419	1	p3	(CTT)5	15	535	549	AGATGTGCAGGGACCAATGG	60.034	ACACATCGCACCAGAAGAAGA	59.656
FB-31	Cluster-107194.40516	1	p3	(TTC)6	18	178	195	TGTTGGTCGATCACGCTGAT	59.754	CAGCCTAAACGAAACACAGCC	60.069
FB-32	Cluster-107194.42817	1	p3	(ACC)6	18	2581	2598	ACAAGAATACAATGGCAGGCC	58.897	CGATCACCAACCCAGCGAT	60.153
FB-33	Cluster-107194.61828	1	p3	(CCT)5	15	1318	1332	CTTCGCCACTGACAGAACCT	59.966	GCCTTATGCCGAGTTCTGGA	59.822
FB-34	Cluster-60875.0	1	p3	(TTA)6	18	2688	2705	TCATCGTCAGTGCTCCAACC	60.037	TCAGGGCAAAGAACTCTGTCTC	59.962
FB-35	Cluster-71692.0	1	p3	(CTG)5	15	232	246	GGGTCCCGTCCAAAATCCAT	60.034	GAAGTTCAGCCGGACCTTCA	59.965
FB-36	Cluster-90076.0	1	p3	(GAA)5	15	554	568	ACTTTGTCGCCTTCTCCGAG	60.038	ACCCACGAGTCGATTCAACA	59.323
FB-37	Cluster-91667.1	1	p3	(TTC)5	15	53	67	AAATACCCGCTCCCGACATG	60.179	TCTCCATCGTCTCCCCCATT	60.031
FB-38	Cluster-100023.2	1	p3	(GAG)5	15	255	269	TTTCACCCGGTGAGCCTAAC	59.964	CAGAGCTTTGGAAGGGAGCA	59.963
FB-39	Cluster-100406.1	1	p3	(ATA)6	18	70	87	ACACTAATGTAATCTTATGTTGGTTGA	57.266	GTACGGACACGATACGGGAC	59.972
FB-40	Cluster-105685.0	1	p3	(CCT)6	18	47	64	GATGAAATCGTCCGCCATCG	59.491	TCGGCGTTCAATCACTTCGA	60.039
FB-41	Cluster-107441.0	2	p2	(AG)19	38	2383	2420	AGCCTACCACCGATCTCTGT	60.033	TGTGTCACACATGTAGGCCTC	59.998
FB-42	Cluster-107441.0	3	p2	(GA)15	30	4023	4052	ACAGCGAGAGAGCATCAAGG	59.825	TCGCTTGCGAAGAAGAGAGG	60.109
FB-43	Cluster-107194.17070	1	p2	(TA)6	12	2676	2687	ACCTTGGCTTTATGGTGTCCC	60.272	CCATTCCGAATGAAGGCTGC	59.617
FB-44	Cluster-107194.34818	1	p2	(TA)9	18	148	165	GATTGCTGGCGTTGCTACAC	60.179	ATGGCATGCATGTCCAGTCA	60.034
FB-45	Cluster-107194.36851	1	p2	(AG)8	16	2950	2965	TGCAGCAAATGACCTGATCAC	59.186	CACTATGGAGGGTGGTGAGC	59.821
FB-46	Cluster-107194.27221	1	p2	(GA)6	12	274	285	ATCGCCAACATCACCACCAT	60.034	CCCAGAAGCCTCTTGATCCC	59.818
FB-47	Cluster-107194.30725	1	p2	(CT)16	32	31	62	CCAATCTCCATCGGAAAAACTCG	59.936	TGAGAGATGTTGCTGCCTCC	59.749
FB-48	Cluster-107194.42842	1	p2	(TC)6	12	41	52	GGCGACGAAGAGAAAGAGTCT	59.8	ACCGCCTATCTTTAGCGACG	59.97
FB-49	Cluster-107194.48285	1	p2	(TC)6	12	3807	3818	ATTGCCAACGAATTGCTGCC	60.39	CCTCGTCCCATTCCTCCAAC	60.108
FB-50	Cluster-107194.53405	1	p2	(AT)6	12	859	870	TGACAAACAATTGCCTCGGG	59.042	TCTCAGCCACTACGCCTTTG	60.037
FB-51	Cluster-35536.0	1	p2	(TA)7	14	1443	1456	AGGGTTGGAGATCAATTCCCT	58.422	GGACACTCGCAGCTCTATCC	59.969
FB-52	Cluster-74432.0	1	p2	(CT)10	20	248	267	GGAGCTCTTCATCCGGTGTC	60.179	TCCTCCTCCATCCATCACAA	57.731
FB-53	Cluster-76262.0	1	p2	(AG)10	20	1709	1728	ACCCTCCCCCTGTACTGATC	60.031	CTGAGCTAGGCTGTGCGT	59.424
FB-54	Cluster-82040.0	1	p2	(GT)8	16	956	971	CGAGCAAGGAACGGTAGTGA	59.757	TGCAAATATGGGTGTGCTCCT	59.994
FB-55	Cluster-107194.23329	1	p2	(CT)9	18	65	82	CATCTCCCACCACCAGTCAG	59.749	GCGGGTGATGGTCATGAGAT	59.893
FB-56	Cluster-107194.32038	1	p2	(AG)10	20	1891	1910	GGCATTTCATGGCGATCACC	59.969	CCCTTCTCCTCATCTCTTAGCA	58.696
FB-57	Cluster-107194.44691	1	p2	(TA)10	20	96	115	AGAAGAGCTGAACAAAAATGGCT	59.106	GGGGCTTCGCTGATGAGATT	60.179
FB-58	Cluster-107194.56739	1	p2	(TC)6	12	86	97	AGCGCCAACGATTTTGGATC	59.548	CGATCATGAGACGAGCGGAA	59.971
FB-59	Cluster-2864.3	1	p2	(GA)8	16	554	569	CTCCGAGGAGATGGTCGTTG	59.899	ACACAACAGTCACCGCAACT	60.392
FB-60	Cluster-78451.0	1	p2	(TG)6	12	55	66	GGAGGGAAAATGGTGCATCC	58.885	GCTCATCAAGACCTAGCCCC	59.892
FB-61	Cluster-107194.11132	1	c*	(ACA)5(A)12*	26	484	509	TGCTAGGGTTTGAGTGGCAG	59.963	CAACTTCTCTACTCAACCCCCA	59.362
FB-62	Cluster-107194.23252	1	c*	(A)13t(A)10(AT)8*	39	48	86	GCGAGGATGCTTGTCAAGGT	60.675	GGTAGCTGAACCTACTTCGATGT	59.869
FB-63	Cluster-107194.25904	1	c*	(T)10(TA)8*	25	533	557	CTTCAAGCAGAGATGGCCCT	59.745	ACAGAAGCGACCAATTACCA	57.149
FB-64	Cluster-107194.28815	1	c*	(A)11(AAAAC)5*	32	31	62	AACCTCATTATGTTGCACAGTTT	57.21	TGGTTGGGAGGAAGTAGGTCA	60.133
FB-65	Cluster-107194.42246	1	c*	(A)12(AAAAT)5*	33	440	472	TGCGGTCTAACCTGCCAAAT	59.962	TGGAGTAGGAGGCCATTTTCG	59.79
FB-66	Cluster-107194.54848	1	c*	(AC)8(CACG)9*	49	256	304	CTCATGAGCACCAAGGCAGA	60.036	AGCTGGTTTTCCCCTTTCTT	57.225
FB-67	Cluster-107194.57973	1	c*	(AATCAT)6(ATC)11*tcaccaactccaattccatcatttccaactctgcccctcccccaccctcctccct(CCA)7	140	81	220	CCAAACCCTCATCACCCCTC	60.034	AGTCGAAATCGGAGGGAGGA	60.033
FB-68	Cluster-107194.58279	1	c*	(T)11(TTC)5*	24	474	497	GAGTGGAGGGTTTGGATGGG	60.034	TTATGCCAGGCTGCTAGCTG	60.179
FB-69	Cluster-107194.65993	1	c*	(A)13(AAG)5*	26	67	92	CCCCCAATCACTGCAAAAATT	57.578	CCGTAAACAACTCCCAGGCT	59.964
FB-70	Cluster-77938.1	1	c*	(T)10gtttttttgccgttttgagtaatggtgtaaagagaagaaataatgatgtgtggctgaagattctgctggtgctttttga(ATT)7(T)11*a(T)10	130	956	1085	ACACTCCTAAGAAAATGGGAATGT	58.108	ACAAAGCATGACAACCAATCAA	57.331
FB-71	Cluster-107194.2131	1	p4	(ATAG)5	20	96	115	GAGGAGGCGACAAGGAGAAA	59.391	TTGTCAGATCAGCACCGTCC	60.037
FB-72	Cluster-107194.22625	1	p4	(AAAT)5	20	411	430	GGTTCCCCTATCACTTCGCC	60.179	ATGTACGACGAGGGGGAGAT	59.815
FB-73	Cluster-107194.23861	1	p4	(GATC)5	20	51	70	TCTTCTCCTCTGCCTCTCTCT	59.078	GCCTGGTAGGTGTTGTCGAA	59.966
FB-74	Cluster-107194.2851	1	p4	(ATAA)5	20	46	65	ACTAAATTCTTGGAAGGGGATCC	57.869	GGGTTTGGGATGAGAAATGGG	58.889
FB-75	Cluster-107194.32465	1	p4	(AAAT)5	20	56	75	TCATGAGGTGAGCTTAATGTAGT	57.06	GTGGTGAAAGCTGGTGCATT	59.324
FB-76	Cluster-107194.34176	1	p4	(TTAT)5	20	89	108	GGTTGGAACGGCACTGACTA	59.966	CCGTAGTGTCATGGAGCTGT	59.467
FB-77	Cluster-107194.41999	1	p4	(CTCG)5	20	50	69	ACTTCTACAACAAACAAAGCCCT	58.722	CAACAGAGAGGAGGCCACTG	60.037
FB-78	Cluster-107194.44607	1	p4	(AGGA)5	20	81	100	GCAAGAGAAACCTTCACAGCA	59.05	ACCCTAGGACTAGAAGCGAGG	60.134
FB-79	Cluster-107194.49398	1	p4	(AAAT)5	20	71	90	TCCGATCTCATCTCTCGCCA	60.179	GGGACTGAGATGGAAGCAGT	59.092
FB-80	Cluster-107194.53376	1	p4	(ATAC)6	24	92	115	CCCAACCCTGAGAACCCAAA	59.813	CTCAAGCCCGTACGACAAGT	60.039
FB-81	Cluster-107194.17597	1	p5	(AAAAT)5	25	53	77	GGCGTCGCATCTCTCTTGTA	59.899	AATGACTTGATGTTGCGGCG	59.831
FB-82	Cluster-107194.33922	1	p5	(AAAAG)5	25	52	76	TTGCCATCGTGTAACCCTCA	59.312	GCATTCGGTTTCACTGAGGC	59.831
FB-83	Cluster-107194.37306	1	p5	(AAAAT)5	25	127	151	TGACATAAACAAGCCTGCAGC	59.459	CTTCTCATCAGCTCGGCTCC	60.249
FB-84	Cluster-107194.39834	1	p5	(CTTTT)5	25	97	121	GGTTCTGGGACCAATACCGG	60.107	GCCTCAGTGGTACCATGCTC	60.463
FB-85	Cluster-107194.46152	1	p5	(GTGCG)5	25	45	69	AACCCGTTTCTCTTCTCGCG	60.667	CACCTCGATCGTCTCCTTCG	59.972
FB-86	Cluster-107194.8966	1	p5	(TCAAT)5	25	62	86	TGTGCACAACAGTGACTTAGGT	60.093	GATGGATGAAGTGGTGGCCA	60.034
FB-87	Cluster-75394.0	1	p5	(AAAAT)5	25	40	64	GCTTCAAAAAGGCTCCAGTTT	57.541	CCGGAATGTTTCATCCTGGGA	60.065
FB-88	Cluster-85601.0	1	p5	(ACCAA)5	25	141	165	TGGAACAACAACACAAGGTTACC	59.556	TGCTCCGATCACCTCCACTA	60.034
FB-89	Cluster-91620.0	1	p5	(TTTTA)5	25	224	248	TGATTGGCTCGTTGGATGGA	59.382	TGACCGCTGAGAGAGGCATA	60.396
FB-90	Cluster-97257.0	1	p5	(ATGGT)5	25	258	282	CTTGTTCCTGATCGGCCACT	60.036	TAGGGACCACCGGAGATGTT	59.958
FB-91	Cluster-107194.32761	1	p6	(CCGCAG)7	42	195	236	CAACAAGCGGAAGTTCGACG	60.111	GGACTGTGGCATGCCTACTT	60.035
FB-92	Cluster-107194.33154	1	p6	(AACCCT)5	30	67	96	CCCATCTCTTCCGCATTCGT	60.179	GACGCCGACCGATAGATCTG	60.11
FB-93	Cluster-107194.34667	1	p6	(CTCCAC)6	36	26	61	CCCCCTCCTGGTACTAATAGGG	60.495	CAGTAGGAGGTGGAGGTGGA	59.959
FB-94	Cluster-107194.48197	1	p6	(CCAGCA)5	30	93	122	TCGCTCCCCCAAAATTCGAA	59.963	CTCCCGGGTGATGATGATGG	59.964
FB-95	Cluster-107194.50770	1	p6	(CAAACG)5	30	127	156	ACCCCTCTCAGTGCTCTCAT	59.958	TCGGCAACACGAAAAGGGTA	59.894
FB-96	Cluster-107194.60347	1	p6	(ATTCGG)9	54	600	653	AAGTCTTTTAGCGGGCGTCA	59.966	GGATCCAAAAGACGAGGGCA	60.035
FB-97	Cluster-107194.623	1	p6	(GCTGGG)5	30	421	450	GCGAGTCGGGAGTTAGAAGG	59.899	TCTCCGTCCTCTCTGACCAC	60.323
FB-98	Cluster-107194.64156	1	p6	(TCCGCC)6	36	314	349	ACTCCCGACTCCGAAAAACC	59.966	ACCGTGAACCCATCAACGAA	59.893
FB-99	Cluster-12821.3	1	p6	(GGGCTT)8	48	97	144	GGTGCACTCTACTTGGACGT	59.683	TGCAGCATGGGTTTGCATTC	60.037
FB-100	Cluster-38001.2	1	p6	(CCATCA)6	36	32	67	GCAGCCTGCACTGAAAGAAG	59.76	TCTCAGGCCTGAAATCGACG	59.827
