# Supplementary material for: Transcriptome-Wide Identification and Development of SSR Markers for Genetic Diversity Studies in Medicinal Polygonatum Species
Source: Int J Mol Sci. 2026 Mar 13;27(6):2632. doi: 10.3390/ijms27062632 (PMC13026351; doi:10.3390/ijms27062632)
Supplement: Supplementary file 1 [file ijms-27-02632-s001.zip › Supplementary Table 8.xlsx]

## Sheet: Sheet1
Supplementary Table 8. Amplification information of 49 SSR loci.
Sample name	FB-13		FB-18		FB-100		FB-69		FB-24		FB-35		FB-96		FB-84		FB-40		FB-27		FB-28		FB-57		FB-42		FB-17		FB-19		FB-2		FB-44		FB-25		FB-86		FB-73		FB-48		FB-4		FB-11		FB-60		FB-49
H1	163	163	220	224	260	260	294	294	116	116	161	171	222	228	282	282	172	176	212	224	266	276	295	306	142	142	201	201	302	302	274	284	138	138	170	170	242	242	242	270	146	146	216	222	252	254	286	302	151
H11	163	163	224	224	254	260	292	292	116	116	185	185	222	222	282	282	172	172	214	224	268	268	310	310	146	146	201	201	302	302	308	308	138	138	170	170	242	242	**	**	146	146	219	228	**	**	271	302	126
H13	163	163	218	222	254	260	292	292	116	116	171	185	222	222	282	282	172	172	214	224	268	268	295	310	144	146	201	201	**	**	286	286	138	138	170	170	242	242	242	242	146	146	213	219	252	252	290	302	126
H16	163	163	218	222	260	264	292	292	116	119	171	185	222	222	282	286	172	172	214	224	262	272	295	295	142	146	201	201	302	302	274	274	138	148	170	170	242	242	242	242	146	146	219	222	252	252	286	286	153
H19	161	161	202	202	248	248	332	332	110	110	171	177	220	220	272	272	154	154	211	211	254	254	321	321	142	142	211	211	302	302	284	284	148	148	176	178	238	248	260	260	155	155	222	222	252	252	265	265	149
H20	159	159	216	216	242	248	330	334	113	113	161	173	226	238	250	250	150	150	212	232	256	256	293	293	158	158	199	199	242	242	286	286	130	138	172	176	242	242	268	276	146	146	213	219	250	252	290	302	161
H21	163	163	220	220	260	260	292	292	116	116	185	185	222	222	282	282	172	176	212	224	266	268	295	295	142	148	201	201	302	302	280	280	138	138	170	170	242	242	234	234	146	146	210	222	**	**	306	306	149
H26	163	163	222	222	254	260	292	292	116	116	171	185	222	222	282	282	176	176	214	224	268	268	291	291	146	146	201	201	302	302	286	286	138	138	170	170	242	242	234	268	146	146	213	219	252	252	286	290	151
H44	161	161	196	196	248	248	322	322	110	110	163	169	218	218	274	274	152	158	212	224	254	266	300	306	129	129	211	213	302	302	284	286	148	148	176	178	246	246	260	264	151	151	222	222	250	252	266	269	137
H49	153	153	196	196	242	242	330	330	110	110	169	173	218	246	276	290	142	154	212	212	246	254	293	297	**	**	201	201	**	**	286	290	128	132	176	178	252	252	264	264	159	159	210	228	**	**	267	271	**
H5	163	163	218	218	260	264	292	292	116	116	171	185	222	228	290	290	172	172	214	224	262	266	295	295	142	146	201	201	302	316	285	285	138	138	170	170	242	242	264	264	146	146	219	222	**	**	302	306	149
H50	163	163	218	218	260	264	292	292	116	116	171	185	222	228	290	290	172	172	214	224	262	266	295	295	142	146	201	201	258	258	**	**	138	138	170	170	242	242	242	282	146	146	219	222	250	250	302	306	149
H54	163	163	218	218	260	264	292	292	116	116	171	185	222	228	290	290	172	172	214	224	262	266	295	295	142	146	201	201	314	318	288	288	138	138	170	170	242	242	242	250	146	146	219	222	**	**	302	306	149
H58	155	161	198	198	248	248	324	342	110	110	169	179	214	220	276	282	152	152	211	211	256	266	291	291	129	129	**	**	302	304	**	**	138	138	170	176	246	246	260	264	151	155	219	222	252	252	265	267	137
H70	153	153	200	200	236	236	314	314	110	110	169	173	222	222	286	298	160	164	214	214	256	272	297	305	132	132	208	208	298	298	288	291	148	148	172	176	246	256	250	250	149	157	222	222	**	**	267	271	130
H71	159	159	202	202	248	248	338	342	110	110	169	169	218	224	284	286	154	158	212	212	254	254	321	325	144	146	211	213	302	302	288	288	138	138	170	184	230	252	264	264	153	153	222	222	254	272	263	263	137
H72	157	161	216	216	242	248	340	340	113	113	163	177	220	244	248	248	148	154	212	232	260	260	297	297	158	158	199	199	242	242	280	280	120	120	172	172	242	242	264	268	143	143	222	222	252	252	296	296	161
H73	155	159	218	218	242	242	338	338	110	113	173	179	226	238	248	248	148	154	212	232	248	248	295	297	122	158	199	199	242	242	280	280	120	120	172	172	242	242	268	276	146	146	207	219	252	252	**	**	124
PC-3	153	159	216	216	248	248	336	336	113	113	161	161	232	256	250	250	148	148	212	232	260	260	293	293	158	158	199	199	**	**	280	284	120	132	172	176	242	242	268	268	**	**	210	213	252	254	355	355	123
PK-3	155	163	224	224	248	254	328	328	110	110	155	155	218	222	282	284	152	166	212	224	248	248	291	291	142	142	199	199	296	296	275	275	138	138	170	176	246	252	264	266	155	165	228	231	254	254	275	275	142
PKG-2	163	163	224	224	260	260	292	292	116	119	185	185	222	222	282	282	176	176	214	224	270	270	291	291	144	148	201	201	**	**	**	**	138	138	170	170	232	242	**	**	146	146	219	228	**	**	271	304	151
[truncated: 49 more columns]
